# Supplementary material for: Photochemical three-component assembly of tri-substituted oxazoles through a carbenic phosphorus-nitrile hybrid ylide formation/trapping cascade
Source: Chem Sci. 2024 Apr 5;15(17):6515–21. doi: 10.1039/d4sc01355g (PMC11062088; doi:10.1039/d4sc01355g)
Supplement: SC-015-D4SC01355G-s002 [file SC-015-D4SC01355G-s002.cif]

# Electronic Supplementary Material (ESI) for Chemical Science.
# This journal is © The Royal Society of Chemistry 2024

####################################################################### 
# 
# This file contains crystal structure data downloaded from the 
# Cambridge Structural Database (CSD) hosted by the Cambridge 
# Crystallographic Data Centre (CCDC).
# 
# Full information about CCDC data access policies and citation 
# guidelines are available at http://www.ccdc.cam.ac.uk/access/V1 
# 
# Audit and citation data items may have been added by the CCDC. 
# Please retain this information to preserve the provenance of 
# this file and to allow appropriate attribution of the data. 
# 
#######################################################################

data_w2f
_database_code_depnum_ccdc_archive 'CCDC 2166324'
loop_
_audit_author_name
_audit_author_address
'Zhaofeng Wang'
;Hunan University
China
;
_audit_update_record             
;
2022-04-13 deposited with the CCDC.	2024-03-07 downloaded from the CCDC.
;
_audit_creation_date             2019-12-18
_audit_creation_method           
;
Olex2 1.3
(compiled Nov 21 2019 18:26:39 for OlexSys, GUI svn.r6003)
;
_shelx_SHELXL_version_number     2018/3
_chemical_name_common            ?
_chemical_name_systematic        ?
_chemical_formula_moiety         '0.5(C12 H11 N O2)'
_chemical_formula_sum            'C6 H5.50 N0.50 O'
_chemical_formula_weight         100.61
_chemical_melting_point          ?
loop_
_atom_type_symbol
_atom_type_description
_atom_type_scat_dispersion_real
_atom_type_scat_dispersion_imag
_atom_type_scat_source
C C 0.0033 0.0016 'International Tables Vol C Tables 4.2.6.8 and 6.1.1.4'
H H 0.0000 0.0000 'International Tables Vol C Tables 4.2.6.8 and 6.1.1.4'
N N 0.0061 0.0033 'International Tables Vol C Tables 4.2.6.8 and 6.1.1.4'
O O 0.0106 0.0060 'International Tables Vol C Tables 4.2.6.8 and 6.1.1.4'

_shelx_space_group_comment       
;
The symmetry employed for this shelxl refinement is uniquely defined
by the following loop, which should always be used as a source of
symmetry information in preference to the above space-group names.
They are only intended as comments.
;
_space_group_crystal_system      orthorhombic
_space_group_IT_number           57
_space_group_name_H-M_alt        'P b c m'
_space_group_name_Hall           '-P 2c 2b'
loop_
_space_group_symop_operation_xyz
'x, y, z'
'-x, -y, z+1/2'
'-x, y+1/2, -z+1/2'
'x, -y+1/2, -z'
'-x, -y, -z'
'x, y, -z-1/2'
'x, -y-1/2, z-1/2'
'-x, y-1/2, z'

_cell_length_a                   9.2665(11)
_cell_length_b                   16.7883(16)
_cell_length_c                   6.7319(9)
_cell_angle_alpha                90
_cell_angle_beta                 90
_cell_angle_gamma                90
_cell_volume                     1047.3(2)
_cell_formula_units_Z            8
_cell_measurement_reflns_used    895
_cell_measurement_temperature    293(2)
_cell_measurement_theta_max      24.3470
_cell_measurement_theta_min      2.1970
_shelx_estimated_absorpt_T_max   ?
_shelx_estimated_absorpt_T_min   ?
_exptl_absorpt_coefficient_mu    0.088
_exptl_absorpt_correction_T_max  1.00000
_exptl_absorpt_correction_T_min  0.65215
_exptl_absorpt_correction_type   multi-scan
_exptl_absorpt_process_details   
;
CrysAlisPro 1.171.38.43f (Rigaku Oxford Diffraction, 2015)
Empirical absorption correction using spherical harmonics,
 implemented in SCALE3 ABSPACK scaling algorithm.
;
_exptl_absorpt_special_details   ?
_exptl_crystal_colour            colourless
_exptl_crystal_colour_primary    colourless
_exptl_crystal_density_diffrn    1.276
_exptl_crystal_density_meas      ?
_exptl_crystal_density_method    ?
_exptl_crystal_description       block
_exptl_crystal_F_000             424
_exptl_crystal_size_max          0.14
_exptl_crystal_size_mid          0.13
_exptl_crystal_size_min          0.12
_exptl_transmission_factor_max   ?
_exptl_transmission_factor_min   ?
_diffrn_reflns_av_R_equivalents  0.0297
_diffrn_reflns_av_unetI/netI     0.0307
_diffrn_reflns_Laue_measured_fraction_full 1.000
_diffrn_reflns_Laue_measured_fraction_max 1.000
_diffrn_reflns_limit_h_max       7
_diffrn_reflns_limit_h_min       -11
_diffrn_reflns_limit_k_max       19
_diffrn_reflns_limit_k_min       -17
_diffrn_reflns_limit_l_max       8
_diffrn_reflns_limit_l_min       -5
_diffrn_reflns_number            3075
_diffrn_reflns_point_group_measured_fraction_full 1.000
_diffrn_reflns_point_group_measured_fraction_max 1.000
_diffrn_reflns_theta_full        24.994
_diffrn_reflns_theta_max         24.994
_diffrn_reflns_theta_min         2.198
_diffrn_ambient_temperature      293(2)
_diffrn_detector                 'CCD plate'
_diffrn_detector_area_resol_mean 5.2684
_diffrn_detector_type            AtlasS2
_diffrn_measured_fraction_theta_full 1.000
_diffrn_measured_fraction_theta_max 1.000
_diffrn_measurement_details      
;
List of Runs (angles in degrees, time in seconds):

  # Type    Start    End  Width  t~exp~   \w     \q     \k     \f   Frames
#--------------------------------------------------------------------------
  1  \w    -15.00  20.00   1.00    7.00    --  -11.59 -99.00 120.00   35
  2  \w     30.00  73.00   1.00    7.00    --   11.74  37.00-150.00   43
  3  \w    -59.00   0.00   1.00    7.00    --   11.74 -57.00-120.00   59
;
_diffrn_measurement_device       'four-circle diffractometer'
_diffrn_measurement_device_type  'SuperNova, Dual, Cu at zero, AtlasS2'
_diffrn_measurement_method       '\w scans'
_diffrn_orient_matrix_type       
'CrysAlisPro convention (1999,Acta A55,543-557)'
_diffrn_orient_matrix_UB_11      0.0135163000
_diffrn_orient_matrix_UB_12      0.0416135000
_diffrn_orient_matrix_UB_13      -0.0019811000
_diffrn_orient_matrix_UB_21      0.0684246000
_diffrn_orient_matrix_UB_22      -0.0070635000
_diffrn_orient_matrix_UB_23      -0.0434788000
_diffrn_orient_matrix_UB_31      -0.0313370000
_diffrn_orient_matrix_UB_32      0.0023206000
_diffrn_orient_matrix_UB_33      -0.0960157000
_diffrn_radiation_monochromator  mirror
_diffrn_radiation_probe          x-ray
_diffrn_radiation_type           'Mo K\a'
_diffrn_radiation_wavelength     0.71073
_diffrn_source                   'micro-focus sealed X-ray tube'
_diffrn_source_type              'SuperNova (Mo) X-ray Source'
_reflns_Friedel_coverage         0.000
_reflns_Friedel_fraction_full    .
_reflns_Friedel_fraction_max     .
_reflns_number_gt                758
_reflns_number_total             1005
_reflns_odcompleteness_completeness 99.84
_reflns_odcompleteness_iscentric 1
_reflns_odcompleteness_theta     26.32
_reflns_special_details          
;
 Reflections were merged by SHELXL according to the crystal
 class for the calculation of statistics and refinement.
 
 _reflns_Friedel_fraction is defined as the number of unique
 Friedel pairs measured divided by the number that would be
 possible theoretically, ignoring centric projections and
 systematic absences.
;
_reflns_threshold_expression     'I > 2\s(I)'
_computing_cell_refinement       'CrysAlisPro 1.171.38.43f (Rigaku OD, 2015)'
_computing_data_collection       'CrysAlisPro 1.171.38.43f (Rigaku OD, 2015)'
_computing_data_reduction        'CrysAlisPro 1.171.38.43f (Rigaku OD, 2015)'
_computing_molecular_graphics    'Olex2 1.3 (Dolomanov et al., 2009)'
_computing_publication_material  'Olex2 1.3 (Dolomanov et al., 2009)'
_computing_structure_refinement  'SHELXL 2018/3 (Sheldrick, 2015)'
_computing_structure_solution    'SHELXT  (Sheldrick, 2015)'
_refine_diff_density_max         0.161
_refine_diff_density_min         -0.118
_refine_diff_density_rms         0.050
_refine_ls_extinction_coef       0.038(5)
_refine_ls_extinction_expression Fc^*^=kFc[1+0.001xFc^2^\l^3^/sin(2\q)]^-1/4^
_refine_ls_extinction_method     'SHELXL-2018/3 (Sheldrick 2018)'
_refine_ls_goodness_of_fit_ref   1.022
_refine_ls_hydrogen_treatment    constr
_refine_ls_matrix_type           full
_refine_ls_number_parameters     94
_refine_ls_number_reflns         1005
_refine_ls_number_restraints     0
_refine_ls_R_factor_all          0.0687
_refine_ls_R_factor_gt           0.0499
_refine_ls_restrained_S_all      1.022
_refine_ls_shift/su_max          0.000
_refine_ls_shift/su_mean         0.000
_refine_ls_structure_factor_coef Fsqd
_refine_ls_weighting_details     
'w=1/[\s^2^(Fo^2^)+(0.0688P)^2^+0.0891P] where P=(Fo^2^+2Fc^2^)/3'
_refine_ls_weighting_scheme      calc
_refine_ls_wR_factor_gt          0.1216
_refine_ls_wR_factor_ref         0.1358
_refine_special_details          ?
_olex2_refinement_description    
;
1. Fixed Uiso
 At 1.2 times of:
  All C(H) groups
 At 1.5 times of:
  All C(H,H,H) groups
2. Others
 Fixed Sof: H12A(0.5) H12B(0.5) H12C(0.5) H11A(0.5) H11B(0.5) H11C(0.5)
3.a Aromatic/amide H refined with riding coordinates:
 C2(H2), C6(H6), C3(H3), C5(H5), C4(H4)
3.b Idealised Me refined as rotating group:
 C12(H12A,H12B,H12C), C11(H11A,H11B,H11C)
;
_atom_sites_solution_hydrogens   geom
_atom_sites_solution_primary     dual
_atom_sites_solution_secondary   ?
loop_
_atom_site_label
_atom_site_type_symbol
_atom_site_fract_x
_atom_site_fract_y
_atom_site_fract_z
_atom_site_U_iso_or_equiv
_atom_site_adp_type
_atom_site_occupancy
_atom_site_site_symmetry_order
_atom_site_calc_flag
_atom_site_refinement_flags_posn
_atom_site_refinement_flags_adp
_atom_site_refinement_flags_occupancy
_atom_site_disorder_assembly
_atom_site_disorder_group
O1 O 0.72631(19) 0.35720(9) 0.750000 0.0515(6) Uani 1 2 d S T P . .
O2 O 0.3448(2) 0.20665(10) 0.750000 0.0708(7) Uani 1 2 d S T P . .
N1 N 0.5026(3) 0.40204(11) 0.750000 0.0551(7) Uani 1 2 d S T P . .
C1 C 0.7174(3) 0.21508(12) 0.750000 0.0434(7) Uani 1 2 d S T P . .
C7 C 0.6396(3) 0.29081(13) 0.750000 0.0426(7) Uani 1 2 d S T P . .
C8 C 0.5006(3) 0.31832(14) 0.750000 0.0468(7) Uani 1 2 d S T P . .
C10 C 0.3589(3) 0.27888(15) 0.750000 0.0513(7) Uani 1 2 d S T P . .
C9 C 0.6364(3) 0.42095(14) 0.750000 0.0539(7) Uani 1 2 d S T P . .
C2 C 0.6475(3) 0.14209(13) 0.750000 0.0527(7) Uani 1 2 d S T P . .
H2 H 0.547185 0.140188 0.750000 0.063 Uiso 1 2 calc R U P . .
C6 C 0.8672(3) 0.21532(15) 0.750000 0.0591(8) Uani 1 2 d S T P . .
H6 H 0.916129 0.263684 0.750000 0.071 Uiso 1 2 calc R U P . .
C3 C 0.7264(4) 0.07179(15) 0.750000 0.0647(9) Uani 1 2 d S T P . .
H3 H 0.678438 0.023130 0.750000 0.078 Uiso 1 2 calc R U P . .
C5 C 0.9446(4) 0.14553(16) 0.750000 0.0715(9) Uani 1 2 d S T P . .
H5 H 1.044925 0.146989 0.750000 0.086 Uiso 1 2 calc R U P . .
C4 C 0.8738(4) 0.07336(17) 0.750000 0.0694(9) Uani 1 2 d S T P . .
H4 H 0.925946 0.026041 0.750000 0.083 Uiso 1 2 calc R U P . .
C12 C 0.7027(4) 0.50129(16) 0.750000 0.0784(10) Uani 1 2 d S T P . .
H12A H 0.640956 0.537790 0.819412 0.118 Uiso 0.5 1 calc R U P A -1
H12B H 0.715387 0.519055 0.615575 0.118 Uiso 0.5 1 calc R U P A -1
H12C H 0.794855 0.499052 0.815013 0.118 Uiso 0.5 1 calc R U P A -1
C11 C 0.2299(3) 0.33151(18) 0.750000 0.0791(10) Uani 1 2 d S T P . .
H11A H 0.249120 0.377925 0.671022 0.119 Uiso 0.5 1 calc R U P B -1
H11B H 0.208186 0.347348 0.883719 0.119 Uiso 0.5 1 calc R U P B -1
H11C H 0.149127 0.303233 0.695260 0.119 Uiso 0.5 1 calc R U P B -1

loop_
_atom_site_aniso_label
_atom_site_aniso_U_11
_atom_site_aniso_U_22
_atom_site_aniso_U_33
_atom_site_aniso_U_23
_atom_site_aniso_U_13
_atom_site_aniso_U_12
O1 0.0441(11) 0.0417(10) 0.0688(12) 0.000 0.000 -0.0064(8)
O2 0.0523(14) 0.0460(11) 0.1140(18) 0.000 0.000 -0.0107(9)
N1 0.0544(17) 0.0382(12) 0.0726(16) 0.000 0.000 -0.0005(10)
C1 0.0426(16) 0.0423(14) 0.0455(14) 0.000 0.000 -0.0014(11)
C7 0.0415(17) 0.0370(13) 0.0494(14) 0.000 0.000 -0.0086(11)
C8 0.0460(17) 0.0390(14) 0.0555(15) 0.000 0.000 -0.0037(11)
C10 0.0437(17) 0.0491(15) 0.0609(17) 0.000 0.000 -0.0039(12)
C9 0.0508(19) 0.0380(14) 0.0730(19) 0.000 0.000 -0.0023(13)
C2 0.0456(17) 0.0437(15) 0.0688(18) 0.000 0.000 -0.0019(12)
C6 0.0461(19) 0.0520(16) 0.079(2) 0.000 0.000 -0.0043(13)
C3 0.062(2) 0.0407(15) 0.091(2) 0.000 0.000 -0.0003(14)
C5 0.0495(18) 0.0631(19) 0.102(3) 0.000 0.000 0.0064(15)
C4 0.059(2) 0.0560(18) 0.093(2) 0.000 0.000 0.0128(15)
C12 0.078(2) 0.0415(16) 0.115(3) 0.000 0.000 -0.0113(15)
C11 0.0440(19) 0.0631(18) 0.130(3) 0.000 0.000 -0.0014(15)

_geom_special_details            
;
 All esds (except the esd in the dihedral angle between two l.s. planes)
 are estimated using the full covariance matrix.  The cell esds are taken
 into account individually in the estimation of esds in distances, angles
 and torsion angles; correlations between esds in cell parameters are only
 used when they are defined by crystal symmetry.  An approximate (isotropic)
 treatment of cell esds is used for estimating esds involving l.s. planes.
;
loop_
_geom_bond_atom_site_label_1
_geom_bond_atom_site_label_2
_geom_bond_distance
_geom_bond_site_symmetry_2
_geom_bond_publ_flag
O1 C7 1.374(3) . ?
O1 C9 1.356(3) . ?
O2 C10 1.220(3) . ?
N1 C8 1.406(3) . ?
N1 C9 1.279(3) . ?
C1 C7 1.462(3) . ?
C1 C2 1.386(3) . ?
C1 C6 1.388(4) . ?
C7 C8 1.368(3) . ?
C8 C10 1.470(3) . ?
C10 C11 1.487(4) . ?
C9 C12 1.482(3) . ?
C2 H2 0.9300 . ?
C2 C3 1.388(4) . ?
C6 H6 0.9300 . ?
C6 C5 1.374(4) . ?
C3 H3 0.9300 . ?
C3 C4 1.366(4) . ?
C5 H5 0.9300 . ?
C5 C4 1.378(4) . ?
C4 H4 0.9300 . ?
C12 H12A 0.9600 . ?
C12 H12B 0.9600 . ?
C12 H12C 0.9600 . ?
C11 H11A 0.9600 . ?
C11 H11B 0.9600 . ?
C11 H11C 0.9600 . ?

loop_
_geom_angle_atom_site_label_1
_geom_angle_atom_site_label_2
_geom_angle_atom_site_label_3
_geom_angle
_geom_angle_site_symmetry_1
_geom_angle_site_symmetry_3
_geom_angle_publ_flag
C9 O1 C7 106.3(2) . . ?
C9 N1 C8 105.1(2) . . ?
C2 C1 C7 122.6(2) . . ?
C6 C1 C7 119.4(2) . . ?
C6 C1 C2 118.0(2) . . ?
O1 C7 C1 114.6(2) . . ?
C8 C7 O1 106.1(2) . . ?
C8 C7 C1 139.3(2) . . ?
N1 C8 C10 117.5(2) . . ?
C7 C8 N1 109.0(2) . . ?
C7 C8 C10 133.5(2) . . ?
O2 C10 C8 122.9(2) . . ?
O2 C10 C11 120.3(3) . . ?
C8 C10 C11 116.8(2) . . ?
O1 C9 C12 117.6(3) . . ?
N1 C9 O1 113.5(2) . . ?
N1 C9 C12 128.9(2) . . ?
C1 C2 H2 119.8 . . ?
C1 C2 C3 120.4(3) . . ?
C3 C2 H2 119.8 . . ?
C1 C6 H6 119.3 . . ?
C5 C6 C1 121.3(2) . . ?
C5 C6 H6 119.3 . . ?
C2 C3 H3 119.7 . . ?
C4 C3 C2 120.7(3) . . ?
C4 C3 H3 119.7 . . ?
C6 C5 H5 120.0 . . ?
C6 C5 C4 120.1(3) . . ?
C4 C5 H5 120.0 . . ?
C3 C4 C5 119.6(3) . . ?
C3 C4 H4 120.2 . . ?
C5 C4 H4 120.2 . . ?
C9 C12 H12A 109.5 . . ?
C9 C12 H12B 109.5 . . ?
C9 C12 H12C 109.5 . . ?
H12A C12 H12B 109.5 . . ?
H12A C12 H12C 109.5 . . ?
H12B C12 H12C 109.5 . . ?
C10 C11 H11A 109.5 . . ?
C10 C11 H11B 109.5 . . ?
C10 C11 H11C 109.5 . . ?
H11A C11 H11B 109.5 . . ?
H11A C11 H11C 109.5 . . ?
H11B C11 H11C 109.5 . . ?

loop_
_geom_torsion_atom_site_label_1
_geom_torsion_atom_site_label_2
_geom_torsion_atom_site_label_3
_geom_torsion_atom_site_label_4
_geom_torsion
_geom_torsion_site_symmetry_1
_geom_torsion_site_symmetry_2
_geom_torsion_site_symmetry_3
_geom_torsion_site_symmetry_4
_geom_torsion_publ_flag
O1 C7 C8 N1 0.0 . . . . ?
O1 C7 C8 C10 180.0 . . . . ?
N1 C8 C10 O2 180.0 . . . . ?
N1 C8 C10 C11 0.0 . . . . ?
C1 C7 C8 N1 180.0 . . . . ?
C1 C7 C8 C10 0.0 . . . . ?
C1 C2 C3 C4 0.0 . . . . ?
C1 C6 C5 C4 0.0 . . . . ?
C7 O1 C9 N1 0.0 . . . . ?
C7 O1 C9 C12 180.0 . . . . ?
C7 C1 C2 C3 180.0 . . . . ?
C7 C1 C6 C5 180.0 . . . . ?
C7 C8 C10 O2 0.0 . . . . ?
C7 C8 C10 C11 180.0 . . . . ?
C8 N1 C9 O1 0.0 . . . . ?
C8 N1 C9 C12 180.0 . . . . ?
C9 O1 C7 C1 180.0 . . . . ?
C9 O1 C7 C8 0.0 . . . . ?
C9 N1 C8 C7 0.0 . . . . ?
C9 N1 C8 C10 180.0 . . . . ?
C2 C1 C7 O1 180.0 . . . . ?
C2 C1 C7 C8 0.0 . . . . ?
C2 C1 C6 C5 0.0 . . . . ?
C2 C3 C4 C5 0.0 . . . . ?
C6 C1 C7 O1 0.0 . . . . ?
C6 C1 C7 C8 180.0 . . . . ?
C6 C1 C2 C3 0.0 . . . . ?
C6 C5 C4 C3 0.0 . . . . ?

_shelx_res_file                  
;
TITL w2f_a.res in Pbcm
    w2f.res
    created by SHELXL-2018/3 at 22:36:02 on 18-Dec-2019
REM Old TITL w2F in Pbcm
REM SHELXT solution in Pbcm: R1 0.208, Rweak 0.245, Alpha 0.060
REM <I/s> 1.071 for 109 systematic absences, Orientation as input
REM Formula found by SHELXT: C12 N O2
CELL 0.71073 9.266504 16.788288 6.731897 90 90 90
ZERR 8 0.001072 0.001613 0.000911 0 0 0
LATT 1
SYMM -X,-Y,0.5+Z
SYMM -X,0.5+Y,0.5-Z
SYMM +X,0.5-Y,-Z
SFAC C H N O
UNIT 48 44 4 8

L.S. 20
PLAN  5
CONF
BOND
list 4
fmap 2
acta
MORE -1
BOND $H
OMIT -3 50
REM <olex2.extras>
REM <HklSrc "%.\\w2F.hkl">
REM </olex2.extras>

WGHT    0.068800    0.089100
EXTI    0.037741
FVAR       5.48790
O1    4    0.726314    0.357204    0.750000    10.50000    0.04410    0.04172 =
         0.06879    0.00000    0.00000   -0.00638
O2    4    0.344834    0.206650    0.750000    10.50000    0.05226    0.04604 =
         0.11400    0.00000    0.00000   -0.01074
N1    3    0.502646    0.402037    0.750000    10.50000    0.05442    0.03819 =
         0.07261    0.00000    0.00000   -0.00053
C1    1    0.717392    0.215082    0.750000    10.50000    0.04257    0.04229 =
         0.04548    0.00000    0.00000   -0.00135
C7    1    0.639557    0.290809    0.750000    10.50000    0.04148    0.03703 =
         0.04943    0.00000    0.00000   -0.00862
C8    1    0.500603    0.318316    0.750000    10.50000    0.04599    0.03897 =
         0.05549    0.00000    0.00000   -0.00372
C10   1    0.358941    0.278884    0.750000    10.50000    0.04374    0.04914 =
         0.06087    0.00000    0.00000   -0.00389
C9    1    0.636360    0.420949    0.750000    10.50000    0.05084    0.03798 =
         0.07299    0.00000    0.00000   -0.00227
C2    1    0.647488    0.142085    0.750000    10.50000    0.04557    0.04365 =
         0.06879    0.00000    0.00000   -0.00194
AFIX  43
H2    2    0.547185    0.140188    0.750000    10.50000   -1.20000
AFIX   0
C6    1    0.867195    0.215319    0.750000    10.50000    0.04612    0.05203 =
         0.07914    0.00000    0.00000   -0.00433
AFIX  43
H6    2    0.916129    0.263684    0.750000    10.50000   -1.20000
AFIX   0
C3    1    0.726409    0.071788    0.750000    10.50000    0.06244    0.04074 =
         0.09083    0.00000    0.00000   -0.00030
AFIX  43
H3    2    0.678438    0.023130    0.750000    10.50000   -1.20000
AFIX   0
C5    1    0.944598    0.145527    0.750000    10.50000    0.04950    0.06307 =
         0.10198    0.00000    0.00000    0.00642
AFIX  43
H5    2    1.044925    0.146989    0.750000    10.50000   -1.20000
AFIX   0
C4    1    0.873762    0.073360    0.750000    10.50000    0.05946    0.05600 =
         0.09268    0.00000    0.00000    0.01282
AFIX  43
H4    2    0.925946    0.026041    0.750000    10.50000   -1.20000
AFIX   0
C12   1    0.702737    0.501290    0.750000    10.50000    0.07817    0.04150 =
         0.11546    0.00000    0.00000   -0.01135
PART -1
AFIX 137
H12A  2    0.640956    0.537790    0.819412    10.50000   -1.50000
H12B  2    0.715387    0.519055    0.615575    10.50000   -1.50000
H12C  2    0.794855    0.499052    0.815013    10.50000   -1.50000
AFIX   0
PART 0
C11   1    0.229918    0.331508    0.750000    10.50000    0.04397    0.06312 =
         0.13008    0.00000    0.00000   -0.00136
PART -1
AFIX 137
H11A  2    0.249120    0.377925    0.671022    10.50000   -1.50000
H11B  2    0.208186    0.347348    0.883719    10.50000   -1.50000
H11C  2    0.149127    0.303233    0.695260    10.50000   -1.50000
AFIX   0
HKLF 4


REM  w2f_a.res in Pbcm
REM wR2 = 0.1358, GooF = S = 1.022, Restrained GooF = 1.022 for all data
REM R1 = 0.0499 for 758 Fo > 4sig(Fo) and 0.0687 for all 1005 data
REM 94 parameters refined using 0 restraints

END

WGHT      0.0474      0.1443

REM Highest difference peak  0.161,  deepest hole -0.118,  1-sigma level  0.050
Q1    1   0.8545  0.3770  0.7500  10.50000  0.05    0.16
Q2    1   0.2161  0.3964  0.7500  10.50000  0.05    0.16
Q3    1   0.6524 -0.0503  0.7500  10.50000  0.05    0.15
Q4    1   0.9000  0.4841  0.7500  10.50000  0.05    0.15
Q5    1   0.6653  0.5656  0.7500  10.50000  0.05    0.14
;
_shelx_res_checksum              8029
_olex2_submission_special_instructions 'No special instructions were received'
_oxdiff_exptl_absorpt_empirical_details 
;
Empirical correction (ABSPACK) includes:
- Absorption correction using spherical harmonics
- Frame scaling
;
_oxdiff_exptl_absorpt_empirical_full_max 1.431
_oxdiff_exptl_absorpt_empirical_full_min 0.655
####################################################################### 
# 
# This file contains crystal structure data downloaded from the 
# Cambridge Structural Database (CSD) hosted by the Cambridge 
# Crystallographic Data Centre (CCDC).
# 
# Full information about CCDC data access policies and citation 
# guidelines are available at http://www.ccdc.cam.ac.uk/access/V1 
# 
# Audit and citation data items may have been added by the CCDC. 
# Please retain this information to preserve the provenance of 
# this file and to allow appropriate attribution of the data. 
# 
#######################################################################

data_wzf20220913-again_auto
_database_code_depnum_ccdc_archive 'CCDC 2269362'
loop_
_audit_author_name
_audit_author_address
'Zhaofeng Wang'
;Hunan University
China
;
_audit_update_record             
;
2023-06-13 deposited with the CCDC.	2024-03-07 downloaded from the CCDC.
;
_audit_creation_date             2022-09-14
_audit_creation_method           
;
Olex2 1.3-ac4
(compiled 2020.03.28 svn.rd84adfe8 for Rigaku Oxford Diffraction, GUI svn.r6032)
;
_shelx_SHELXL_version_number     2018/3
_chemical_name_common            ?
_chemical_name_systematic        ?
_chemical_formula_moiety         'C25 H25 N O P, B F4'
_chemical_formula_sum            'C25 H25 B F4 N O P'
_chemical_formula_weight         473.24
_chemical_melting_point          ?
_chemical_oxdiff_formula         'C H O N P F B'
loop_
_atom_type_symbol
_atom_type_description
_atom_type_scat_dispersion_real
_atom_type_scat_dispersion_imag
_atom_type_scat_source
C C 0.0181 0.0091 'International Tables Vol C Tables 4.2.6.8 and 6.1.1.4'
H H 0.0000 0.0000 'International Tables Vol C Tables 4.2.6.8 and 6.1.1.4'
B B 0.0090 0.0039 'International Tables Vol C Tables 4.2.6.8 and 6.1.1.4'
F F 0.0727 0.0534 'International Tables Vol C Tables 4.2.6.8 and 6.1.1.4'
N N 0.0311 0.0180 'International Tables Vol C Tables 4.2.6.8 and 6.1.1.4'
O O 0.0492 0.0322 'International Tables Vol C Tables 4.2.6.8 and 6.1.1.4'
P P 0.2955 0.4335 'International Tables Vol C Tables 4.2.6.8 and 6.1.1.4'

_shelx_space_group_comment       
;
The symmetry employed for this shelxl refinement is uniquely defined
by the following loop, which should always be used as a source of
symmetry information in preference to the above space-group names.
They are only intended as comments.
;
_space_group_crystal_system      monoclinic
_space_group_IT_number           14
_space_group_name_H-M_alt        'P 1 21/c 1'
_space_group_name_Hall           '-P 2ybc'
loop_
_space_group_symop_operation_xyz
'x, y, z'
'-x, y+1/2, -z+1/2'
'-x, -y, -z'
'x, -y-1/2, z-1/2'

_cell_length_a                   10.81460(10)
_cell_length_b                   14.7684(2)
_cell_length_c                   15.0422(2)
_cell_angle_alpha                90
_cell_angle_beta                 93.0500(10)
_cell_angle_gamma                90
_cell_volume                     2399.05(5)
_cell_formula_units_Z            4
_cell_measurement_reflns_used    22788
_cell_measurement_temperature    303.33(10)
_cell_measurement_theta_max      76.7350
_cell_measurement_theta_min      4.0690
_shelx_estimated_absorpt_T_max   ?
_shelx_estimated_absorpt_T_min   ?
_exptl_absorpt_coefficient_mu    1.443
_exptl_absorpt_correction_T_max  1.00000
_exptl_absorpt_correction_T_min  0.52104
_exptl_absorpt_correction_type   multi-scan
_exptl_absorpt_process_details   
;
CrysAlisPro 1.171.41.122a (Rigaku Oxford Diffraction, 2021)
Empirical absorption correction using spherical harmonics,
implemented in SCALE3 ABSPACK scaling algorithm.
;
_exptl_absorpt_special_details   ?
_exptl_crystal_colour            Colourless
_exptl_crystal_density_diffrn    1.310
_exptl_crystal_density_meas      ?
_exptl_crystal_density_method    ?
_exptl_crystal_description       Block
_exptl_crystal_F_000             984
_exptl_crystal_size_max          0.3
_exptl_crystal_size_mid          0.2
_exptl_crystal_size_min          0.1
_exptl_transmission_factor_max   ?
_exptl_transmission_factor_min   ?
_diffrn_reflns_av_R_equivalents  0.0289
_diffrn_reflns_av_unetI/netI     0.0167
_diffrn_reflns_Laue_measured_fraction_full 0.999
_diffrn_reflns_Laue_measured_fraction_max 0.973
_diffrn_reflns_limit_h_max       13
_diffrn_reflns_limit_h_min       -13
_diffrn_reflns_limit_k_max       18
_diffrn_reflns_limit_k_min       -17
_diffrn_reflns_limit_l_max       18
_diffrn_reflns_limit_l_min       -18
_diffrn_reflns_number            29894
_diffrn_reflns_point_group_measured_fraction_full 0.999
_diffrn_reflns_point_group_measured_fraction_max 0.973
_diffrn_reflns_theta_full        67.684
_diffrn_reflns_theta_max         76.882
_diffrn_reflns_theta_min         4.094
_diffrn_ambient_environment      air
_diffrn_ambient_temperature      303.33(10)
_diffrn_detector                 'Hybrid Pixel Array Detector'
_diffrn_detector_area_resol_mean 10.0000
_diffrn_detector_type            HyPix
_diffrn_measured_fraction_theta_full 0.999
_diffrn_measured_fraction_theta_max 0.973
_diffrn_measurement_details      
;
List of Runs (angles in degrees, time in seconds):

  # Type    Start    End  Width  t~exp~   \w     \q     \k     \f   Frames
#--------------------------------------------------------------------------
  1  \w     34.00 115.00   0.50    0.05    --   46.55  19.00-150.00  162
  2  \w     39.00  83.00   0.50    0.05    --   46.55  65.00  13.00   88
  3  \w     89.00 116.00   0.50    0.05    --   46.55  57.00 120.00   54
  4  \w     59.00  85.00   0.50    0.05    --   46.55  57.00 120.00   52
  5  \w     45.00 105.00   0.50    0.07    --  105.63 -94.00  90.00  120
  6  \w    -16.00  79.00   0.50    0.05    --   46.55 -99.00  30.00  190
  7  \w     37.00 102.00   0.50    0.07    --  105.63 -94.00-120.00  130
  8  \w     36.00  61.00   0.50    0.07    --  105.63 -61.00-180.00   50
  9  \w     34.00  79.00   0.50    0.07    --  105.63 -65.00-122.00   90
 10  \w     34.00  69.00   0.50    0.07    --  105.63 -61.00 -90.00   70
 11  \w     35.00  66.00   0.50    0.07    --  105.63 -61.00 -60.00   62
 12  \w    -24.00  29.00   0.50    0.05    --   46.55 -65.00-122.00  106
 13  \w     33.00  66.00   0.50    0.07    --  105.63 -61.00   0.00   66
 14  \w     36.00  69.00   0.50    0.07    --  105.63 -61.00  30.00   66
 15  \w     97.00 178.00   0.50    0.07    --  105.63  30.00 -60.00  162
 16  \w    132.00 161.00   0.50    0.07    --  105.63  65.00  13.00   58
 17  \w    123.00 170.00   0.50    0.07    --  105.63  45.00-180.00   94
 18  \w    -24.00  28.00   0.50    0.05    --  -46.55  19.00   0.00  104
 19  \w    -50.00 -18.00   0.50    0.05    --  -46.55  65.00  13.00   64
 20  \w    -63.00 -37.00   0.50    0.07    -- -104.00  61.00 120.00   52
 21  \w    -84.00 -34.00   0.50    0.07    -- -104.00  77.00  30.00  100
 22  \w    -74.00 -34.00   0.50    0.07    -- -104.00  65.00  13.00   80
 23  \w    -69.00 -31.00   0.50    0.07    -- -104.00  61.00-120.00   76
 24  \w    -69.00 -44.00   0.50    0.07    -- -104.00  61.00-150.00   50
 25  \w   -121.00 -34.00   0.50    0.05    --  -46.55 -19.00-120.00  174
 26  \w    -90.00 -64.00   0.50    0.05    --  -46.55 -65.00-122.00   52
 27  \w    -54.00 -29.00   0.50    0.05    --  -46.55 -65.00-122.00   50
 28  \w   -112.00 -81.00   0.50    0.07    -- -104.00 -77.00-180.00   62
 29  \w   -168.00-129.00   0.50    0.07    -- -104.00 -77.00 -30.00   78
 30  \w   -171.00-138.00   0.50    0.07    -- -104.00 -65.00-122.00   66
 31  \w   -112.00 -87.00   0.50    0.07    -- -104.00 -77.00 -30.00   50
 32  \w   -175.00-143.00   0.50    0.07    -- -104.00 -30.00-180.00   64
 33  \w   -174.00-116.00   0.50    0.07    -- -104.00 -77.00 120.00  116
 34  \w   -128.00 -81.00   0.50    0.07    -- -104.00 -77.00 150.00   94
 35  \w   -125.00 -87.00   0.50    0.07    -- -104.00 -61.00 150.00   76
 36  \w   -137.00 -91.00   0.50    0.07    -- -104.00 -30.00 150.00   92
 37  \w   -169.00-141.00   0.50    0.07    -- -104.00 -30.00 150.00   56
 38  \w   -175.00-119.00   0.50    0.07    -- -104.00 -15.00 120.00  112
 39  \w   -175.00 -94.00   0.50    0.07    -- -104.00 -30.00  90.00  162
 40  \w   -119.00 -92.00   0.50    0.07    -- -104.00 -30.00 -60.00   54
 41  \w   -128.00 -97.00   0.50    0.07    -- -104.00 -30.00-180.00   62
;
_diffrn_measurement_device       'four-circle diffractometer'
_diffrn_measurement_device_type  'XtaLAB Synergy R, DW system, HyPix'
_diffrn_measurement_method       '\w scans'
_diffrn_orient_matrix_type       
'CrysAlisPro convention (1999,Acta A55,543-557)'
_diffrn_orient_matrix_UB_11      0.1134632000
_diffrn_orient_matrix_UB_12      -0.0448662000
_diffrn_orient_matrix_UB_13      0.0480985000
_diffrn_orient_matrix_UB_21      0.0862898000
_diffrn_orient_matrix_UB_22      0.0636184000
_diffrn_orient_matrix_UB_23      -0.0491650000
_diffrn_orient_matrix_UB_31      -0.0057756000
_diffrn_orient_matrix_UB_32      0.0694666000
_diffrn_orient_matrix_UB_33      0.0760878000
_diffrn_radiation_monochromator  mirror
_diffrn_radiation_probe          x-ray
_diffrn_radiation_type           'Cu K\a'
_diffrn_radiation_wavelength     1.54184
_diffrn_source                   'Rotating-anode X-ray tube'
_diffrn_source_type              'Rigaku (Cu) X-ray Source'
_reflns_Friedel_coverage         0.000
_reflns_Friedel_fraction_full    .
_reflns_Friedel_fraction_max     .
_reflns_number_gt                4539
_reflns_number_total             4932
_reflns_odcompleteness_completeness 99.89
_reflns_odcompleteness_iscentric 1
_reflns_odcompleteness_theta     66.97
_reflns_special_details          
;
 Reflections were merged by SHELXL according to the crystal
 class for the calculation of statistics and refinement.
 
 _reflns_Friedel_fraction is defined as the number of unique
 Friedel pairs measured divided by the number that would be
 possible theoretically, ignoring centric projections and
 systematic absences.
;
_reflns_threshold_expression     'I > 2\s(I)'
_computing_cell_refinement       'CrysAlisPro 1.171.41.122a (Rigaku OD, 2021)'
_computing_data_collection       'CrysAlisPro 1.171.41.122a (Rigaku OD, 2021)'
_computing_data_reduction        'CrysAlisPro 1.171.41.122a (Rigaku OD, 2021)'
_computing_molecular_graphics    'Olex2 1.3-ac4 (Dolomanov et al., 2009)'
_computing_publication_material  'Olex2 1.3-ac4 (Dolomanov et al., 2009)'
_computing_structure_refinement  'SHELXL n/a (Sheldrick, 2015)'
_computing_structure_solution    'SHELXT 2018/2 (Sheldrick, 2018)'
_refine_diff_density_max         0.368
_refine_diff_density_min         -0.305
_refine_diff_density_rms         0.038
_refine_ls_extinction_coef       0.0017(3)
_refine_ls_extinction_expression Fc^*^=kFc[1+0.001xFc^2^\l^3^/sin(2\q)]^-1/4^
_refine_ls_extinction_method     'SHELXL-2018/3 (Sheldrick 2018)'
_refine_ls_goodness_of_fit_ref   1.109
_refine_ls_hydrogen_treatment    constr
_refine_ls_matrix_type           full
_refine_ls_number_parameters     302
_refine_ls_number_reflns         4932
_refine_ls_number_restraints     0
_refine_ls_R_factor_all          0.0469
_refine_ls_R_factor_gt           0.0445
_refine_ls_restrained_S_all      1.109
_refine_ls_shift/su_max          0.001
_refine_ls_shift/su_mean         0.000
_refine_ls_structure_factor_coef Fsqd
_refine_ls_weighting_details     
'w=1/[\s^2^(Fo^2^)+(0.0659P)^2^+0.7207P] where P=(Fo^2^+2Fc^2^)/3'
_refine_ls_weighting_scheme      calc
_refine_ls_wR_factor_gt          0.1298
_refine_ls_wR_factor_ref         0.1317
_refine_special_details          ?
_olex2_refinement_description    
;
1. Fixed Uiso
 At 1.2 times of:
  All C(H) groups
 At 1.5 times of:
  All C(H,H,H) groups
2.a Ternary CH refined with riding coordinates:
 C25(H25)
2.b Aromatic/amide H refined with riding coordinates:
 C6(H6), C14(H14), C18(H18), C2(H2), C24(H24), C16(H16), C20(H20), C17(H17),
 C23(H23), C15(H15), C5(H5), C3(H3), C21(H21), C22(H22), C4(H4)
2.c Idealised Me refined as rotating group:
 C28(H28A,H28B,H28C), C27(H27A,H27B,H27C), C26(H26A,H26B,H26C)
;
_atom_sites_solution_hydrogens   geom
_atom_sites_solution_primary     dual
_atom_sites_solution_secondary   ?
loop_
_atom_site_label
_atom_site_type_symbol
_atom_site_fract_x
_atom_site_fract_y
_atom_site_fract_z
_atom_site_U_iso_or_equiv
_atom_site_adp_type
_atom_site_occupancy
_atom_site_site_symmetry_order
_atom_site_calc_flag
_atom_site_refinement_flags_posn
_atom_site_refinement_flags_adp
_atom_site_refinement_flags_occupancy
_atom_site_disorder_assembly
_atom_site_disorder_group
P7 P 0.80754(3) 0.30302(3) 0.70790(3) 0.03843(14) Uani 1 1 d . . . . .
O11 O 0.49154(10) 0.32748(8) 0.82409(8) 0.0462(3) Uani 1 1 d . . . . .
N9 N 0.65127(12) 0.23320(10) 0.82530(9) 0.0461(3) Uani 1 1 d . . . . .
F29 F 0.36907(15) 0.13889(13) 0.56139(10) 0.0978(5) Uani 1 1 d . . . . .
F31 F 0.23605(18) 0.24855(12) 0.59789(11) 0.1032(5) Uani 1 1 d . . . . .
F32 F 0.3737(2) 0.19276(15) 0.69952(14) 0.1481(10) Uani 1 1 d . . . . .
C8 C 0.67175(14) 0.30735(10) 0.76890(11) 0.0412(3) Uani 1 1 d . . . . .
C13 C 0.94254(15) 0.30601(10) 0.78187(11) 0.0429(4) Uani 1 1 d . . . . .
C12 C 0.57379(14) 0.36470(11) 0.76812(10) 0.0423(3) Uani 1 1 d . . . . .
C1 C 0.81729(14) 0.39826(11) 0.63443(12) 0.0454(4) Uani 1 1 d . . . . .
C10 C 0.54424(15) 0.24905(12) 0.85497(11) 0.0449(4) Uani 1 1 d . . . . .
C19 C 0.80061(15) 0.20004(10) 0.64491(11) 0.0432(4) Uani 1 1 d . . . . .
C25 C 0.53352(17) 0.44954(12) 0.72140(13) 0.0529(4) Uani 1 1 d . . . . .
H25 H 0.607783 0.485096 0.710687 0.064 Uiso 1 1 calc R U . . .
C6 C 0.84153(18) 0.48317(13) 0.67172(15) 0.0599(5) Uani 1 1 d . . . . .
H6 H 0.852799 0.489594 0.733115 0.072 Uiso 1 1 calc R U . . .
C14 C 0.93624(18) 0.29801(14) 0.87293(13) 0.0560(5) Uani 1 1 d . . . . .
H14 H 0.860126 0.290216 0.897917 0.067 Uiso 1 1 calc R U . . .
C18 C 1.05714(17) 0.31765(14) 0.74524(14) 0.0575(5) Uani 1 1 d . . . . .
H18 H 1.061870 0.323536 0.683959 0.069 Uiso 1 1 calc R U . . .
F33 F 0.2151(2) 0.11000(16) 0.64685(17) 0.1463(9) Uani 1 1 d . . . . .
C2 C 0.80353(18) 0.38855(14) 0.54260(13) 0.0582(5) Uani 1 1 d . . . . .
H2 H 0.788336 0.331877 0.517372 0.070 Uiso 1 1 calc R U . . .
C24 C 0.90153(18) 0.14261(13) 0.64168(13) 0.0569(4) Uani 1 1 d . . . . .
H24 H 0.974485 0.155395 0.674831 0.068 Uiso 1 1 calc R U . . .
C16 C 1.15649(19) 0.31322(14) 0.89065(15) 0.0643(5) Uani 1 1 d . . . . .
H16 H 1.228254 0.316199 0.927442 0.077 Uiso 1 1 calc R U . . .
C20 C 0.69055(18) 0.17906(13) 0.59617(13) 0.0553(4) Uani 1 1 d . . . . .
H20 H 0.621483 0.216133 0.599773 0.066 Uiso 1 1 calc R U . . .
C17 C 1.16352(18) 0.32043(15) 0.79992(16) 0.0652(5) Uani 1 1 d . . . . .
H17 H 1.240130 0.327196 0.775406 0.078 Uiso 1 1 calc R U . . .
C23 C 0.8929(2) 0.06599(15) 0.58865(17) 0.0733(6) Uani 1 1 d . . . . .
H23 H 0.960275 0.027094 0.586634 0.088 Uiso 1 1 calc R U . . .
C15 C 1.0442(2) 0.30166(16) 0.92697(14) 0.0681(6) Uani 1 1 d . . . . .
H15 H 1.040200 0.296211 0.988340 0.082 Uiso 1 1 calc R U . . .
C5 C 0.8487(2) 0.55771(15) 0.6169(2) 0.0768(7) Uani 1 1 d . . . . .
H5 H 0.863483 0.614648 0.641618 0.092 Uiso 1 1 calc R U . . .
C3 C 0.8127(2) 0.46464(19) 0.48882(17) 0.0787(7) Uani 1 1 d . . . . .
H3 H 0.804287 0.458796 0.427234 0.094 Uiso 1 1 calc R U . . .
C21 C 0.6850(2) 0.10324(14) 0.54283(14) 0.0654(5) Uani 1 1 d . . . . .
H21 H 0.612728 0.089950 0.509096 0.079 Uiso 1 1 calc R U . . .
C28 C 0.47131(19) 0.19323(14) 0.91468(14) 0.0618(5) Uani 1 1 d . . . . .
H28A H 0.445053 0.229896 0.962885 0.093 Uiso 1 1 calc R U . . .
H28B H 0.521490 0.144210 0.938011 0.093 Uiso 1 1 calc R U . . .
H28C H 0.400004 0.169325 0.881922 0.093 Uiso 1 1 calc R U . . .
C22 C 0.7864(2) 0.04692(14) 0.53931(15) 0.0716(6) Uani 1 1 d . . . . .
H22 H 0.782304 -0.004216 0.503190 0.086 Uiso 1 1 calc R U . . .
C27 C 0.4510(3) 0.50650(16) 0.7787(2) 0.0858(8) Uani 1 1 d . . . . .
H27A H 0.374573 0.475027 0.786307 0.129 Uiso 1 1 calc R U . . .
H27B H 0.433983 0.563554 0.750006 0.129 Uiso 1 1 calc R U . . .
H27C H 0.492396 0.516747 0.835853 0.129 Uiso 1 1 calc R U . . .
C26 C 0.4707(3) 0.42678(19) 0.63202(18) 0.0935(9) Uani 1 1 d . . . . .
H26A H 0.526997 0.393804 0.596914 0.140 Uiso 1 1 calc R U . . .
H26B H 0.446329 0.481688 0.601722 0.140 Uiso 1 1 calc R U . . .
H26C H 0.398708 0.390411 0.640663 0.140 Uiso 1 1 calc R U . . .
C4 C 0.8343(2) 0.54852(18) 0.5264(2) 0.0843(8) Uani 1 1 d . . . . .
H4 H 0.839102 0.599231 0.490071 0.101 Uiso 1 1 calc R U . . .
B30 B 0.3003(2) 0.17255(18) 0.62812(16) 0.0627(6) Uani 1 1 d . . . . .

loop_
_atom_site_aniso_label
_atom_site_aniso_U_11
_atom_site_aniso_U_22
_atom_site_aniso_U_33
_atom_site_aniso_U_23
_atom_site_aniso_U_13
_atom_site_aniso_U_12
P7 0.0349(2) 0.0382(2) 0.0423(2) -0.00180(14) 0.00368(15) 0.00110(14)
O11 0.0390(6) 0.0498(6) 0.0503(6) -0.0025(5) 0.0076(5) 0.0021(5)
N9 0.0421(7) 0.0483(8) 0.0481(7) 0.0025(6) 0.0039(6) 0.0010(6)
F29 0.0862(10) 0.1302(14) 0.0775(9) -0.0087(9) 0.0092(7) 0.0237(9)
F31 0.1193(13) 0.1010(12) 0.0872(10) -0.0028(8) -0.0131(9) 0.0323(10)
F32 0.1499(18) 0.164(2) 0.1205(14) -0.0741(14) -0.0813(13) 0.0636(14)
C8 0.0377(8) 0.0427(8) 0.0434(8) -0.0021(6) 0.0036(6) 0.0008(6)
C13 0.0381(8) 0.0412(8) 0.0492(9) -0.0044(6) 0.0013(6) 0.0020(6)
C12 0.0381(8) 0.0438(8) 0.0452(8) -0.0048(6) 0.0043(6) -0.0011(6)
C1 0.0388(8) 0.0427(8) 0.0549(9) 0.0049(7) 0.0058(7) 0.0017(6)
C10 0.0435(8) 0.0489(9) 0.0424(8) -0.0003(7) 0.0024(6) -0.0002(7)
C19 0.0462(9) 0.0396(8) 0.0444(8) -0.0008(6) 0.0075(7) -0.0021(6)
C25 0.0454(9) 0.0435(9) 0.0703(11) 0.0031(8) 0.0077(8) 0.0044(7)
C6 0.0598(11) 0.0454(10) 0.0747(12) 0.0006(9) 0.0056(9) -0.0044(8)
C14 0.0474(10) 0.0703(12) 0.0504(10) -0.0043(8) 0.0022(7) 0.0085(8)
C18 0.0427(9) 0.0722(12) 0.0577(10) 0.0005(9) 0.0033(8) -0.0059(8)
F33 0.1303(17) 0.1353(18) 0.178(2) 0.0224(15) 0.0550(15) -0.0358(14)
C2 0.0598(11) 0.0598(11) 0.0551(10) 0.0072(8) 0.0034(8) 0.0043(9)
C24 0.0542(10) 0.0489(10) 0.0682(11) -0.0078(8) 0.0087(8) 0.0043(8)
C16 0.0506(10) 0.0611(12) 0.0789(14) -0.0172(10) -0.0189(9) 0.0099(8)
C20 0.0543(10) 0.0515(10) 0.0598(10) -0.0052(8) -0.0004(8) -0.0058(8)
C17 0.0404(9) 0.0708(13) 0.0839(15) -0.0047(11) -0.0019(9) -0.0045(8)
C23 0.0810(15) 0.0519(11) 0.0886(15) -0.0152(10) 0.0202(12) 0.0091(10)
C15 0.0637(13) 0.0857(15) 0.0533(11) -0.0110(10) -0.0099(9) 0.0155(10)
C5 0.0728(14) 0.0468(11) 0.111(2) 0.0142(11) 0.0085(13) -0.0039(9)
C3 0.0802(15) 0.0897(17) 0.0666(13) 0.0285(12) 0.0066(11) 0.0084(13)
C21 0.0788(14) 0.0594(12) 0.0578(11) -0.0072(9) 0.0006(10) -0.0218(10)
C28 0.0560(11) 0.0700(13) 0.0608(11) 0.0132(9) 0.0154(9) 0.0004(9)
C22 0.1003(17) 0.0485(11) 0.0675(12) -0.0158(9) 0.0192(12) -0.0152(11)
C27 0.0892(17) 0.0492(12) 0.122(2) -0.0026(12) 0.0309(15) 0.0182(11)
C26 0.119(2) 0.0788(16) 0.0788(16) 0.0096(13) -0.0312(15) 0.0224(15)
C4 0.0764(15) 0.0686(15) 0.109(2) 0.0421(14) 0.0121(14) 0.0028(12)
B30 0.0599(13) 0.0740(15) 0.0533(12) -0.0072(11) -0.0046(10) -0.0006(11)

_geom_special_details            
;
 All esds (except the esd in the dihedral angle between two l.s. planes)
 are estimated using the full covariance matrix.  The cell esds are taken
 into account individually in the estimation of esds in distances, angles
 and torsion angles; correlations between esds in cell parameters are only
 used when they are defined by crystal symmetry.  An approximate (isotropic)
 treatment of cell esds is used for estimating esds involving l.s. planes.
;
loop_
_geom_bond_atom_site_label_1
_geom_bond_atom_site_label_2
_geom_bond_distance
_geom_bond_site_symmetry_2
_geom_bond_publ_flag
P7 C8 1.7738(16) . ?
P7 C13 1.7886(17) . ?
P7 C1 1.7952(17) . ?
P7 C19 1.7913(16) . ?
O11 C12 1.3718(19) . ?
O11 C10 1.361(2) . ?
N9 C8 1.410(2) . ?
N9 C10 1.284(2) . ?
F29 B30 1.374(3) . ?
F31 B30 1.384(3) . ?
F32 B30 1.335(3) . ?
C8 C12 1.356(2) . ?
C13 C14 1.380(3) . ?
C13 C18 1.394(2) . ?
C12 C25 1.490(2) . ?
C1 C6 1.393(3) . ?
C1 C2 1.389(3) . ?
C10 C28 1.478(2) . ?
C19 C24 1.385(2) . ?
C19 C20 1.399(3) . ?
C25 H25 0.9800 . ?
C25 C27 1.526(3) . ?
C25 C26 1.512(3) . ?
C6 H6 0.9300 . ?
C6 C5 1.380(3) . ?
C14 H14 0.9300 . ?
C14 C15 1.388(3) . ?
C18 H18 0.9300 . ?
C18 C17 1.379(3) . ?
F33 B30 1.345(3) . ?
C2 H2 0.9300 . ?
C2 C3 1.391(3) . ?
C24 H24 0.9300 . ?
C24 C23 1.385(3) . ?
C16 H16 0.9300 . ?
C16 C17 1.375(3) . ?
C16 C15 1.369(3) . ?
C20 H20 0.9300 . ?
C20 C21 1.377(3) . ?
C17 H17 0.9300 . ?
C23 H23 0.9300 . ?
C23 C22 1.365(4) . ?
C15 H15 0.9300 . ?
C5 H5 0.9300 . ?
C5 C4 1.369(4) . ?
C3 H3 0.9300 . ?
C3 C4 1.376(4) . ?
C21 H21 0.9300 . ?
C21 C22 1.380(3) . ?
C28 H28A 0.9600 . ?
C28 H28B 0.9600 . ?
C28 H28C 0.9600 . ?
C22 H22 0.9300 . ?
C27 H27A 0.9600 . ?
C27 H27B 0.9600 . ?
C27 H27C 0.9600 . ?
C26 H26A 0.9600 . ?
C26 H26B 0.9600 . ?
C26 H26C 0.9600 . ?
C4 H4 0.9300 . ?

loop_
_geom_angle_atom_site_label_1
_geom_angle_atom_site_label_2
_geom_angle_atom_site_label_3
_geom_angle
_geom_angle_site_symmetry_1
_geom_angle_site_symmetry_3
_geom_angle_publ_flag
C8 P7 C13 110.37(8) . . ?
C8 P7 C1 111.57(7) . . ?
C8 P7 C19 106.96(7) . . ?
C13 P7 C1 106.91(8) . . ?
C13 P7 C19 111.09(8) . . ?
C19 P7 C1 109.99(8) . . ?
C10 O11 C12 106.08(12) . . ?
C10 N9 C8 103.94(14) . . ?
N9 C8 P7 116.37(11) . . ?
C12 C8 P7 133.32(13) . . ?
C12 C8 N9 110.04(14) . . ?
C14 C13 P7 122.25(13) . . ?
C14 C13 C18 119.67(16) . . ?
C18 C13 P7 118.08(14) . . ?
O11 C12 C25 116.34(14) . . ?
C8 C12 O11 106.03(14) . . ?
C8 C12 C25 137.54(15) . . ?
C6 C1 P7 118.26(14) . . ?
C2 C1 P7 121.64(14) . . ?
C2 C1 C6 120.09(17) . . ?
O11 C10 C28 117.04(15) . . ?
N9 C10 O11 113.90(14) . . ?
N9 C10 C28 129.03(17) . . ?
C24 C19 P7 121.84(14) . . ?
C24 C19 C20 119.73(16) . . ?
C20 C19 P7 118.40(13) . . ?
C12 C25 H25 107.9 . . ?
C12 C25 C27 111.22(17) . . ?
C12 C25 C26 109.81(16) . . ?
C27 C25 H25 107.9 . . ?
C26 C25 H25 107.9 . . ?
C26 C25 C27 112.1(2) . . ?
C1 C6 H6 120.2 . . ?
C5 C6 C1 119.5(2) . . ?
C5 C6 H6 120.2 . . ?
C13 C14 H14 120.2 . . ?
C13 C14 C15 119.57(18) . . ?
C15 C14 H14 120.2 . . ?
C13 C18 H18 120.0 . . ?
C17 C18 C13 119.95(19) . . ?
C17 C18 H18 120.0 . . ?
C1 C2 H2 120.4 . . ?
C1 C2 C3 119.2(2) . . ?
C3 C2 H2 120.4 . . ?
C19 C24 H24 120.3 . . ?
C23 C24 C19 119.42(19) . . ?
C23 C24 H24 120.3 . . ?
C17 C16 H16 119.9 . . ?
C15 C16 H16 119.9 . . ?
C15 C16 C17 120.19(18) . . ?
C19 C20 H20 120.2 . . ?
C21 C20 C19 119.66(19) . . ?
C21 C20 H20 120.2 . . ?
C18 C17 H17 120.0 . . ?
C16 C17 C18 120.09(19) . . ?
C16 C17 H17 120.0 . . ?
C24 C23 H23 119.6 . . ?
C22 C23 C24 120.7(2) . . ?
C22 C23 H23 119.6 . . ?
C14 C15 H15 119.7 . . ?
C16 C15 C14 120.5(2) . . ?
C16 C15 H15 119.7 . . ?
C6 C5 H5 119.7 . . ?
C4 C5 C6 120.6(2) . . ?
C4 C5 H5 119.7 . . ?
C2 C3 H3 119.9 . . ?
C4 C3 C2 120.3(2) . . ?
C4 C3 H3 119.9 . . ?
C20 C21 H21 119.9 . . ?
C20 C21 C22 120.2(2) . . ?
C22 C21 H21 119.9 . . ?
C10 C28 H28A 109.5 . . ?
C10 C28 H28B 109.5 . . ?
C10 C28 H28C 109.5 . . ?
H28A C28 H28B 109.5 . . ?
H28A C28 H28C 109.5 . . ?
H28B C28 H28C 109.5 . . ?
C23 C22 C21 120.24(19) . . ?
C23 C22 H22 119.9 . . ?
C21 C22 H22 119.9 . . ?
C25 C27 H27A 109.5 . . ?
C25 C27 H27B 109.5 . . ?
C25 C27 H27C 109.5 . . ?
H27A C27 H27B 109.5 . . ?
H27A C27 H27C 109.5 . . ?
H27B C27 H27C 109.5 . . ?
C25 C26 H26A 109.5 . . ?
C25 C26 H26B 109.5 . . ?
C25 C26 H26C 109.5 . . ?
H26A C26 H26B 109.5 . . ?
H26A C26 H26C 109.5 . . ?
H26B C26 H26C 109.5 . . ?
C5 C4 C3 120.4(2) . . ?
C5 C4 H4 119.8 . . ?
C3 C4 H4 119.8 . . ?
F29 B30 F31 109.6(2) . . ?
F32 B30 F29 110.3(2) . . ?
F32 B30 F31 110.5(2) . . ?
F32 B30 F33 111.7(3) . . ?
F33 B30 F29 107.9(2) . . ?
F33 B30 F31 106.7(2) . . ?

loop_
_geom_torsion_atom_site_label_1
_geom_torsion_atom_site_label_2
_geom_torsion_atom_site_label_3
_geom_torsion_atom_site_label_4
_geom_torsion
_geom_torsion_site_symmetry_1
_geom_torsion_site_symmetry_2
_geom_torsion_site_symmetry_3
_geom_torsion_site_symmetry_4
_geom_torsion_publ_flag
P7 C8 C12 O11 173.89(13) . . . . ?
P7 C8 C12 C25 -2.4(3) . . . . ?
P7 C13 C14 C15 -179.42(15) . . . . ?
P7 C13 C18 C17 179.93(15) . . . . ?
P7 C1 C6 C5 -179.57(16) . . . . ?
P7 C1 C2 C3 -179.60(16) . . . . ?
P7 C19 C24 C23 -177.03(16) . . . . ?
P7 C19 C20 C21 176.02(15) . . . . ?
O11 C12 C25 C27 32.5(2) . . . . ?
O11 C12 C25 C26 -92.1(2) . . . . ?
N9 C8 C12 O11 0.28(18) . . . . ?
N9 C8 C12 C25 -176.03(19) . . . . ?
C8 P7 C13 C14 9.44(17) . . . . ?
C8 P7 C13 C18 -169.99(14) . . . . ?
C8 P7 C1 C6 70.64(16) . . . . ?
C8 P7 C1 C2 -110.52(15) . . . . ?
C8 P7 C19 C24 -133.75(15) . . . . ?
C8 P7 C19 C20 47.87(16) . . . . ?
C8 N9 C10 O11 -0.48(18) . . . . ?
C8 N9 C10 C28 177.59(18) . . . . ?
C8 C12 C25 C27 -151.4(2) . . . . ?
C8 C12 C25 C26 84.0(3) . . . . ?
C13 P7 C8 N9 -64.57(14) . . . . ?
C13 P7 C8 C12 122.13(17) . . . . ?
C13 P7 C1 C6 -50.11(16) . . . . ?
C13 P7 C1 C2 128.72(15) . . . . ?
C13 P7 C19 C24 -13.24(17) . . . . ?
C13 P7 C19 C20 168.38(14) . . . . ?
C13 C14 C15 C16 0.1(3) . . . . ?
C13 C18 C17 C16 -1.1(3) . . . . ?
C12 O11 C10 N9 0.67(19) . . . . ?
C12 O11 C10 C28 -177.65(15) . . . . ?
C1 P7 C8 N9 176.71(12) . . . . ?
C1 P7 C8 C12 3.4(2) . . . . ?
C1 P7 C13 C14 130.96(15) . . . . ?
C1 P7 C13 C18 -48.48(16) . . . . ?
C1 P7 C19 C24 104.92(16) . . . . ?
C1 P7 C19 C20 -73.45(15) . . . . ?
C1 C6 C5 C4 -1.1(3) . . . . ?
C1 C2 C3 C4 -0.5(3) . . . . ?
C10 O11 C12 C8 -0.54(17) . . . . ?
C10 O11 C12 C25 176.68(14) . . . . ?
C10 N9 C8 P7 -174.71(12) . . . . ?
C10 N9 C8 C12 0.11(18) . . . . ?
C19 P7 C8 N9 56.39(14) . . . . ?
C19 P7 C8 C12 -116.91(17) . . . . ?
C19 P7 C13 C14 -109.03(15) . . . . ?
C19 P7 C13 C18 71.53(16) . . . . ?
C19 P7 C1 C6 -170.83(14) . . . . ?
C19 P7 C1 C2 8.00(17) . . . . ?
C19 C24 C23 C22 0.4(3) . . . . ?
C19 C20 C21 C22 1.7(3) . . . . ?
C6 C1 C2 C3 -0.8(3) . . . . ?
C6 C5 C4 C3 -0.2(4) . . . . ?
C14 C13 C18 C17 0.5(3) . . . . ?
C18 C13 C14 C15 0.0(3) . . . . ?
C2 C1 C6 C5 1.6(3) . . . . ?
C2 C3 C4 C5 1.0(4) . . . . ?
C24 C19 C20 C21 -2.4(3) . . . . ?
C24 C23 C22 C21 -1.1(4) . . . . ?
C20 C19 C24 C23 1.3(3) . . . . ?
C20 C21 C22 C23 0.0(3) . . . . ?
C17 C16 C15 C14 -0.7(3) . . . . ?
C15 C16 C17 C18 1.1(3) . . . . ?

loop_
_diffrn_refln_index_h
_diffrn_refln_index_k
_diffrn_refln_index_l
_diffrn_refln_intensity_net
_diffrn_refln_intensity_u
0 0 1 0.22 0.1
0 0 2 4277.02 101.23
0 0 3 0.16 0.23
0 0 3 0.79 0.31
0 0 3 0.14 0.28
0 0 4 1947.83 45.77
0 0 4 1895.24 45.85
0 0 4 1862.06 46.1
0 0 5 0.49 0.4
0 0 5 -0.15 0.41
0 0 5 0.28 0.3
0 0 5 0.46 0.2
0 0 6 152.43 5.11
0 0 6 168.81 5.54
0 0 6 167.03 5.08
0 0 6 158.81 4.42
0 0 7 -0.09 0.42
0 0 7 1.04 0.67
0 0 7 1.22 0.53
0 0 7 0.14 0.2
0 0 8 3.51 0.72
0 0 8 2.69 0.68
0 0 8 3.18 0.97
0 0 9 0.11 0.48
0 0 9 -0.16 0.62
0 0 9 -0.12 0.54
0 0 9 0.32 0.48
0 0 -9 1.63 0.65
0 0 -10 43.97 2.61
0 0 10 38.28 2.44
0 0 10 39.82 2.47
0 0 10 43.5 2.75
0 0 10 41.59 3.11
0 0 10 40.78 2.4
0 0 10 42.85 2.6
0 0 10 36.62 2.38
0 0 10 43.12 2.37
0 0 -11 1.36 0.62
0 0 11 -0.28 0.64
0 0 11 -0.14 0.65
0 0 11 -0.16 0.63
0 0 11 0.57 0.49
0 0 11 0.25 0.62
0 0 11 0.14 0.64
0 0 11 0.13 0.49
0 0 12 290.08 9.83
0 0 12 319.42 10.11
0 0 12 308.13 10.09
0 0 12 303.16 9.7
0 0 13 0.16 0.79
0 0 13 -0.16 0.75
0 0 13 -0.14 0.72
0 0 13 0.34 0.83
0 0 14 126.37 5.52
0 0 14 138.39 5.78
0 0 14 121.28 5.16
0 0 14 123.84 5.63
0 0 15 1.24 0.91
0 0 15 0.13 0.78
0 0 15 -0.34 0.91
0 0 15 0.52 0.72
0 0 16 37.25 2.55
0 0 16 26.11 2
0 0 17 0.7 0.68
0 0 18 1.42 0.49
0 0 -18 1.35 0.32
0 1 0 0.15 0.07
0 -1 0 0.19 0.07
0 -1 1 327.1 8.15
0 -1 1 326.23 8.02
0 1 1 324.74 8.09
0 -1 1 335.54 8.13
0 1 2 1666.52 39.69
0 -1 2 1651.86 40
0 -1 2 1718.8 40.09
0 1 3 404.03 10.32
0 -1 3 404.62 10.49
0 1 3 409.55 10.12
0 1 4 226.26 6.33
0 -1 4 235.4 6.46
0 1 4 235.56 6.54
0 -1 4 232.78 6.65
0 1 5 179.53 5.01
0 -1 5 171.6 5.41
0 -1 5 167.8 5.3
0 1 5 172.72 5.13
0 -1 5 183.17 5.1
0 -1 5 168.4 5.25
0 1 5 165.22 4.13
0 -1 6 25.97 1.5
0 1 6 27.96 1.59
0 1 6 25.37 1.45
0 -1 6 28.27 1.81
0 -1 6 27.07 1.7
0 -1 7 530.41 14.62
0 -1 7 519.13 14.82
0 1 7 524.71 14.14
0 -1 7 544.01 14.22
0 1 7 529.53 14.25
0 -1 7 543.99 13.71
0 -1 8 28.73 2.2
0 1 8 31.44 1.9
0 -1 8 30.19 2.14
0 -1 8 32.15 1.59
0 1 8 34.33 2.03
0 -1 8 32.02 1.93
0 1 9 87.04 3.73
0 -1 9 85.11 3.64
0 1 9 82.56 3.63
0 -1 9 91.24 4.38
0 -1 9 83.75 4.04
0 1 9 83.39 3.71
0 -1 9 82.27 3.61
0 -1 -9 82.41 3.57
0 1 -9 94.1 4.08
0 -1 10 183.44 6.4
0 1 -10 181.46 6.81
0 -1 -10 191.53 6.44
0 1 10 189.39 6.68
0 -1 10 191.03 6.58
0 -1 10 192.73 6.58
0 -1 10 197.99 7.23
0 1 10 187.01 6.54
0 -1 10 198.09 7.67
0 -1 10 180.96 6.26
0 1 10 185.27 6.48
0 -1 10 193.79 6.72
0 1 10 179.4 6.35
0 -1 10 189.63 6.53
0 1 10 196.59 6.71
0 -1 11 21.76 1.84
0 1 11 23.4 1.95
0 -1 11 26.28 2
0 1 -11 21.41 1.97
0 -1 11 27.36 2.11
0 1 11 22.99 2.02
0 -1 11 26.77 2.1
0 -1 11 26.12 2.37
0 1 11 23.39 1.94
0 -1 11 30.32 2.04
0 -1 11 26.67 2.14
0 -1 11 20.49 1.84
0 1 11 21.71 1.85
0 -1 11 24.79 1.78
0 1 -12 0.47 0.68
0 1 12 0.16 0.86
0 -1 12 0.45 0.57
0 -1 12 -0.19 0.68
0 -1 12 1.33 0.72
0 1 12 1 0.69
0 1 12 -0.14 0.75
0 -1 12 0.47 0.68
0 -1 12 0.37 0.6
0 -1 12 0.88 0.84
0 -1 12 0.54 0.57
0 1 12 0.14 0.53
0 -1 13 8.54 1.36
0 -1 13 4.74 1.12
0 1 13 8.69 1.5
0 1 13 5.45 1.24
0 -1 13 7.55 1.36
0 1 13 5.32 1.16
0 -1 13 5.04 1.17
0 -1 13 6.49 1.14
0 -1 14 167.85 6.52
0 1 14 173.84 6.83
0 -1 14 158.11 6.41
0 1 14 154.11 6.26
0 1 14 146.33 5.84
0 -1 14 168.33 6.07
0 -1 14 170.32 6.69
0 1 14 162.31 6.31
0 -1 15 13.59 1.7
0 -1 15 15.05 1.79
0 1 15 13.8 1.51
0 1 15 11.38 1.54
0 -1 15 13.45 1.81
0 1 15 12.13 1.56
0 1 16 101.27 4.09
0 -1 16 99.72 4.46
0 1 16 97.72 4.33
0 -1 16 92.27 4.12
0 -1 17 4.11 0.88
0 -1 17 4.42 1
0 1 17 3.36 0.72
0 1 17 5.94 1.03
0 1 -18 92.56 2.97
0 -1 18 122.9 3.68
0 2 1 1693.28 40.78
0 -2 1 1738.09 40.83
0 2 1 1702.15 40.51
0 -2 1 1710.48 40.49
0 -2 2 5155.2 121.97
0 2 2 5143.99 121.72
0 2 3 9999 235.47
0 2 4 2144.24 51.7
0 2 4 2170.57 51.11
0 -2 4 2140.11 51.8
0 2 4 2110.7 51.84
0 2 5 143.33 4.59
0 -2 5 146.56 4.49
0 -2 5 140.83 4.77
0 2 5 145.78 4.8
0 -2 5 138.99 4.7
0 2 5 141.55 4.12
0 -2 6 342.84 9.22
0 2 6 331.88 9.31
0 -2 6 336.39 9.64
0 2 6 319.95 8.79
0 -2 6 325.87 9.64
0 -2 6 328.07 9.6
0 2 6 329.56 9.68
0 -2 7 154.1 5.16
0 2 7 151.7 5.27
0 -2 7 151.48 5.56
0 -2 7 151.42 5.6
0 -2 7 153.79 5.64
0 2 7 169.54 4.95
0 2 7 150.39 5.63
0 -2 -8 234.79 7.1
0 2 8 234.54 8.14
0 2 8 244.3 7.14
0 -2 8 236.88 8.07
0 -2 8 239.5 8.11
0 2 8 246.89 7.67
0 -2 8 251.1 7.53
0 -2 8 237.57 7.18
0 -2 -9 20.03 1.45
0 2 -9 18.8 1.79
0 -2 9 18.3 1.49
0 2 9 18.83 1.56
0 2 9 19.52 2
0 -2 9 20.83 1.97
0 2 9 19.25 1.43
0 -2 9 20.48 1.95
0 2 9 20.94 1.73
0 -2 9 17.62 1.53
0 -2 9 16.21 1.3
0 -2 10 284.88 8.97
0 -2 10 286.84 8.99
0 2 -10 269.96 9.43
0 -2 10 296.18 8.92
0 2 10 291.41 9.2
0 -2 10 277.59 8.86
0 2 10 274.27 8.88
0 2 10 290.51 9.22
0 -2 10 287.27 8.89
0 2 10 285.85 9.01
0 2 10 283.27 9.03
0 -2 10 288.47 9.09
0 -2 10 302.57 10.16
0 -2 10 287.89 9.88
0 2 10 324.14 10.45
0 2 10 249.28 8.55
0 -2 11 73.81 3.53
0 -2 11 83.63 3.91
0 2 -11 78.33 4.15
0 -2 11 79.75 3.8
0 2 11 79.77 3.99
0 -2 11 75.43 3.74
0 2 11 77.84 3.84
0 2 11 83.77 4.01
0 2 11 80.55 3.93
0 -2 11 84.51 3.6
0 -2 11 83.11 3.98
0 2 11 78.41 3.85
0 -2 11 73.64 4.31
0 2 11 70.12 3.55
0 -2 12 10.06 1.31
0 2 12 9.28 1.39
0 -2 12 14.06 1.66
0 2 -12 10.65 1.59
0 -2 12 14.13 1.58
0 -2 12 12.47 1.5
0 2 12 11.93 1.62
0 2 12 12.13 1.51
0 2 12 13.86 1.68
0 2 12 10.9 1.5
0 -2 12 12.71 1.38
0 -2 12 13.76 1.61
0 2 12 11.18 1.41
0 -2 12 8.84 1.58
0 -2 12 13.87 1.65
0 2 -13 21.11 2.07
0 2 13 19.18 1.96
0 -2 13 24.65 2.08
0 2 13 21.92 2.14
0 2 13 18.32 1.69
0 -2 13 19.71 2
0 2 13 26.72 2.16
0 -2 13 21.65 2.06
0 2 13 22.37 2.08
0 2 13 22.82 2.16
0 -2 13 21.98 1.84
0 2 -13 18.77 1.63
0 -2 13 19.03 1.7
0 2 14 67.03 3.79
0 2 14 61.31 3.51
0 -2 14 65.13 3.7
0 2 14 66.46 3.63
0 -2 14 60.19 3.44
0 2 14 72.13 3.95
0 2 -14 55.59 2.77
0 2 14 53.29 3.02
0 2 14 57.2 3.31
0 -2 14 54.57 3.36
0 2 15 -0.28 0.83
0 2 15 0.23 0.66
0 -2 15 1.51 0.93
0 2 15 1.35 0.95
0 -2 15 0.15 0.8
0 2 15 -0.14 0.81
0 -2 16 3.56 1.03
0 2 16 5.26 1.06
0 -2 16 3.2 0.97
0 2 16 5.91 0.96
0 -2 17 1.84 0.82
0 2 17 1.33 0.54
0 -2 17 1.33 0.71
0 2 -17 0.91 0.46
0 -2 18 2.18 0.56
0 2 -18 1.78 0.37
0 -3 0 0.31 0.21
0 3 0 0.03 0.23
0 3 0 0.11 0.17
0 3 1 7763.67 182.85
0 3 2 6460.01 147.39
0 3 2 6087.22 147
0 -3 2 6273.61 146.98
0 -3 2 6123.3 147.46
0 -3 3 4316.87 100.97
0 -3 3 4276.02 100.51
0 3 3 4135.4 100.52
0 3 4 80.17 2.97
0 -3 4 76.77 3.15
0 -3 4 87.2 3.01
0 -3 5 1.75 0.53
0 -3 5 3.25 0.69
0 3 5 1.73 0.52
0 -3 5 2 0.63
0 -3 -5 1.44 0.29
0 3 5 1.19 0.51
0 3 6 4.09 0.77
0 -3 6 4.78 0.81
0 -3 6 4.84 0.9
0 -3 -6 3.73 0.47
0 3 6 3.8 0.73
0 -3 6 5.5 0.75
0 3 7 103.04 4.29
0 -3 7 98.26 4.16
0 -3 7 99.83 4.36
0 -3 -7 102.69 3.3
0 3 7 99.95 4.03
0 -3 7 104.67 3.9
0 -3 8 811.68 21.44
0 -3 8 821.81 22.37
0 -3 8 811.34 22.36
0 -3 8 815.77 22.18
0 3 8 844.49 22.37
0 3 8 822.68 21.76
0 -3 8 846.5 21.51
0 -3 9 7.11 1.06
0 -3 9 7.72 1.13
0 -3 9 8.49 1.14
0 -3 9 6.45 1.04
0 3 -9 7.39 1.27
0 3 9 7.42 1.01
0 3 9 7.95 1.16
0 -3 9 7.15 0.97
0 -3 9 9.7 1.12
0 3 9 9.25 1.27
0 -3 9 9.74 1.19
0 -3 9 6.97 1.28
0 3 9 7.45 1.39
0 3 -10 3.93 0.84
0 -3 10 3.86 0.92
0 -3 10 3.22 0.89
0 3 -10 2.6 1.06
0 -3 10 3.73 0.88
0 3 10 4.5 0.94
0 -3 10 3.76 0.83
0 -3 10 4.62 1.24
0 3 10 4.66 0.94
0 3 10 4.14 0.83
0 -3 10 5.66 1.02
0 3 10 3.67 0.96
0 -3 10 3.93 0.79
0 -3 10 3.41 0.78
0 3 10 4.53 0.99
0 -3 11 18.61 2.2
0 3 11 16.95 1.7
0 3 11 19.26 1.86
0 -3 11 19.91 1.81
0 3 -11 16.8 1.57
0 -3 11 19.87 1.9
0 3 -11 15.92 1.92
0 -3 11 21.33 1.79
0 -3 11 16.54 1.62
0 3 11 20 1.78
0 3 11 17.83 1.81
0 3 11 14.27 1.4
0 3 11 17.2 1.6
0 -3 11 15.57 1.52
0 -3 11 18.32 1.73
0 -3 12 193.47 6.79
0 3 12 181.64 6.97
0 -3 12 211.43 7.3
0 3 -12 171.42 7.25
0 3 12 183.28 6.85
0 -3 12 187.78 6.79
0 -3 12 191.26 6.99
0 3 12 184.26 6.95
0 3 12 186.32 6.98
0 3 12 172.74 6.21
0 -3 12 161.72 6.61
0 3 12 186.78 6.67
0 -3 12 192.12 8
0 3 -13 66.78 3.25
0 -3 13 64.7 4.33
0 -3 13 69 3.74
0 3 13 64.9 3.65
0 3 13 62.3 3.61
0 3 -13 55.33 3.64
0 -3 13 66.9 3.55
0 3 13 66.39 3.62
0 3 13 68.68 3.51
0 -3 13 60.15 3.52
0 3 13 59.03 3.1
0 -3 13 62.36 3.35
0 -3 13 66.72 3.73
0 -3 14 2.02 0.73
0 3 14 2.75 0.82
0 3 14 1.38 0.84
0 3 14 2.96 0.84
0 -3 14 1.43 0.89
0 3 14 2.05 1.01
0 3 14 3.6 1.07
0 -3 14 2.88 0.95
0 -3 14 1.37 0.73
0 3 -14 2.03 0.73
0 3 15 12.22 1.61
0 -3 15 10.99 1.46
0 3 15 12.55 1.61
0 3 -15 7.62 0.98
0 3 15 7.5 1.27
0 -3 15 11.12 1.59
0 3 15 9.56 1.2
0 3 16 16.32 1.34
0 -3 16 15.24 1.63
0 3 16 17.76 1.6
0 3 -17 70.41 2.76
0 -3 17 77.18 3.29
0 -3 17 81.06 3.45
0 3 -18 5.56 0.54
0 -3 18 5.58 0.76
0 4 0 78.4 2.47
0 -4 0 86.68 2.61
0 -4 -1 3102.06 73.14
0 -4 1 3162.38 73.78
0 -4 -1 3089.84 72.85
0 4 1 3068.52 73.08
0 4 1 3090.62 73.79
0 4 2 490.23 12.66
0 4 2 485.49 12.04
0 -4 2 478.63 12.7
0 -4 2 499.54 12.87
0 -4 3 805.56 20.42
0 4 3 780.45 19.78
0 -4 3 817.68 19.78
0 -4 3 810.35 20.52
0 -4 4 18.73 1.17
0 -4 4 17.26 1.38
0 4 4 15.83 1.11
0 -4 -4 16.14 0.62
0 4 5 2383.39 56.51
0 -4 5 2300.32 56.83
0 -4 5 2346.6 56.3
0 4 5 2265.76 56.32
0 4 6 74.15 3.18
0 4 6 68.12 3.11
0 -4 6 63.55 3.29
0 -4 6 65.43 3.01
0 -4 6 74.4 3.52
0 -4 7 26.82 1.8
0 4 7 30.46 2.04
0 -4 7 26.29 1.91
0 4 7 24.36 1.89
0 -4 7 26.02 2.12
0 4 8 3.37 0.91
0 -4 8 2.13 0.8
0 4 -8 2.13 0.92
0 -4 8 2.93 0.78
0 4 8 1.98 0.75
0 -4 9 27.82 2.12
0 -4 9 31.71 2.27
0 -4 9 31.29 2.26
0 -4 9 32.46 2.26
0 4 -9 28.33 2.45
0 4 9 30.15 1.99
0 4 9 28.17 2.09
0 -4 9 29.49 1.91
0 -4 9 33.73 2.02
0 -4 9 31.01 2.6
0 -4 9 26.73 2.07
0 -4 9 28.46 2.02
0 4 9 33.75 2.35
0 -4 9 29.36 2.55
0 4 10 420.86 12.9
0 -4 10 425.67 13.87
0 4 10 427.49 12.45
0 -4 10 438.03 12.53
0 -4 10 419.43 12.57
0 -4 10 431.22 12.75
0 -4 10 432.6 12.91
0 -4 10 433.05 12.89
0 -4 10 432.62 12.84
0 4 -10 446.57 13.62
0 -4 10 420.81 12.19
0 4 10 419.06 12.33
0 4 10 436.48 12.8
0 4 10 411.46 11.75
0 4 10 419.72 12.08
0 4 -10 425.04 12.41
0 4 11 264.19 8.84
0 -4 11 241.5 9.57
0 4 11 237.45 8.4
0 4 11 254.96 8.38
0 -4 11 248.79 8.3
0 -4 11 251.15 8.24
0 -4 11 254.41 8.69
0 -4 11 250.44 8.65
0 4 -11 254.12 9.28
0 -4 11 243.3 8.07
0 4 11 260.43 8.73
0 4 11 248.87 8.23
0 4 11 244 7.97
0 4 11 237.03 7.63
0 4 -11 236.35 8.06
0 4 -12 62.63 3.38
0 -4 12 75.03 4.73
0 -4 12 69.94 3.71
0 4 12 71.93 3.78
0 4 12 68.81 3.79
0 -4 12 76.16 3.88
0 -4 12 70.15 3.55
0 4 -12 71.47 3.49
0 -4 12 73.16 3.97
0 4 -12 69.4 4.22
0 4 12 77.56 3.78
0 -4 12 71.88 3.59
0 4 12 70.54 3.91
0 4 12 70.31 3.27
0 4 12 67.99 3.47
0 -4 12 62.87 3.6
0 4 12 70.51 3.91
0 -4 13 4.06 1.05
0 -4 13 4.11 0.91
0 4 -13 3.63 0.84
0 -4 13 5.03 1.26
0 4 -13 4.4 1.23
0 -4 13 6.12 1.02
0 4 13 5.71 1.09
0 4 13 6.79 1.3
0 4 13 6.81 1.2
0 -4 13 5.94 1.18
0 -4 13 5.6 1.21
0 -4 13 4.5 1.34
0 4 13 5.24 1.32
0 4 13 2.82 0.83
0 4 13 5.01 1.03
0 4 -13 3.78 0.97
0 4 14 3.15 1.02
0 -4 14 2 0.8
0 4 14 2.19 0.87
0 4 14 1.75 0.8
0 4 14 1.74 0.86
0 -4 14 2.71 0.98
0 -4 14 3.37 1.04
0 4 14 3.25 1.06
0 -4 14 3.16 0.92
0 4 -14 1.59 0.73
0 4 15 3.84 0.97
0 -4 15 5.44 1.12
0 -4 15 2.8 0.71
0 4 15 3.2 1.06
0 4 -15 2.67 0.68
0 -4 15 3.47 1.05
0 4 15 4.53 1.02
0 4 15 4.21 0.84
0 4 -16 7.02 0.98
0 4 -16 5.45 0.7
0 -4 16 8 1.2
0 4 -17 3.63 0.63
0 -4 17 4.32 0.89
0 4 -18 0.06 0.27
0 -4 18 0.48 0.42
0 -5 0 32.4 1.21
0 5 0 0.36 0.25
0 -5 1 811.31 20.05
0 -5 -1 783.29 19.36
0 5 -1 774.8 19.85
0 5 1 823.69 19.32
0 5 1 802.05 20.14
0 5 2 26.19 1.56
0 -5 2 25.81 1.55
0 -5 2 26.63 1.69
0 5 3 1051.39 25.92
0 -5 3 1008.27 26
0 -5 3 1033.5 26.22
0 -5 4 94.35 3.84
0 5 4 101.16 3.34
0 5 5 610.84 15.92
0 -5 5 628.36 15.93
0 -5 5 579.05 16.56
0 5 6 48.67 2.63
0 5 6 45.12 2.43
0 -5 6 49.56 2.89
0 -5 7 131.27 5.57
0 -5 7 135.01 5.79
0 5 -7 136.7 5.53
0 5 7 137.59 5.27
0 -5 8 625.96 17.61
0 -5 8 671.81 17.94
0 -5 8 659.89 17.92
0 -5 8 640.63 17.6
0 5 -8 645.53 18.39
0 5 8 617.21 17.35
0 -5 8 629.85 18.59
0 -5 8 669.68 18.96
0 -5 8 653.14 17.6
0 5 8 648.69 17.92
0 -5 9 61.65 3.33
0 -5 9 61.13 3.41
0 -5 9 56.27 3.3
0 5 9 57.89 3.37
0 -5 9 58.95 3.14
0 5 -9 68.8 3.91
0 5 9 57.45 3.14
0 -5 9 65.42 2.93
0 5 9 59.35 2.87
0 5 9 59.58 3.16
0 -5 9 57.69 2.93
0 5 9 57.02 2.88
0 -5 9 63.58 3.49
0 -5 9 58.42 3.85
0 5 -9 61.49 3.21
0 -5 10 12.21 1.55
0 -5 10 7.55 1.66
0 5 10 7.69 1.11
0 -5 10 12.73 1.41
0 5 10 9.48 1.35
0 -5 10 8.17 1.34
0 -5 10 9.06 1.48
0 -5 10 9.8 1.45
0 5 10 8.98 1.11
0 5 10 8.74 1.03
0 5 -10 11.28 1.69
0 5 10 11.59 1.26
0 -5 10 8.05 1.02
0 5 10 9.46 1.35
0 5 -10 10.54 1.39
0 5 10 8.43 1.42
0 5 -11 93.43 4.23
0 -5 11 97.58 5.48
0 -5 11 100.54 4.36
0 5 11 100.96 4.38
0 5 -11 99.59 4.44
0 -5 11 95.01 4.72
0 -5 11 86.3 4.53
0 5 -11 97.27 5.22
0 5 11 91.21 4.5
0 5 11 99.24 4.27
0 -5 11 94.67 4.09
0 5 11 94.58 3.8
0 5 11 93.39 4.04
0 5 11 100.03 4.82
0 5 12 9.28 1.5
0 5 -12 8.03 1.31
0 -5 12 8.45 1.8
0 5 12 9.25 1.36
0 -5 12 11.44 1.46
0 -5 12 6.59 1.31
0 -5 12 11.39 1.52
0 -5 12 7.53 1.39
0 -5 12 10.7 1.61
0 -5 12 9.68 1.59
0 5 -12 7.62 1.54
0 5 12 11.6 1.47
0 5 12 9.34 1.45
0 -5 12 7.51 1.19
0 5 12 8.12 1.1
0 5 12 8.44 1.23
0 5 -12 8.35 1.27
0 -5 13 0.56 0.73
0 -5 13 0.64 0.75
0 5 -13 1.64 0.75
0 -5 13 2.5 1.15
0 5 -13 3.35 1.12
0 -5 13 2.13 0.85
0 5 13 1.48 0.73
0 -5 13 0.9 0.88
0 5 13 1.32 0.81
0 -5 13 2.13 0.81
0 5 13 1.71 0.91
0 -5 13 0.78 0.89
0 5 -13 0.79 0.82
0 5 13 0.98 0.7
0 5 13 1.08 0.66
0 -5 14 33.55 2.46
0 5 14 31.46 1.93
0 5 14 35.7 2.29
0 5 14 36.84 2.47
0 5 14 39.47 2.83
0 -5 14 39.22 2.42
0 5 -14 25.26 1.89
0 -5 14 29.98 2.11
0 -5 14 34.35 2.45
0 5 -14 28.83 2.09
0 5 14 39.99 2.74
0 -5 15 2.18 0.88
0 5 -15 2.56 0.72
0 5 15 2.92 0.99
0 5 -15 2.67 0.83
0 -5 15 2.27 0.84
0 5 -16 27.48 1.55
0 5 -16 28.97 1.71
0 -5 16 30.4 2.01
0 5 -17 21.49 1.26
0 -5 17 22.84 1.52
0 -6 0 2073.43 48.71
0 6 0 1982.68 48.52
0 -6 1 1436.5 34.79
0 -6 -1 1361.6 33.95
0 6 -1 1421.24 34.54
0 6 1 1460.6 33.93
0 -6 2 3144.02 76.83
0 6 2 3240.37 76.54
0 -6 2 3289.78 76.53
0 6 -2 3055.53 76.19
0 -6 3 1405.71 35.27
0 6 3 1428.98 34.88
0 6 -3 1350.45 34.65
0 -6 3 1416.98 34.95
0 -6 4 1200.97 30.42
0 6 -4 1146.97 29.74
0 -6 4 1190.18 30.05
0 6 -5 28.19 2.04
0 -6 5 25.4 2.04
0 6 6 69.22 3.42
0 -6 6 68.03 3.66
0 -6 7 11 1.4
0 -6 7 11.23 1.29
0 6 7 11.56 1.43
0 -6 7 12.16 1.68
0 -6 7 13.63 1.71
0 -6 7 12.48 1.41
0 6 -8 64.04 3.26
0 -6 8 59.55 3.39
0 -6 8 67.09 3.55
0 -6 8 59.16 3.2
0 6 -8 57.83 3.59
0 6 8 55.91 2.96
0 -6 8 75.46 4.29
0 6 8 53.94 2.97
0 6 8 54.93 3.29
0 -6 8 63.62 3.3
0 -6 8 57.26 3.71
0 6 9 137.83 5.41
0 6 9 152.84 6.12
0 -6 9 153.98 6.96
0 -6 9 135.76 6.01
0 -6 9 142.46 6.55
0 6 9 137.67 5.48
0 6 9 144.48 5.16
0 -6 9 140.98 5.8
0 -6 9 148.85 6.09
0 -6 9 141.82 6.02
0 -6 9 137.88 5.69
0 6 -9 138.88 6.3
0 6 9 143.89 5.53
0 6 9 134.82 4.97
0 6 9 154.07 5.01
0 6 -9 149.46 5.69
0 6 10 184.09 7.14
0 6 10 176.65 6.48
0 6 -10 180.2 6.53
0 6 10 173.5 6.62
0 -6 10 178.33 6.27
0 6 10 179.07 6.29
0 -6 10 172.58 7.94
0 -6 10 176.51 7.17
0 -6 10 182.5 7.04
0 -6 10 185.34 7.26
0 -6 10 186.86 7.3
0 -6 10 181.11 6.95
0 -6 10 169.42 5.98
0 6 10 174.61 6.61
0 6 10 186.27 6.21
0 6 -10 179.77 6.7
0 6 -10 175.54 7.52
0 6 10 196.36 6.15
0 6 10 177.02 5.75
0 6 -11 19.88 1.9
0 -6 11 22.32 1.83
0 6 11 18.34 1.93
0 6 11 20.33 1.8
0 6 -11 16.08 1.81
0 -6 11 20.15 2.16
0 -6 11 16.89 1.71
0 6 11 19.41 1.65
0 6 11 20.74 1.53
0 6 -11 20.21 2.39
0 6 11 21.06 1.71
0 -6 11 22.3 1.7
0 6 11 17.27 1.84
0 6 11 19.83 2.1
0 -6 11 16.46 1.94
0 6 -12 -0.28 0.8
0 -6 12 -0.26 0.9
0 6 12 0.64 0.83
0 -6 12 0.86 0.85
0 -6 12 1.11 0.87
0 -6 12 -0.19 0.82
0 6 12 0.56 0.61
0 6 12 0.36 0.57
0 6 -12 -0.23 0.97
0 -6 12 0.11 0.58
0 6 12 1.59 0.64
0 6 -12 0.29 0.66
0 6 12 0.36 0.79
0 6 12 1.33 0.7
0 -6 12 0.65 0.65
0 6 12 -0.79 0.92
0 -6 12 0.56 0.77
0 6 -13 251.51 8.13
0 -6 13 266.79 9.3
0 6 13 275.38 8.43
0 6 13 283.36 9.19
0 -6 13 271.88 8.25
0 -6 13 233.35 8.38
0 6 13 257.57 7.72
0 6 -13 245.5 8.38
0 6 -13 259.32 8.53
0 -6 13 243 8.59
0 -6 13 259.95 9.07
0 6 -14 14.37 1.45
0 6 14 13.89 1.76
0 6 -14 12.84 1.39
0 -6 14 13.38 1.61
0 -6 14 14.38 1.52
0 6 -14 12.8 1.43
0 -6 14 14.92 1.6
0 -6 15 11.33 1.34
0 6 -15 11.66 1.22
0 6 -15 11.18 1.19
0 -6 15 11.42 1.36
0 6 -15 9.98 1.01
0 6 -16 0.43 0.53
0 -6 16 0.44 0.58
0 6 -17 3.64 0.56
0 -6 17 4.44 0.69
0 -6 17 3.08 0.69
0 7 0 0.39 0.32
0 -7 0 2.07 0.49
0 -7 1 63.36 3.05
0 7 -1 62.69 2.5
0 7 1 63.84 2.02
0 -7 1 59.91 2.62
0 -7 -1 55.6 1.97
0 7 -2 436.83 12.28
0 7 2 477.82 12.8
0 -7 2 457.96 13.07
0 -7 2 454.93 12.59
0 7 -3 353.45 10.55
0 7 3 385.95 10.94
0 -7 3 389.92 11.38
0 -7 3 367.41 10.87
0 7 -4 1212.54 31.08
0 7 -4 1215.97 29.39
0 7 4 1270.4 31.32
0 -7 4 1241.37 31.94
0 -7 4 1209.1 31.37
0 -7 5 349.59 11.15
0 7 -5 360.13 10.96
0 -7 5 379.94 11.79
0 7 -6 90.78 4.29
0 -7 6 91.03 4
0 -7 6 96.77 4.23
0 -7 6 89.05 4.43
0 7 -6 84.64 3.55
0 -7 6 88.97 3.85
0 -7 7 135.54 6.07
0 -7 7 141.83 5.56
0 -7 7 145.58 5.78
0 -7 7 139.06 5.38
0 7 -7 134.09 5.86
0 7 7 138.13 5.74
0 7 7 139.99 5.43
0 7 -7 139.07 5.39
0 7 -8 34.83 2.29
0 -7 8 35.39 2.97
0 7 8 35.68 2.3
0 -7 8 35.38 2.56
0 -7 8 37.81 2.77
0 -7 8 37.3 2.52
0 7 -8 44.48 2.26
0 7 8 35.98 2.5
0 7 8 41.28 2.86
0 -7 8 36.94 2.58
0 7 8 33.94 2.27
0 -7 8 43.07 3.43
0 7 -8 38.81 2.58
0 7 -9 34.69 2.5
0 -7 9 29.17 2.62
0 -7 9 36.17 2.6
0 7 -9 33.76 2.07
0 7 9 33.83 2.68
0 7 9 29.95 2.34
0 7 9 35.05 2.35
0 7 9 34.46 2.36
0 -7 9 30.47 2.88
0 -7 9 34.72 2.83
0 -7 9 34.95 3.22
0 7 -9 32.35 2.29
0 -7 10 1.09 1.04
0 -7 10 1.64 0.91
0 7 -10 1.24 0.9
0 -7 10 1.47 1.11
0 7 10 3.74 1.03
0 -7 10 2.11 1.14
0 -7 10 2.74 1.11
0 -7 10 2.13 1.05
0 7 -10 1.6 0.76
0 -7 10 2 0.93
0 7 -10 1.78 1.08
0 7 10 2.55 0.75
0 7 10 2.24 0.85
0 7 -10 2.49 0.95
0 7 10 1.86 0.92
0 7 10 1.9 0.82
0 7 -11 66.06 3.6
0 7 11 74.14 3.84
0 -7 11 75.38 4.37
0 7 -11 72.56 3.89
0 -7 11 82.21 4.52
0 -7 11 79.62 4.45
0 -7 11 76.41 4.14
0 7 -11 72.13 3.42
0 7 -11 65.95 4.4
0 7 11 77.72 3.38
0 7 11 75.49 3.83
0 -7 11 61.78 3.38
0 7 11 69.49 3.7
0 7 11 74.78 4.27
0 7 12 22.65 2.3
0 7 -12 23.46 2.08
0 7 12 22.64 2.09
0 -7 12 23.31 2.23
0 -7 12 22.92 2.23
0 -7 12 21.94 2.37
0 -7 12 22.76 2.28
0 7 -12 25.93 1.94
0 7 -12 21.51 2.45
0 7 12 21.48 2.01
0 7 12 24.36 1.81
0 7 -12 19.35 1.94
0 -7 12 16.49 1.72
0 -7 13 0.61 0.78
0 -7 13 -0.5 0.93
0 -7 13 0.76 0.75
0 7 13 0.44 0.85
0 7 -13 0.67 0.81
0 7 13 -0.15 0.83
0 7 -13 0.27 0.81
0 7 -13 0.22 0.81
0 7 -14 4.68 0.99
0 7 14 5.4 1.12
0 -7 14 5.58 0.99
0 7 -14 5.29 0.98
0 7 -14 5.2 1.03
0 -7 14 4.58 1.01
0 -7 14 4.89 1.2
0 7 -15 9.11 1.08
0 7 -15 7.39 0.9
0 7 -15 9.85 1.12
0 -7 15 8.23 1.2
0 -7 15 9.66 1.12
0 -7 16 18.76 1.31
0 7 -16 20.18 1.32
0 -7 17 1.98 0.54
0 7 -17 2.81 0.46
0 8 0 3164.12 74.46
0 -8 0 3065.07 74.59
0 -8 1 1.41 0.8
0 8 1 1.23 0.28
0 8 -1 1.54 0.52
0 -8 1 1.53 0.58
0 -8 2 627.6 17.48
0 8 -2 603.46 16.38
0 -8 2 642.16 16.85
0 -8 3 331.65 10.45
0 -8 3 327.87 9.88
0 8 -3 301.38 9.41
0 8 -4 79.67 3.71
0 -8 4 81.54 3.7
0 -8 4 84.87 4.39
0 -8 4 77.02 3.9
0 8 4 82.76 3.94
0 -8 5 174.89 6.28
0 8 -5 165.42 5.26
0 -8 5 159.46 5.7
0 -8 5 165.28 5.92
0 8 -5 163.37 6.2
0 -8 5 149.7 5.78
0 -8 5 177.77 6.26
0 -8 5 162.3 6.45
0 -8 5 173.4 7.06
0 8 -5 155.87 5.45
0 8 -6 269.59 8.18
0 -8 6 268.84 9.39
0 -8 6 252.88 8.57
0 -8 6 271.63 8.95
0 -8 6 278.98 9.07
0 8 -6 252.24 7.74
0 -8 6 256.39 8.38
0 8 -6 275.84 9.14
0 -8 6 278.81 8.74
0 8 6 251.01 8.05
0 8 6 262.33 8.7
0 -8 6 271.26 9.88
0 8 -7 93.42 4.02
0 -8 7 93.65 4.43
0 -8 7 100.6 4.75
0 -8 7 95.65 4.29
0 8 -7 98.87 4.84
0 -8 7 106.27 5.19
0 8 7 91.61 3.92
0 8 7 94.11 4.43
0 8 7 94.66 4.67
0 8 -7 100.12 4.41
0 8 7 92.99 3.96
0 -8 8 0.51 0.95
0 -8 8 0.22 0.94
0 8 8 0.24 0.53
0 -8 8 0.8 0.84
0 -8 8 0.91 0.84
0 -8 8 0.44 0.73
0 8 -8 0.79 0.9
0 8 8 1.11 0.58
0 8 8 0.54 0.81
0 8 8 0.31 0.68
0 8 -8 0.15 0.7
0 -8 9 35.92 3.08
0 -8 9 41.27 3.64
0 8 -9 36.96 2.48
0 -8 9 39.16 3.33
0 8 9 37.16 2.49
0 -8 9 37.33 2.81
0 -8 9 47.26 3.32
0 8 -9 37.84 2.28
0 -8 9 36.46 2.68
0 8 -9 36.57 3.06
0 8 9 38.78 2.43
0 8 9 37.95 2.72
0 8 9 40.29 3.07
0 8 -9 36.65 2.68
0 8 -10 416.23 12.46
0 -8 10 434.12 14.41
0 8 10 412.22 12.4
0 8 -10 441.31 12.98
0 -8 10 431.89 13.72
0 -8 10 422.35 12.98
0 8 -10 422.86 11.94
0 -8 10 363.35 11.76
0 8 10 438.73 12.4
0 8 10 412.02 13.42
0 8 10 416.2 12.8
0 -8 10 400.91 14.71
0 -8 10 405.04 13.69
0 -8 11 122.2 6.12
0 8 -11 137.35 5.49
0 -8 11 130.39 6.72
0 8 11 133.78 5.42
0 -8 11 122.05 6.03
0 -8 11 141.17 6.38
0 8 -11 134.26 5.06
0 -8 11 138.68 5.91
0 -8 11 116.51 4.87
0 8 11 136.9 5.37
0 -8 11 132.1 5.78
0 8 11 129.31 5.49
0 8 11 133.64 6.1
0 8 -11 131.75 5.63
0 8 -12 134.57 5.36
0 -8 12 122.55 5.18
0 8 12 128.74 5.3
0 -8 12 126.91 5.99
0 8 -12 131.35 5.47
0 -8 12 133.2 5.77
0 8 -12 136.85 5
0 -8 12 116.56 4.78
0 8 12 136.39 5.32
0 8 12 118 5.05
0 -8 12 117.93 5.46
0 -8 12 125.66 5.65
0 8 -13 132 4.91
0 -8 13 133.89 5.52
0 -8 13 134.25 5.71
0 -8 13 126.07 4.83
0 8 13 141.51 5.42
0 8 -13 123.99 5.18
0 8 -13 136.09 5.29
0 8 -14 37.37 2.2
0 -8 14 44.19 2.77
0 -8 14 39.25 2.49
0 -8 14 40.07 2.16
0 8 14 42.23 2.54
0 8 -14 36.07 2.25
0 8 -14 41.7 2.44
0 8 -15 12.9 1.15
0 8 -15 10.46 1.04
0 -8 15 14.3 1.42
0 -8 15 12.4 1.06
0 8 -15 10.55 1.11
0 8 -16 9.77 0.87
0 -8 17 0.75 0.33
0 -9 0 -0.14 0.62
0 9 0 0.81 0.62
0 9 0 0.38 0.31
0 -9 1 47.11 2.41
0 -9 1 46.26 2.95
0 9 -1 51.43 2.76
0 9 -1 48.09 2.25
0 -9 2 5.73 0.96
0 -9 2 6.24 1.26
0 9 2 5.6 0.99
0 9 -2 4.86 0.93
0 9 -2 5.85 0.9
0 -9 3 194.26 7.45
0 9 3 176.93 6.21
0 9 -3 190.31 6.43
0 9 -3 190.06 6.46
0 9 3 190.81 6.51
0 -9 3 191.28 6.81
0 9 3 183.43 6.64
0 -9 3 186.15 6.36
0 -9 4 494.42 14.18
0 -9 4 462.24 13.8
0 9 4 501.22 13.99
0 9 -4 490.61 13.8
0 9 -4 504.44 13.21
0 -9 4 485.32 13.56
0 9 4 452.53 13.6
0 -9 4 495.6 13.81
0 9 -4 483.72 14.05
0 9 4 488.49 13.86
0 9 -4 484.13 13.33
0 -9 4 517.87 14.67
0 9 4 490.1 14.21
0 -9 4 527.7 15.47
0 -9 5 4.89 1.04
0 -9 5 3.52 0.99
0 -9 5 5.48 0.98
0 9 -5 3.98 0.78
0 -9 5 4.45 0.92
0 9 -5 4.9 1.1
0 9 5 4.65 0.94
0 9 5 3.82 0.86
0 -9 5 3.84 1.1
0 -9 5 3.59 0.95
0 9 -5 4.94 0.86
0 9 5 5.87 1.07
0 9 -5 3.51 0.86
0 -9 6 39.27 3.3
0 -9 6 40.64 2.69
0 -9 6 45.98 3.04
0 -9 6 40.05 2.86
0 -9 6 39.6 2.55
0 9 -6 41.79 2.27
0 9 -6 47.2 3.05
0 -9 6 39.25 2.64
0 9 -6 43.52 2.47
0 9 6 40.55 2.57
0 -9 6 41.36 3.08
0 9 6 42.77 2.85
0 9 6 37.16 2.47
0 9 -6 42.88 2.68
0 -9 7 5.35 1.16
0 -9 7 3.76 1.17
0 -9 7 5.03 1.25
0 -9 7 4.78 1.08
0 9 -7 3.71 1.14
0 9 7 6.14 0.94
0 9 -7 5.69 1.02
0 -9 7 5.28 1.33
0 9 7 3.29 0.8
0 9 7 4.06 1.12
0 9 7 6.11 1.26
0 9 7 4.68 0.98
0 -9 8 0.92 0.92
0 9 -8 5.22 1.09
0 -9 8 6.25 1.24
0 -9 8 5.2 1.34
0 -9 8 5.31 1.15
0 9 -8 2.85 1.11
0 -9 8 5.25 1.41
0 9 8 4.32 0.88
0 9 8 6.22 1.38
0 9 8 5.57 1.21
0 9 -8 4.68 1.17
0 -9 9 27.94 3.1
0 -9 9 30.21 2.93
0 -9 9 30.71 2.98
0 9 9 34.38 2.3
0 -9 9 32.26 2.64
0 -9 9 28.61 2.67
0 -9 9 38.41 2.72
0 9 -9 31.73 2.9
0 9 9 31.59 2.12
0 9 9 32.03 2.83
0 9 9 28.87 2.49
0 9 -9 36.81 2.68
0 9 -10 78.55 3.91
0 -9 10 67.21 4.63
0 9 -10 74.79 4.07
0 -9 10 76.28 4.58
0 9 -10 72.09 3.47
0 -9 10 74.28 4.06
0 9 -10 75.07 4.61
0 9 10 81.1 3.62
0 -9 10 78.37 4.76
0 -9 10 76.97 5.34
0 9 10 79.7 4.18
0 9 10 78.45 3.73
0 -9 11 31.63 2.61
0 -9 11 39.56 3.15
0 9 -11 34.16 2.24
0 -9 11 33.16 2.6
0 9 11 34.7 2.58
0 9 11 35.42 2.29
0 -9 11 29.37 2.84
0 9 11 28.92 2.21
0 9 -11 32.52 2.56
0 9 -11 32.45 2.47
0 9 -12 -0.21 0.87
0 -9 12 -0.49 0.96
0 9 12 -0.14 0.65
0 -9 12 0.19 1
0 9 12 0.13 0.7
0 -9 12 0.16 0.96
0 9 -12 -0.15 0.84
0 -9 12 -0.43 0.69
0 9 -12 -0.4 0.82
0 9 -13 10.65 1.32
0 9 13 9.69 1.28
0 9 -13 10.4 1.39
0 -9 13 9.2 1.42
0 -9 13 11.93 1.57
0 9 -13 12.41 1.3
0 -9 14 9.82 1.35
0 -9 14 10.8 1.3
0 9 -14 8.83 1.16
0 9 -14 9.27 1.09
0 9 -14 7.26 1.05
0 9 -15 0.39 0.48
0 -9 15 -0.19 0.56
0 9 -15 0.13 0.41
0 -9 16 50.21 2.04
0 10 0 703.34 17.85
0 10 0 656.62 18.45
0 10 0 654.35 18.28
0 -10 0 664.13 19.1
0 10 1 274.71 8.4
0 -10 1 271.22 9.58
0 -10 -1 280.34 9.38
0 10 1 272.9 8.93
0 10 -1 267.26 8.87
0 10 1 281.41 8.98
0 10 2 597.58 16.52
0 10 -2 584.09 15.82
0 10 2 588.66 15.92
0 10 -2 590.55 15.69
0 10 2 526.86 16.13
0 10 -2 591.57 16.4
0 10 2 591.99 16.54
0 -10 2 602.67 17.48
0 -10 3 113.78 4.88
0 -10 3 115.92 4.71
0 10 3 115.33 4.94
0 10 -3 120.31 4.67
0 10 3 119 4.72
0 10 -3 114.44 4.61
0 10 3 112.95 4.84
0 10 -3 110.84 4.23
0 10 3 116.91 5.08
0 -10 3 107.48 5.53
0 -10 4 48.05 2.86
0 -10 4 53.53 3.12
0 10 -4 50 2.84
0 10 4 53.82 3.1
0 10 4 45.41 2.72
0 10 -4 46.89 2.84
0 -10 4 48.9 2.8
0 10 4 49.27 2.9
0 10 -4 48.66 2.55
0 -10 4 57.86 3.41
0 10 4 45.26 2.99
0 -10 4 46.99 3.57
0 -10 5 25.58 2.3
0 -10 5 23.42 2.13
0 10 -5 27.04 1.81
0 -10 5 24.79 1.93
0 -10 5 21.97 1.9
0 10 -5 26.85 2.23
0 10 -5 23.35 1.78
0 -10 5 25.98 2.41
0 10 5 23.47 2.02
0 -10 5 20.01 1.89
0 10 5 26.65 2.28
0 10 5 25.28 2.07
0 10 -5 22.64 1.98
0 -10 6 22.98 2.25
0 -10 6 27.34 2.41
0 10 -6 25.89 1.83
0 -10 6 25.59 2.04
0 -10 6 24.04 2.08
0 10 -6 25.19 2.29
0 10 -6 26.65 1.98
0 -10 6 21.72 2.35
0 10 6 19.42 1.87
0 -10 6 20.12 1.99
0 -10 6 23.25 2.65
0 10 -6 24.31 2.09
0 10 6 23.76 2.04
0 -10 7 126.82 6.37
0 -10 7 126.54 6.72
0 -10 7 124.61 5.48
0 -10 7 125.54 5.87
0 -10 7 126.19 5.78
0 10 -7 134.72 4.86
0 -10 7 126.03 5.23
0 10 -7 125.65 5.75
0 10 -7 127.18 5.03
0 -10 7 120.52 6.05
0 10 7 111.85 4.95
0 10 7 126.13 5.67
0 10 -7 124.82 5.35
0 -10 8 30.31 2.53
0 -10 8 28.93 2.74
0 -10 8 32.16 2.79
0 -10 8 28.41 2.32
0 10 -8 28.86 2.67
0 10 8 25.35 1.87
0 10 -8 27.31 2.14
0 -10 8 26 2.7
0 10 8 26.52 2.42
0 -10 8 27.78 2.83
0 -10 9 0.25 0.88
0 -10 9 3.32 1.34
0 -10 9 3.21 1.21
0 -10 9 1.64 1.09
0 -10 9 1.74 0.92
0 10 -9 0.43 0.73
0 10 9 0.68 0.59
0 10 -9 0.98 0.93
0 -10 9 0.24 0.79
0 10 -9 -0.14 0.75
0 10 9 0.89 0.9
0 -10 10 69.15 3.78
0 10 10 72.24 3.96
0 10 10 67.34 3.29
0 -10 10 66.42 4.13
0 10 -10 73.2 3.91
0 -10 10 64.3 4.81
0 -10 10 61.83 4.3
0 -10 11 2.02 1.04
0 10 11 2.33 0.9
0 10 -11 2.27 0.98
0 10 11 1.24 0.74
0 -10 11 1.25 0.89
0 10 -11 1.61 0.87
0 10 -11 1.53 0.97
0 -10 11 2.8 1.17
0 -10 11 1.16 1.03
0 -10 12 97.22 4.95
0 10 -12 103.71 4.08
0 -10 12 100.14 4.42
0 10 -12 102.77 4.35
0 10 12 106.07 4.16
0 -10 12 100.21 4.63
0 10 -12 97.04 4.43
0 10 12 94.21 4.28
0 -10 13 0.13 0.78
0 10 -13 -0.23 0.74
0 10 -13 0.53 0.72
0 10 -13 0.54 0.78
0 -10 14 60.91 2.9
0 -10 14 66.53 3.11
0 10 -14 59.08 2.74
0 -10 15 0.6 0.51
0 10 -15 0.64 0.38
0 -11 0 0.58 0.83
0 11 0 0.33 0.61
0 11 0 0.28 0.77
0 11 0 0.45 0.8
0 11 1 71.66 3.77
0 -11 1 66.91 4.13
0 -11 -1 72.08 4.09
0 11 -1 65.7 3.14
0 11 1 71.51 3.36
0 11 -1 72.01 3.25
0 11 1 65.16 3.6
0 11 -1 66.45 3.44
0 -11 2 122.6 5.94
0 -11 -2 123.06 5.53
0 -11 -2 108.8 4.97
0 11 -2 117.08 4.65
0 -11 2 117.39 4.97
0 11 2 121.8 4.8
0 11 2 121.74 5.24
0 -11 -3 35.57 2.76
0 -11 3 38.38 3.22
0 11 -3 38.2 2.46
0 11 3 38.27 2.49
0 -11 3 37.67 2.51
0 -11 3 41 2.74
0 11 3 34.52 2.66
0 11 -4 530.93 14.26
0 11 4 499.21 14.66
0 11 -4 520.84 14.73
0 -11 4 494.58 14.75
0 -11 4 523.64 15.26
0 11 -4 499.27 14.61
0 11 4 513.99 15.35
0 -11 4 537.53 16.81
0 11 -5 12.38 1.37
0 -11 5 13.01 1.79
0 11 5 12.88 1.54
0 -11 5 16.26 1.95
0 -11 5 10.12 1.56
0 -11 5 12.71 1.43
0 -11 5 9.82 1.38
0 11 -5 11.34 1.49
0 -11 5 12.14 1.57
0 11 5 13.52 1.79
0 11 -5 13.78 1.61
0 -11 6 183.58 7.31
0 -11 6 175.92 7.06
0 -11 6 188.53 6.53
0 11 -6 163.37 6.72
0 -11 6 168.74 8.06
0 -11 6 168.91 7.77
0 -11 6 167.56 6.67
0 11 6 170.57 6.48
0 -11 6 168.29 7.29
0 11 -6 175.38 6.2
0 11 -6 173.06 6.6
0 11 -7 2.04 0.9
0 -11 7 2.43 1.07
0 -11 7 1.92 0.97
0 -11 7 1.63 1.09
0 -11 7 2 0.85
0 11 -7 0.18 0.66
0 -11 7 2 1.17
0 -11 7 2.34 0.92
0 11 7 0.74 0.89
0 11 -7 1.24 0.83
0 -11 8 94.51 4.71
0 -11 8 94.94 4.44
0 11 -8 96.99 5.02
0 -11 8 86.54 5.36
0 11 -8 100.15 4.35
0 -11 8 100.34 5.45
0 11 8 97.25 4.9
0 -11 8 106.48 5.23
0 -11 8 98.73 5.18
0 -11 9 11.98 1.55
0 11 9 16.74 1.96
0 -11 9 15.41 2.08
0 -11 9 13.12 2.23
0 -11 9 12.87 2.04
0 -11 9 11.4 1.7
0 11 -9 13.81 1.58
0 -11 10 0.65 1.02
0 -11 10 1.92 0.95
0 11 10 0.66 0.8
0 11 10 0.94 0.55
0 11 -10 1.43 0.86
0 11 -10 0.91 0.94
0 -11 10 1.34 0.93
0 -11 10 0.73 0.68
0 11 11 21.34 1.99
0 -11 11 18.88 1.92
0 11 -11 17.48 1.86
0 -11 11 19.36 2.14
0 11 12 -0.23 0.69
0 -11 12 0.16 0.86
0 -11 12 0.36 0.69
0 11 -12 0.24 0.8
0 -11 12 -0.27 0.91
0 -11 12 0.53 0.84
0 11 -13 -0.59 0.71
0 -11 13 0.43 0.67
0 11 -14 25.6 1.54
0 -11 14 23.84 1.62
0 -11 14 25.37 1.6
0 12 0 140.83 5.84
0 12 0 148.02 5.52
0 -12 0 153.94 6.79
0 -12 0 142.15 6.48
0 -12 1 686.26 20.44
0 -12 -1 686.75 20.09
0 -12 -1 656.72 19.5
0 -12 1 697.54 20.46
0 12 -1 668.15 18.86
0 12 1 676.04 19.23
0 12 -1 669.3 18.2
0 -12 1 694.92 18.94
0 12 1 701.83 18.69
0 12 -1 704.18 18.57
0 -12 2 0.47 0.87
0 -12 2 -0.24 1.12
0 -12 -2 1 0.93
0 12 2 -0.33 0.93
0 -12 2 0.3 0.69
0 12 -2 1.15 0.73
0 12 2 -0.13 0.73
0 12 -2 0.92 0.68
0 12 3 8.7 1.27
0 -12 3 10.09 1.87
0 -12 -3 11.97 1.73
0 -12 3 6.75 1.62
0 12 3 11.21 1.64
0 -12 3 10.59 1.49
0 12 -3 11.25 1.39
0 -12 3 11.23 1.41
0 12 4 206.89 7.42
0 12 4 227.28 8.25
0 -12 4 221.71 9.16
0 -12 4 218.75 8.01
0 -12 4 222.13 8.15
0 12 -4 214.47 7.48
0 -12 4 212.59 7.58
0 12 5 0.18 0.97
0 -12 5 1.29 1.08
0 -12 5 0.54 1
0 -12 5 0.19 0.94
0 -12 5 0.18 0.82
0 12 5 0.9 0.66
0 12 -5 0.57 0.7
0 -12 5 0.61 0.71
0 -12 6 10.83 1.56
0 -12 6 10.95 1.78
0 -12 6 12.07 1.68
0 -12 6 11.44 1.42
0 12 -6 12.51 1.59
0 12 6 11.28 1.75
0 12 6 15.17 1.63
0 12 -6 11.1 1.55
0 -12 6 10.13 1.87
0 -12 6 9.75 1.91
0 -12 7 33.48 3.41
0 12 -7 37.73 2.44
0 -12 7 39.9 2.58
0 -12 7 37.69 2.73
0 12 -7 36.19 2.62
0 -12 7 39.39 2.96
0 -12 7 40.96 3.14
0 12 8 6.46 1.47
0 12 -8 5.13 1.1
0 -12 8 9.26 1.55
0 12 -8 7.27 1.32
0 -12 8 6.15 1.33
0 -12 8 6.03 1.47
0 -12 8 4.36 1.02
0 -12 9 7.15 1.41
0 -12 9 7.23 1.33
0 12 9 6.92 1.37
0 -12 9 6.7 1.45
0 -12 9 7.19 1.5
0 -12 10 4.11 1.08
0 -12 10 6.94 1.37
0 -12 10 3.39 1.18
0 12 10 3.33 1
0 -12 11 19.67 1.81
0 12 -11 21.79 1.84
0 -12 11 19.03 1.82
0 12 11 21.47 1.83
0 -12 12 49.32 2.55
0 -12 12 47.1 2.66
0 12 -12 52.45 2.69
0 12 12 49.15 2.51
0 -12 12 53.33 2.98
0 -12 13 8.04 1.04
0 -12 13 7.11 0.96
0 12 -13 8.48 0.99
0 -12 14 17.81 1.12
0 12 -14 18.82 1.13
0 13 0 0.64 0.7
0 -13 0 0.27 0.65
0 -13 0 1.61 0.91
0 13 0 1.23 0.85
0 13 1 0.79 0.68
0 13 -1 -0.13 0.63
0 13 -1 2.56 0.92
0 13 1 -0.97 0.98
0 -13 1 1.15 1.04
0 -13 1 0.24 0.82
0 -13 -1 -0.22 0.82
0 -13 1 0.29 0.69
0 -13 2 0.92 0.8
0 13 2 0.13 0.65
0 13 -2 0.12 0.64
0 -13 2 1.06 0.75
0 13 2 1.7 1.01
0 -13 -2 1.7 0.94
0 -13 2 0.25 0.78
0 -13 2 -0.24 0.8
0 13 -2 0.22 0.58
0 -13 3 5.76 1.23
0 -13 3 9.91 1.52
0 13 3 6.49 1.38
0 13 3 8.25 1.24
0 13 -3 7.48 1.15
0 -13 3 7.15 1.3
0 13 -3 7.43 1.19
0 -13 3 7.36 1.66
0 -13 4 127.35 5.57
0 -13 4 130.86 5.8
0 13 4 126.45 5.78
0 13 4 137.47 5.54
0 13 -4 138.5 5.17
0 -13 4 132.04 5.53
0 13 -4 126.28 5.15
0 -13 4 124.52 6.6
0 -13 4 128.47 6.69
0 -13 5 93.01 5.47
0 -13 5 72.02 4.92
0 13 5 86.11 4.55
0 -13 5 83.78 4.25
0 13 -5 87.58 4.07
0 13 5 89.19 4.14
0 -13 5 85.79 4.55
0 -13 5 85.41 4.4
0 13 6 23.01 2.31
0 -13 6 23.19 2.15
0 13 -6 22.84 2
0 13 6 19.43 1.79
0 -13 6 20.78 2.14
0 -13 6 21.93 2.24
0 13 -7 67.62 3.51
0 -13 7 68.14 3.98
0 -13 7 58.76 3.62
0 -13 7 66.31 3.65
0 -13 8 6.51 1.38
0 -13 8 3.99 1.17
0 13 -8 4.73 1.16
0 13 8 4.62 1.27
0 -13 8 4.55 1.11
0 -13 8 4.67 1.15
0 -13 9 40.59 2.86
0 -13 9 37.87 2.69
0 13 -9 39.68 2.52
0 13 9 36.98 2.65
0 -13 9 32.74 2.45
0 -13 9 32.44 2.33
0 -13 10 10.68 1.35
0 -13 10 10.88 1.43
0 -13 10 8.09 1.37
0 13 10 12.23 1.47
0 -13 11 -0.21 0.6
0 13 11 0.41 0.61
0 -13 11 0.4 0.61
0 -13 11 0.21 0.67
0 13 -12 -0.16 0.54
0 -13 12 -0.33 0.51
0 13 -13 0.56 0.41
0 -13 13 0.29 0.37
0 -13 13 0.76 0.4
0 14 0 145.12 5.84
0 -14 0 140.91 6.78
0 14 0 151.11 5.62
0 -14 1 193.25 6.87
0 14 1 198.07 6.76
0 14 -1 187.73 6.62
0 14 -1 186.04 6.76
0 14 1 183.04 7.07
0 -14 2 11.12 1.61
0 -14 2 12.03 1.53
0 14 2 10.28 1.6
0 14 -2 11.97 1.42
0 14 2 14.2 1.53
0 14 -3 347.13 10.38
0 -14 3 338.64 10.53
0 -14 3 340.84 11.1
0 -14 3 334.31 10.82
0 14 -3 331.37 10.11
0 14 3 348.46 11.22
0 14 3 376.46 11.03
0 14 -4 1.05 0.73
0 -14 4 0.42 0.75
0 -14 4 1.7 0.98
0 -14 4 0.34 0.82
0 14 -4 -0.23 0.71
0 14 4 1.7 0.96
0 14 4 0.82 0.66
0 14 -5 87.3 3.77
0 -14 5 82.99 3.78
0 -14 5 86.37 4.11
0 -14 5 79.44 4.25
0 -14 5 79.99 4.11
0 14 -5 88.74 3.87
0 14 5 79.22 4.26
0 14 5 81.75 3.77
0 -14 6 1.85 0.92
0 -14 6 3.93 0.84
0 -14 6 2.69 1.06
0 -14 6 2.14 1.02
0 14 -6 2.05 0.8
0 14 6 2.62 1.17
0 14 -6 3.01 0.83
0 -14 7 12.09 1.4
0 -14 7 10.24 1.46
0 -14 7 12.53 1.56
0 -14 7 8.93 1.47
0 14 -7 10.18 1.31
0 14 7 11.04 1.6
0 14 -7 9.5 1.18
0 -14 8 0.55 0.72
0 -14 8 0.45 0.78
0 14 -8 0.9 0.75
0 14 -8 1.68 0.67
0 -14 8 0.76 0.8
0 -14 8 1.24 0.76
0 -14 9 28.58 2.06
0 -14 9 32.77 2.05
0 -14 9 26.02 2.13
0 14 -9 30.27 1.99
0 14 9 28.75 2.16
0 14 -9 29.67 1.79
0 14 -10 -0.07 0.45
0 -14 10 1.07 0.65
0 -14 10 0.09 0.5
0 -14 10 1.61 0.74
0 14 -10 0.45 0.56
0 -14 10 0.21 0.56
0 14 10 1.44 0.73
0 14 11 32.74 1.78
0 -14 11 30.94 1.72
0 -14 11 29.95 1.77
0 -14 11 29.87 1.73
0 14 -11 28.62 1.51
0 14 -12 0.04 0.28
0 -14 12 -0.2 0.31
0 -14 12 0.34 0.4
0 15 0 0.11 0.59
0 15 0 0.51 0.68
0 -15 0 0.14 0.69
0 15 1 6.7 1.03
0 15 -1 6.73 1.09
0 15 1 6.25 1.18
0 15 -1 4.1 0.92
0 -15 1 7.52 1.23
0 15 2 10.62 1.52
0 -15 2 12.94 1.48
0 -15 2 14.5 1.72
0 15 -2 14 1.44
0 15 2 15.41 1.64
0 15 -3 1.11 0.53
0 15 3 1.34 0.91
0 -15 3 1.35 0.89
0 -15 3 0.39 0.67
0 15 3 0.99 0.71
0 15 -3 0.55 0.63
0 15 -4 19.16 1.57
0 -15 4 20.49 1.72
0 -15 4 16.87 1.83
0 -15 4 14.83 1.61
0 15 -4 16.78 1.43
0 15 4 17.11 1.83
0 15 4 12.42 1.32
0 -15 5 14.01 1.54
0 -15 5 13.75 1.63
0 -15 5 17.82 1.71
0 15 -5 14.69 1.38
0 15 5 18.46 1.9
0 15 -5 19.48 1.56
0 -15 6 16.7 1.61
0 -15 6 14.28 1.34
0 -15 6 14.38 1.54
0 -15 6 15.56 1.69
0 15 -6 15.79 1.4
0 15 6 16.34 1.79
0 15 -6 16.28 1.39
0 -15 7 36.26 2.24
0 -15 7 32.92 1.98
0 -15 7 31.09 2.15
0 -15 7 40.14 2.53
0 15 -7 34.97 2.05
0 15 7 42.24 2.59
0 15 -7 36.7 2.02
0 -15 8 13.41 1.45
0 15 -8 14.82 1.29
0 15 -8 15.49 1.21
0 -15 8 11.97 1.14
0 -15 8 15.27 1.4
0 15 -9 0.32 0.41
0 -15 9 0.5 0.54
0 -15 9 0.34 0.45
0 -15 9 0.1 0.55
0 15 -9 -0.15 0.51
0 15 9 -0.28 0.63
0 -15 9 -0.38 0.67
0 15 -10 1.22 0.4
0 -15 10 1.68 0.46
0 -15 10 1.26 0.49
0 -15 10 1.41 0.56
0 15 -10 1.2 0.46
0 15 10 1.78 0.57
0 -15 10 1 0.52
0 15 -11 1.28 0.38
0 16 0 330.17 9.68
0 16 0 341.46 9.9
0 -16 0 349.66 10.28
0 16 1 45.07 2.57
0 16 -1 46.26 2.41
0 16 1 51.83 2.72
0 -16 1 46.78 2.72
0 -16 -1 46.87 2.6
0 16 2 90.33 3.86
0 16 -2 78.94 3.37
0 16 2 82.35 3.56
0 -16 2 89.67 3.93
0 -16 -2 81.98 3.52
0 -16 3 7.9 1.04
0 -16 3 6.76 1.14
0 16 -3 7.98 0.99
0 16 3 9.2 1.27
0 -16 4 -0.12 0.66
0 -16 4 0.29 0.53
0 16 -4 0.76 0.51
0 16 4 0.71 0.71
0 -16 5 17.48 1.61
0 -16 5 18.58 1.49
0 16 5 19.24 1.7
0 16 -5 18.8 1.37
0 -16 6 38.61 2.14
0 -16 6 42.88 2.41
0 16 6 38.83 2.35
0 16 -6 42.92 2.03
0 -16 6 42.89 2.13
0 16 -7 1.68 0.5
0 -16 7 1.27 0.55
0 -16 7 1.69 0.67
0 16 -7 1.54 0.47
0 16 7 3.43 0.84
0 -16 7 2.34 0.75
0 -16 8 0.06 0.39
0 16 -8 0.26 0.35
0 -16 8 0.32 0.48
0 16 -8 0.3 0.35
0 -16 8 0.32 0.51
0 16 9 6.06 0.76
0 -16 9 5.05 0.68
0 17 0 0.25 0.52
0 -17 0 -0.33 0.47
0 -17 1 0.52 0.56
0 17 1 0.72 0.48
0 -17 2 0.87 0.57
0 -17 2 1.42 0.62
0 17 2 1.27 0.57
0 -17 3 0.37 0.58
0 -17 3 0.61 0.54
0 17 3 0.17 0.48
0 -17 4 28.42 1.81
0 -17 4 24.69 1.63
0 17 4 24.27 1.62
0 -17 5 11.05 1.15
0 -17 5 10.17 1.02
0 17 5 10.09 1.08
0 -17 6 7 0.87
0 -17 6 7.47 0.82
0 17 6 7.18 0.86
0 -17 7 14.62 1.06
0 17 7 12.35 0.98
0 -17 7 11.29 0.88
-1 0 18 98.06 3.7
1 0 -17 -0.05 0.38
-1 0 17 0.33 0.65
-1 0 17 -0.08 0.51
-1 0 16 50.72 3.15
-1 0 16 50.25 2.92
-1 0 16 44.87 2.54
-1 0 15 -0.15 0.84
-1 0 15 -0.15 0.82
-1 0 15 0.17 0.85
-1 0 15 0.26 0.67
-1 0 14 150.1 6.48
-1 0 14 158.32 6.1
-1 0 14 167 6.41
-1 0 14 149.75 6.19
-1 0 13 -0.31 0.81
-1 0 13 -0.16 0.78
-1 0 13 0.35 0.85
-1 0 13 0.14 0.71
-1 0 12 176.7 6.69
-1 0 12 182.39 7.09
-1 0 12 165.44 6.68
-1 0 11 0.15 0.69
-1 0 11 -0.13 0.59
-1 0 11 1.91 0.78
-1 0 11 0.66 0.74
1 0 -11 0.13 0.49
-1 0 10 34.54 2.25
-1 0 10 29.89 2.1
-1 0 10 31.15 2.25
-1 0 10 29.63 2.08
-1 0 10 31.73 1.91
1 0 -10 35.72 2.28
-1 0 9 0.12 0.49
1 0 -9 -0.11 0.53
-1 0 9 0.08 0.35
-1 0 9 0.32 0.48
-1 0 8 307.65 8.59
-1 0 8 294.08 9.13
1 0 -8 304.24 9.03
-1 0 7 0.12 0.33
-1 0 7 -0.12 0.55
-1 0 7 0.37 0.5
1 0 -7 -0.09 0.48
-1 0 6 870.39 22.07
-1 0 6 895.51 23.03
-1 0 6 900.33 22.62
1 0 -6 917.18 22.53
-1 0 5 0.06 0.38
-1 0 5 0.7 0.44
-1 0 5 0.2 0.24
-1 0 5 0.08 0.4
-1 0 4 610.99 16.02
-1 0 4 622.46 15.45
-1 0 4 622.95 15.75
-1 0 4 632.58 15.98
1 0 -4 629.45 15.64
-1 0 4 624.3 15.3
-1 0 3 0.15 0.28
-1 0 3 0.76 0.18
1 0 -3 0.34 0.25
-1 0 2 22.66 1.08
-1 0 2 24.15 0.77
1 0 -1 0.39 0.14
1 0 -1 0.24 0.14
1 0 0 170.8 4.32
1 0 0 177.7 4.37
1 0 0 179.32 4.44
-1 0 -1 0.25 0.14
1 0 2 6328.41 149.34
1 0 3 0.4 0.22
1 0 4 31.13 1.59
1 0 4 31.01 1.27
1 0 5 0.47 0.36
1 0 5 0.5 0.25
1 0 6 621.46 16.75
1 0 6 644.52 17.24
1 0 6 662.71 16.95
1 0 6 645.2 16.03
1 0 7 -0.2 0.52
1 0 7 0.4 0.61
1 0 7 0.14 0.27
1 0 8 538.3 15.06
1 0 8 544.67 15.66
1 0 8 551.47 15.17
1 0 8 544.26 13.73
1 0 9 -0.13 0.54
1 0 9 -0.35 0.73
1 0 9 0.66 0.6
1 0 9 0.58 0.56
1 0 9 -0.23 0.54
1 0 10 291.82 9.09
1 0 10 296.69 9.35
1 0 10 284.29 9.28
1 0 10 296.45 9.64
1 0 10 292.84 10.52
1 0 10 307.88 9.36
1 0 10 296.17 9.04
1 0 10 300.26 9.68
1 0 10 285.74 8.84
-1 0 -11 -0.14 0.54
1 0 11 0.15 0.66
1 0 11 -0.15 0.7
1 0 11 1.3 0.62
1 0 11 0.92 1.01
1 0 11 -0.13 0.59
1 0 11 0.12 0.56
1 0 11 0.57 0.63
1 0 11 0.81 0.6
1 0 11 -0.11 0.48
1 0 12 11.07 1.3
-1 0 -12 7.31 1.18
1 0 12 7.34 1.36
1 0 12 11.14 1.53
1 0 12 9.68 1.44
1 0 12 9.97 1.82
1 0 12 10.77 1.58
1 0 12 10.74 1.4
1 0 12 11.19 1.54
1 0 12 13.64 1.61
1 0 13 -0.14 0.7
1 0 13 0.33 0.86
1 0 13 0.33 0.79
1 0 13 -0.3 0.76
1 0 13 0.34 0.82
1 0 14 11.55 1.6
1 0 14 15.01 1.79
1 0 14 10.74 1.43
1 0 15 0.16 0.87
1 0 15 -0.26 0.72
1 0 16 76.88 3.7
1 0 16 58.12 3.1
1 0 17 -0.09 0.61
-1 0 -18 131.97 4.1
1 0 18 181.74 4.79
-1 -1 18 2.98 0.55
1 1 -17 6.99 0.75
-1 -1 17 7.11 0.99
-1 1 17 9.25 0.99
-1 1 17 8.66 1.18
-1 1 16 65.58 3.29
-1 -1 16 57.74 3.01
-1 1 16 62.68 3.3
-1 1 16 60.2 2.89
-1 -1 15 8.56 1.45
-1 -1 15 6.4 1.45
-1 1 15 8.95 1.38
-1 -1 15 8.57 1.22
-1 1 15 8.4 1.38
-1 1 15 6.57 1.11
-1 -1 14 269.1 8.61
-1 1 14 208.51 8.04
-1 -1 14 242.63 8.68
-1 -1 14 232.66 7.89
-1 1 14 238.45 8.3
-1 -1 13 50.1 2.68
-1 1 13 54.06 3.33
-1 -1 13 50.51 3.11
-1 1 13 44.94 2.98
-1 -1 13 50.23 3.3
-1 1 13 47.69 3.06
-1 -1 13 45.24 2.79
1 1 -12 149.76 6.06
-1 1 12 170.2 6.4
-1 -1 12 167.67 6.18
-1 -1 12 155.6 5.57
-1 1 12 141.6 5.88
-1 -1 12 155.66 6.33
-1 1 12 150.42 6.06
-1 -1 12 153.55 5.8
-1 -1 11 3.78 0.93
-1 -1 11 2.46 0.69
-1 -1 11 2.53 0.78
-1 1 11 3.88 0.97
-1 -1 11 3.01 0.96
1 1 -11 4.49 1
-1 1 11 4.49 0.97
-1 -1 11 2.41 0.87
-1 -1 10 136.71 5
1 1 -10 126.4 5.21
1 -1 -10 129.45 4.84
-1 -1 10 132.06 5.06
-1 -1 10 120.59 4.85
-1 1 10 131.32 5.1
-1 -1 10 128.13 4.69
-1 -1 10 123.3 4.79
-1 -1 10 115.28 5.01
-1 1 10 131.22 5.1
-1 -1 10 122.7 5.4
-1 1 10 133.24 4.79
-1 -1 9 63.11 2.67
-1 1 9 58.73 2.76
1 -1 -9 64.67 2.91
1 1 -9 62.24 3.19
-1 1 9 57.46 2.93
-1 -1 9 62.21 2.95
-1 -1 9 54.2 2.77
-1 -1 9 57.93 3.26
-1 -1 8 234.32 6.92
-1 1 8 227.27 7.09
1 -1 -8 249.31 7.28
1 1 -8 240.94 7.67
-1 -1 8 238.75 7.85
-1 -1 7 27.14 1.45
-1 1 7 25.83 1.54
-1 -1 7 24.72 1.81
-1 1 7 26.43 1.64
1 -1 -7 30.23 1.66
-1 1 6 330.77 8.98
-1 -1 6 318.89 8.75
-1 -1 6 343.78 9.72
-1 -1 6 332.96 9.54
-1 1 6 324.81 9.1
1 -1 -6 341.03 9.05
1 1 -6 340.02 9.45
-1 -1 6 337.12 9.29
-1 -1 5 2846.79 68.68
-1 1 5 2776.61 67.84
-1 -1 5 2816.64 67.61
-1 -1 5 2908.28 68.59
-1 -1 5 2797.82 68.41
-1 1 5 2834.56 67.98
1 1 -5 2919.94 68.35
1 -1 -5 2880.36 67.89
-1 -1 5 2851.38 68.12
-1 -1 4 75.17 2.85
-1 1 4 75.07 2.41
-1 -1 4 67.75 2.18
-1 1 4 74.63 2.48
-1 -1 4 74.65 2.56
1 -1 -4 72.37 2.36
1 1 -4 71.47 2.63
-1 -1 3 591.75 14.4
-1 1 3 612.59 14.69
1 1 -3 602.53 14.96
1 -1 -3 595.15 14.6
-1 -1 3 601.98 14.85
-1 -1 3 590.95 15.09
-1 -1 2 497.71 12.53
-1 1 2 497.74 12.27
1 -1 -2 515.96 12.17
-1 -1 2 516.77 12.39
-1 -1 2 508.2 12.6
1 -1 -2 484.03 12.16
1 1 -2 507.34 12.5
1 1 -1 1357.03 32.86
1 -1 -1 1364.09 32.66
1 -1 -1 1361.59 32.74
-1 -1 1 1405.59 32.84
1 -1 -1 1405.41 32.79
1 -1 0 885.58 21.72
-1 -1 0 875.64 21.72
1 -1 0 940.87 21.76
1 -1 0 939.29 21.92
1 1 0 935.14 21.78
1 -1 1 2368.15 54.42
1 -1 1 2289.68 54.41
-1 -1 -1 2213.37 54.19
1 1 1 2327.67 54.4
1 -1 2 1427.41 35.17
1 1 2 1480.96 34.8
1 1 2 1456.37 35.15
1 -1 3 4.94 0.61
1 -1 3 4.16 0.49
1 1 4 4615.91 106.85
1 -1 4 4351.64 107.25
1 -1 4 4524.3 107.62
1 -1 5 411.02 11.42
1 1 5 428.25 11.06
1 1 5 425.56 10.44
1 -1 5 405.73 10.89
1 1 5 418.65 11.37
1 -1 5 427.46 11.41
1 1 6 519.67 14.23
1 -1 6 542.75 14.93
1 -1 6 531.91 14.66
1 -1 6 542.78 13.99
1 1 6 552 13.4
1 1 6 562.15 14.66
1 -1 6 561.41 14.66
1 -1 7 19.29 1.6
1 1 7 16.58 1.32
1 -1 7 16.77 1.61
1 -1 7 18.03 1.18
1 1 7 17.43 0.78
1 1 7 18.8 1.53
1 -1 7 18.3 1.5
1 -1 8 299.68 9.85
1 1 8 299.11 9.07
1 -1 8 299.41 9.58
1 -1 8 308.97 8.55
1 -1 8 322.29 9.57
1 1 8 313.45 9.5
1 -1 9 19.26 1.6
1 -1 9 16.09 1.49
1 1 9 16.97 1.55
1 1 9 16.8 1.67
1 -1 9 19.4 1.74
1 1 9 18.71 1.61
1 -1 9 15.34 1.68
1 -1 9 18.21 1.95
1 -1 9 16.98 1.19
1 -1 10 5.09 0.99
1 -1 10 4.19 0.93
1 1 10 2.73 0.84
1 -1 10 3.61 0.81
1 -1 10 4.01 0.82
1 -1 10 3.66 0.9
1 1 10 4.07 0.84
1 -1 10 4.78 1.3
1 -1 10 3.85 1.08
1 1 10 3.42 0.83
1 -1 10 3.42 0.89
1 1 10 3.62 0.91
-1 -1 -11 4.83 0.91
-1 1 -11 4.92 1.07
1 1 11 6.42 1.17
1 -1 11 5.12 1.07
1 -1 11 4.68 1.06
1 -1 11 6.65 1.09
1 -1 11 8.12 1.28
1 1 11 5.57 1.03
1 -1 11 6.02 1
1 -1 11 6.44 1.14
1 1 11 7.78 1.14
1 -1 11 7.25 1.54
1 -1 11 4.26 1.09
1 -1 11 6.25 1.16
1 1 11 4.96 1.13
1 1 12 59.54 3.61
1 -1 12 54.26 3.41
1 -1 12 61.07 3.25
1 1 12 62.25 3.63
1 -1 12 55.62 3.27
1 -1 12 62.82 3.51
-1 1 -12 54.55 3.34
1 -1 12 63.19 3.21
1 1 12 61.3 3.34
1 -1 12 66.2 3.6
1 -1 12 56.99 3.73
1 -1 12 63.39 4.32
1 -1 12 54.84 3.24
1 -1 13 98.12 4.67
1 1 13 96.82 4.41
1 -1 13 101.78 4.91
1 -1 13 106.83 4.89
1 1 13 116.18 5.23
1 1 13 105.65 4.72
1 -1 13 114.95 5.14
1 -1 13 104.68 4.52
1 -1 13 106.84 4.64
1 -1 13 101.8 5.23
1 -1 14 0.66 0.95
1 1 14 0.43 0.87
1 1 14 0.89 0.88
1 -1 14 1.13 0.86
-1 1 -14 0.28 0.52
1 -1 14 0.92 0.85
1 1 14 0.67 0.88
1 1 15 5.94 1.36
1 -1 15 3.79 1.1
1 -1 15 2.91 1.02
1 1 15 4.39 0.95
1 -1 15 3.89 1.21
1 1 16 35.7 2.27
1 -1 16 31.67 2.25
1 1 16 43.3 2.62
1 -1 16 37.04 2.48
1 -1 16 39.65 2.62
1 -1 17 8.71 1.12
1 1 17 8.83 1.07
1 -1 17 8.93 1.27
1 -1 18 0.63 0.47
1 1 18 1.04 0.42
-1 1 -18 0.64 0.33
-1 -2 18 33.78 1.74
-1 -2 18 43.88 2.15
-1 -2 17 2.04 0.69
-1 2 17 2.01 0.72
-1 -2 17 2.68 0.87
1 2 -17 1.12 0.47
-1 2 16 111.54 4.22
-1 -2 16 116.94 4.98
-1 2 16 121.82 4.8
-1 -2 16 125.33 5.22
-1 2 16 121.66 4.92
-1 2 15 114.4 4.88
-1 -2 15 103.11 4.92
-1 2 15 109.08 4.37
-1 2 15 119.49 5.32
-1 -2 15 125.67 5.37
-1 2 15 118.44 5.11
-1 -2 14 138.18 5.9
-1 2 14 126.15 5.75
-1 2 14 135.97 5.78
-1 -2 14 141.71 5.17
-1 2 14 130.42 5.5
-1 2 14 127.62 5.02
-1 -2 14 123.59 5.65
-1 -2 14 143.66 5.71
-1 2 14 153.91 5.94
-1 -2 13 146.24 6.12
-1 2 13 141.11 5.87
-1 2 13 180.04 6.73
-1 2 13 161.45 6.21
-1 -2 13 155.97 6.04
1 2 -13 144.93 6.1
-1 -2 13 145 5.53
-1 2 13 149.71 6.18
-1 -2 13 150.03 6.31
-1 2 13 160.56 6.49
-1 -2 13 161.05 5.79
1 2 -13 141.79 5.23
-1 2 12 131.96 5.45
1 2 -12 128.76 5.75
-1 2 12 149.73 5.94
-1 2 12 137.31 5.57
-1 -2 12 141.22 5.56
-1 2 12 140.31 5.88
-1 -2 12 138.16 5.85
-1 -2 12 135.33 5.19
-1 2 12 137.8 5.76
1 2 -12 132.72 4.97
-1 -2 12 146.04 5.41
1 2 -11 17.75 1.52
-1 -2 11 22.51 2.27
-1 2 11 20.5 1.93
-1 -2 11 17.2 1.56
-1 2 11 21.08 1.95
-1 -2 11 21.39 1.99
1 2 -11 18.03 1.61
-1 2 11 19.74 1.7
-1 -2 11 23.75 1.99
1 2 -11 17.71 1.88
-1 2 11 19.8 1.78
-1 -2 11 17.8 1.66
-1 2 11 15.53 1.58
-1 -2 11 20.11 1.74
-1 -2 10 1.6 0.73
1 2 -10 1.39 0.84
-1 2 10 2.59 0.72
-1 -2 10 3.33 0.78
-1 -2 10 2.8 0.81
-1 -2 10 1.04 0.84
-1 2 10 1.21 0.58
-1 2 10 1.47 0.7
-1 -2 10 1.75 0.78
-1 2 10 3.24 0.9
-1 -2 10 2.21 0.74
-1 2 10 1.9 0.61
-1 -2 9 185.34 6.39
1 -2 -9 202.65 6.03
1 2 -9 207.04 7.06
-1 -2 9 189.03 6.28
-1 -2 9 200.89 6.42
-1 2 9 180.99 6.26
-1 -2 9 191.83 7.13
-1 2 9 194.66 6.35
-1 -2 9 184.28 5.85
-1 -2 9 186.14 6.01
-1 -2 9 184.31 6.48
-1 -2 8 541.38 15
-1 -2 8 499.75 13.6
-1 2 8 516.1 14.07
-1 -2 8 519.96 14.66
1 2 -8 532.41 14.77
1 -2 -8 538.29 13.76
-1 -2 7 179.91 6.41
-1 2 7 182.52 5.82
-1 -2 7 180.37 5.47
-1 -2 7 189.8 6.26
1 -2 -7 193.87 5.55
1 2 -7 193.97 6.38
-1 2 6 699.4 17.57
-1 -2 6 689.56 17.17
1 2 -6 713.34 18.11
1 -2 -6 710.66 17.19
-1 -2 6 705.38 18
-1 2 5 3630.6 87.75
-1 -2 5 3660.85 87.35
-1 -2 5 3672.21 88.1
1 -2 -5 3690.13 87.31
1 2 -5 3777.59 88.24
-1 -2 4 1202.64 30.31
-1 2 4 1178.05 30.26
-1 -2 4 1222.75 30.3
-1 -2 4 1237.87 30.18
-1 -2 4 1245.6 29.48
-1 2 4 1225.32 29.87
1 2 -4 1241.74 30.21
1 -2 -4 1231.8 29.4
1 2 -3 425.67 10.76
1 -2 -3 399.94 10.01
-1 -2 3 429.27 10.91
-1 -2 3 411.06 10.74
-1 2 3 403.73 10.71
1 -2 -3 413.26 9.96
-1 -2 3 417.84 10.71
-1 2 3 422.02 10.52
1 -2 -2 9.36 0.38
1 2 -2 8.82 0.67
-1 -2 2 9.04 0.73
-1 -2 2 7.8 0.6
-1 2 2 8.03 0.6
1 -2 -2 8.34 0.47
-1 2 2 7.3 0.57
1 2 -1 771.28 17.89
1 -2 -1 776.25 17.88
-1 -2 1 768.54 18.22
1 -2 -1 771.02 18.09
-1 2 1 753.92 17.98
-1 -2 1 786.22 18
1 2 0 0.33 0.12
1 2 0 1.1 0.23
1 -2 0 0.93 0.15
-1 -2 0 0.73 0.15
1 -2 0 0.57 0.24
1 2 0 0.69 0.21
1 2 1 129.4 3.49
-1 2 -1 130.01 3.43
-1 -2 -1 132.3 3.44
1 -2 1 131.42 3.76
1 2 1 130.02 3.72
1 -2 2 5437.57 130.08
1 2 2 5536.98 130.01
1 -2 3 2584.52 61.15
1 2 3 2511.93 61.01
1 -2 4 269.97 7.32
1 2 4 267.38 6.88
1 -2 5 113.97 3.82
1 2 5 111.34 3.5
1 -2 5 109.57 4.07
1 2 5 117.42 4.22
1 2 6 723.51 19.55
1 2 6 736.17 18.59
1 -2 6 735.74 19.51
1 -2 6 722.38 19.49
1 -2 6 725.66 19.52
1 -2 6 742.06 18.92
1 -2 6 802.68 19.45
1 2 6 736.48 19.28
1 -2 7 179.04 6.45
1 -2 7 182.09 6.48
1 2 7 182.54 6.56
1 2 7 183.8 5.66
1 -2 7 182.44 5.81
1 2 7 185.22 6.27
1 -2 7 202.21 6.41
1 2 8 21.23 1.96
1 -2 8 20.83 1.92
1 -2 8 22.29 1.92
1 2 8 22.64 1.51
1 2 8 21.8 1.81
1 -2 8 22.6 1.83
1 -2 8 21.73 1.52
1 -2 9 175.29 5.66
1 2 9 168.15 5.64
1 -2 9 178.54 6.89
1 2 9 171.63 6.87
1 -2 9 166.09 6.64
1 2 9 157.6 5.89
1 -2 9 163.32 5.88
1 -2 9 173.96 5.85
1 2 9 171.15 6.16
1 2 9 181.41 6.47
1 -2 9 173.27 6.36
1 -2 9 163.08 5.91
1 -2 10 26.88 1.92
1 -2 10 21.89 1.86
1 2 10 23.77 1.81
1 -2 10 22.13 1.79
1 -2 10 28.27 1.99
1 2 10 21.94 1.87
1 -2 10 22.33 1.86
1 2 10 23.19 2.02
1 -2 10 26.36 2.17
1 2 10 25.1 2.16
1 -2 10 22.02 1.66
1 2 10 24.09 1.89
1 2 10 26.23 1.99
1 -2 10 26.26 2
1 -2 10 23.83 2.35
1 2 10 21.25 1.65
1 2 10 20.08 2.24
1 -2 10 24.65 2.39
1 -2 10 23.41 1.84
1 -2 11 19.09 1.83
-1 2 -11 18.76 1.99
1 -2 11 20.08 1.8
1 2 11 23.33 2.02
1 -2 11 22.03 1.95
1 2 11 24.08 2.11
1 2 11 19.67 2.03
1 -2 11 23.49 2.11
1 2 11 19.85 1.85
1 -2 11 21.43 1.97
1 2 11 21.6 1.89
1 -2 11 25.7 1.84
1 2 11 24.62 2.57
1 -2 11 21.55 2.43
1 -2 11 20.5 2.21
1 -2 11 20.53 1.84
1 2 11 23.21 1.89
1 -2 12 177.61 6.35
1 2 12 180.09 7.22
-1 2 -12 159.87 6.94
1 -2 12 196.06 6.9
1 2 12 177.42 6.92
1 2 12 188.37 7.25
1 -2 12 194.41 7.04
1 -2 12 195.52 7.01
1 -2 12 190.52 6.48
1 2 12 200.22 7.14
1 -2 12 199.54 7.12
1 2 12 186.32 6.86
1 -2 12 186.7 7.82
1 2 12 178.28 6.66
1 2 12 167.38 6.31
1 -2 12 174.03 6.7
1 2 13 -0.18 0.63
1 -2 13 -0.15 0.74
-1 2 -13 0.17 0.64
1 2 13 0.18 0.95
1 2 13 -0.17 1
1 -2 13 -0.16 0.96
1 2 13 -0.33 0.95
1 -2 13 0.16 0.86
1 -2 13 0.3 0.78
1 2 13 0.15 0.78
1 -2 13 0.22 0.88
1 -2 13 0.3 0.78
1 2 13 -0.29 0.77
1 2 13 0.9 0.74
1 -2 14 8.95 1.44
1 2 14 11.21 1.63
1 2 14 11.85 1.56
1 2 14 10.93 1.67
1 2 14 10.22 1.47
1 2 14 9.5 1.33
1 -2 14 11.51 1.53
-1 2 -14 10.25 1.18
1 2 15 120.38 5.32
1 2 15 115.77 5.01
1 -2 15 115.96 4.92
1 2 15 115.54 4.81
1 -2 15 109.01 4.81
1 2 15 102.69 4.34
1 2 16 113.24 4.4
1 -2 16 114.24 4.8
1 2 16 116.62 4.9
1 -2 16 129.36 5.03
1 -2 17 8.61 1.1
1 2 17 7.18 0.92
1 -2 17 10.25 1.22
1 -2 18 21.28 1.33
-1 2 -18 18.46 1.01
-1 -3 18 0.6 0.51
-1 -3 18 0.06 0.41
-1 -3 17 7.77 1.08
-1 -3 17 7.63 1.03
1 3 -17 8.06 0.77
-1 3 16 2.08 0.91
-1 -3 16 1.2 0.83
-1 3 16 1.73 0.74
1 3 -16 1.91 0.68
-1 3 15 54.88 3.29
-1 3 15 61.32 3.49
-1 -3 15 57.48 3.38
-1 -3 15 53.8 3.32
-1 3 15 52.25 2.64
-1 3 15 58.88 3.09
-1 -3 14 99.33 4.36
-1 3 14 97.9 4.45
-1 3 14 85.42 4.06
-1 -3 14 75.04 4.2
-1 3 14 83.26 3.64
-1 -3 14 97.15 4.57
-1 3 14 89.7 4.51
-1 3 14 90.92 4.48
-1 -3 14 85.4 3.96
1 3 -14 78.75 3.51
1 3 -13 155.8 5.84
1 3 -13 157.14 6.75
-1 -3 13 183.84 6.56
-1 3 13 194.53 6.8
-1 3 13 158.39 5.8
-1 -3 13 159.48 6.56
-1 3 13 164.7 6.31
-1 -3 13 176.46 6.78
-1 3 13 175.03 6.81
-1 3 13 174.72 6.82
-1 -3 13 177.55 6.44
1 3 -13 165.18 5.88
1 3 -12 16.7 1.64
-1 3 12 20.03 1.82
-1 3 12 20.45 1.64
1 3 -12 20.01 2.13
-1 3 12 25.41 2.08
-1 -3 12 19.73 1.79
-1 -3 12 17.94 1.87
-1 3 12 20.77 2
-1 3 12 18.68 1.95
1 3 -12 20.52 1.75
-1 -3 12 21.28 1.96
-1 -3 12 17.73 1.66
1 3 -11 236.94 7.49
-1 -3 11 238.31 9.02
-1 -3 11 229.5 8
-1 3 11 229.45 8.02
-1 3 11 221.97 8.05
-1 -3 11 216.75 7.42
-1 -3 11 225.92 7.76
1 3 -11 222.18 7.57
-1 -3 11 242.4 8.14
1 3 -11 233.01 8.52
-1 3 11 247 8.19
-1 3 11 239.29 7.86
-1 -3 11 239.79 7.75
-1 3 11 215.55 7.5
-1 3 11 224.7 7.72
-1 -3 10 10.15 1.2
1 3 -10 13.55 1.33
-1 -3 10 12.3 1.69
-1 3 10 10.91 1.41
-1 3 10 13.58 1.5
-1 -3 10 10.96 1.39
-1 -3 10 11.14 1.4
1 3 -10 12.71 1.64
-1 -3 10 10.36 1.25
-1 3 10 10.96 1.37
-1 3 10 10.62 1.29
-1 -3 10 10.99 1.4
-1 -3 10 12.81 1.34
-1 -3 10 12.49 1.42
-1 3 10 10.65 1.3
-1 3 10 12.3 1.29
-1 -3 9 0.24 0.57
1 3 -9 0.92 0.79
-1 3 9 0.82 0.54
-1 -3 9 0.99 0.57
-1 3 9 0.69 0.59
-1 -3 9 1.49 0.71
-1 3 9 1.91 0.69
-1 -3 8 60.27 3.22
1 3 -8 55.97 3.14
-1 -3 8 54.39 2.35
-1 3 8 53.11 2.7
-1 -3 8 55.34 3.22
1 3 -7 602.39 16.5
1 -3 -7 609.2 14.96
-1 -3 7 601.12 16.51
-1 -3 7 576.49 15.3
-1 3 7 608.68 15.93
1 3 -6 681.47 18.05
1 -3 -6 683.25 16.61
-1 3 6 693.18 17.58
-1 -3 6 660.3 17.03
-1 -3 6 677.74 18.06
1 -3 -5 85.95 2.44
1 3 -5 86.34 3.45
-1 3 5 88.58 3.22
-1 -3 5 87.86 3.58
-1 3 4 428.1 11.7
-1 -3 4 438.23 11.73
-1 -3 4 441.92 11.88
1 -3 -4 438.27 10.58
1 3 -4 447.22 11.8
-1 3 4 440.86 11.56
-1 -3 4 451.19 11.99
-1 -3 3 588.6 15.76
1 -3 -3 623.15 14.96
-1 -3 3 635.75 15.92
-1 3 3 631.6 15.61
-1 -3 3 621.82 15.61
-1 3 3 596.8 15.57
1 -3 -2 1231.63 29
-1 -3 2 1246.23 29.51
-1 3 2 1188.33 29.09
-1 -3 2 1166.82 29.08
-1 -3 1 2145.07 49.58
-1 3 1 2132.3 49.57
1 3 -1 2083.94 49.88
1 -3 -1 2173.61 49.44
1 3 -1 2098.02 49.44
-1 -3 1 2207.59 50
1 -3 -1 2169.21 49.92
1 3 0 56.59 1.84
1 -3 0 59.61 1.98
1 3 0 52.99 1.89
1 3 1 120.08 3.29
1 -3 1 118.35 3.67
-1 3 -1 120.31 3.13
-1 -3 -1 119.44 3.15
1 3 1 115.26 3.6
1 3 2 4161.97 97.73
1 -3 2 4048.79 97.82
1 -3 3 568.81 14.86
1 3 3 572.32 14.7
1 -3 4 0.82 0.56
1 3 4 0.58 0.18
1 3 5 3412.19 79.79
1 3 5 3397.3 81.05
1 -3 5 3292.68 81.19
1 -3 5 3267.22 80.91
1 -3 6 268.94 7.94
1 3 6 253.19 6.99
1 -3 6 277.22 8.23
1 3 6 266.62 8.26
1 3 6 273.69 8.15
1 -3 7 179.99 6.01
1 -3 7 192.52 6.72
1 -3 7 184.69 6.44
1 3 7 175.48 5.2
1 -3 7 163.46 6.4
1 3 7 178.23 6.45
1 3 7 180.47 6.26
1 -3 7 205.06 6.5
1 -3 8 63.1 3
1 -3 8 62.16 3.23
1 3 8 65.91 3.33
1 3 8 60.26 2.39
1 3 8 59.77 3.41
1 -3 8 61.95 3.39
1 -3 8 61.35 3.48
1 -3 9 49.28 2.8
1 -3 9 53 2.95
1 3 9 52.7 3.15
1 -3 9 52.66 3.14
1 -3 9 56.03 2.85
1 -3 9 59.5 2.79
1 3 9 59.57 2.97
1 -3 9 56.64 2.87
1 3 9 54.95 2.88
1 3 9 64.02 3.67
1 -3 9 58.95 3.57
1 -3 9 55.93 3.38
1 -3 9 51.35 2.85
1 -3 10 4.02 1.23
1 -3 10 4.78 1.09
1 3 10 4.83 1.11
1 3 10 5.33 1.02
1 -3 10 2.99 0.82
1 3 10 4.25 0.89
1 -3 10 5.3 1.03
1 -3 10 4.37 0.84
1 -3 10 3.12 0.87
1 -3 10 5.25 1.01
1 -3 10 2.4 0.74
1 -3 10 5.76 1.09
1 3 10 4.43 0.83
1 3 10 3.86 0.82
1 -3 10 2.78 0.72
1 3 10 2.76 0.86
1 -3 10 2.48 0.74
-1 3 -10 3.44 0.78
1 -3 10 5.01 1.02
1 3 10 3.09 0.97
1 -3 11 123.3 5.04
1 -3 11 124.42 5.28
-1 3 -11 113.14 5.53
1 3 11 123.72 5.17
1 -3 11 120.37 4.86
1 -3 11 117.59 4.96
1 -3 11 120.53 5.32
1 3 11 125.17 5.56
1 -3 11 136.53 5.3
1 3 11 124.77 5.13
1 3 11 127.22 5.16
1 3 11 125.96 6.17
1 -3 11 110.48 5.82
1 -3 11 125.47 6.05
1 3 11 117.17 4.81
1 3 11 112.29 4.58
1 -3 11 108.47 4.83
1 -3 12 -0.14 0.65
1 -3 12 0.16 0.76
-1 3 -12 0.2 0.7
1 3 12 0.35 0.92
1 -3 12 1.77 0.77
1 3 12 2.19 0.85
1 3 12 -0.18 0.68
1 3 12 0.92 0.81
1 -3 12 0.15 0.75
1 -3 12 -0.29 0.74
1 3 12 0.15 0.74
1 -3 12 0.48 0.85
1 -3 12 0.4 0.66
1 3 12 -0.24 0.69
1 3 12 0.81 0.7
1 -3 13 329.31 10.54
1 3 13 332.95 11.37
1 -3 13 352.72 11.25
-1 3 -13 309.06 11.25
1 3 13 374.67 11.73
1 -3 13 332.22 10.9
1 3 13 349.31 11.13
1 3 13 349.68 11.07
1 -3 13 388.97 11.43
1 3 13 392.26 11.51
1 -3 13 341.38 12.32
1 -3 13 338.15 10.93
1 3 13 337.44 10.47
1 3 13 347.88 10.81
1 -3 14 60.36 3.39
1 3 14 62.06 3.32
1 3 14 57.37 3.04
1 3 14 64.45 3.54
1 3 14 63.54 3.76
1 -3 14 57.49 3.33
1 3 14 54.72 3.33
-1 3 -14 49.13 2.77
1 -3 14 53.51 2.89
1 3 15 0.85 0.98
1 3 15 1.19 0.76
1 -3 15 0.69 0.8
1 3 15 1.84 0.87
1 3 15 1.15 0.81
1 -3 15 -0.14 0.75
-1 3 -15 0.82 0.59
1 -3 16 1.67 0.75
1 3 16 2.47 0.77
1 -3 16 1.41 0.77
1 3 16 3.21 0.9
-1 3 -16 2.12 0.53
-1 3 -17 1.37 0.54
1 -3 17 2.58 0.82
-1 3 -18 5.24 0.54
1 -3 18 4.64 0.71
-1 -4 18 3.87 0.62
-1 -4 18 5.68 0.76
1 4 -17 9.18 0.83
-1 -4 17 8.36 1.06
-1 -4 16 -0.25 0.74
-1 4 16 -0.25 0.74
1 4 -16 0.22 0.55
-1 -4 15 152.42 5.8
-1 4 15 141.68 5.82
-1 4 15 162.29 6
-1 4 15 155.14 5.41
-1 -4 15 139.48 5.71
-1 4 15 137.27 4.67
1 4 -15 137.78 4.94
1 4 -15 125.67 4.69
-1 -4 14 2.82 0.96
1 4 -14 1.38 0.66
-1 4 14 3.32 1.07
-1 -4 14 3.36 1.03
-1 -4 14 2.27 0.97
-1 4 14 3.12 1.06
1 4 -14 2.66 0.8
-1 4 14 0.87 0.75
-1 4 14 3.76 0.8
-1 4 13 480.45 13.46
-1 -4 13 418.24 13.73
-1 4 13 438.94 12.74
1 4 -13 448.81 14.41
-1 -4 13 503.2 13.71
-1 4 13 518.84 14.53
-1 4 13 516.02 13.94
1 4 -13 427.06 13.12
-1 4 13 444.14 14.04
-1 4 13 465.89 13.97
-1 -4 13 465.78 13.92
1 4 -13 464.52 13.22
-1 -4 13 456.17 13.75
-1 -4 13 459.04 13.31
-1 -4 12 54.93 3.08
-1 -4 12 49.85 3.15
1 4 -12 46.92 2.91
-1 -4 12 55.34 3.4
1 4 -12 61.05 3.83
-1 -4 12 54.8 3.02
-1 4 12 60.45 3.51
-1 4 12 62.02 3.27
-1 4 12 51.23 3.3
-1 -4 12 53.99 3.22
-1 4 12 50.25 3.18
-1 4 12 59.1 3.08
-1 4 12 50 2.6
1 4 -12 53.83 2.95
-1 4 11 223.95 7.7
1 4 -11 221.1 7.31
-1 -4 11 224.14 8.87
-1 -4 11 216.64 7.63
-1 4 11 205.03 7.55
-1 4 11 198.53 7.66
-1 -4 11 215.22 7.44
-1 -4 11 218.07 7.66
-1 -4 11 228.24 8.08
-1 -4 11 223.98 7.88
1 4 -11 228.29 8.49
-1 4 11 228.11 7.52
-1 4 11 234.57 7.93
-1 -4 11 222.69 7.36
-1 4 11 202.39 6.71
-1 4 11 212 7.18
1 4 -11 219.86 7.52
-1 4 10 18.88 1.75
-1 -4 10 17.14 1.7
1 4 -10 19.15 1.66
-1 -4 10 20 2.25
-1 -4 10 14.6 1.58
-1 4 10 17.82 1.82
-1 4 10 17.77 1.7
-1 -4 10 16.25 1.66
-1 -4 10 18.8 1.7
-1 -4 10 20.2 1.94
-1 -4 10 19.13 1.83
1 4 -10 20.21 2.12
-1 4 10 19.65 1.63
-1 -4 10 21.76 1.66
-1 4 10 22.41 1.92
1 4 -10 17.59 1.68
-1 4 10 16.39 1.33
-1 4 10 18.82 1.56
1 4 -9 40.16 2.27
1 4 -9 38.16 2.76
-1 -4 9 39.53 2.19
-1 4 9 37.35 2.35
-1 4 9 35.18 2.14
-1 -4 9 38.48 2.85
-1 4 9 36.87 2.4
-1 -4 9 36.83 2.91
-1 -4 9 36.85 2.51
-1 -4 9 36.88 2.5
-1 4 8 1.01 0.52
-1 -4 8 1.5 0.46
-1 -4 8 -0.16 0.59
1 4 -8 0.15 0.76
-1 -4 7 2948.34 70.92
-1 -4 7 2870.77 69.34
-1 4 7 2984.75 70.17
1 4 -7 3019.02 70.78
-1 -4 6 850.38 22.25
-1 -4 6 833.48 21
-1 4 6 841.2 21.6
-1 -4 6 833.02 22.21
1 4 -6 836.25 22
-1 -4 5 2917.56 71.07
-1 4 5 3014.76 70.54
-1 -4 5 2830.99 70.96
1 4 -5 2911.6 70.79
1 -4 -4 928.5 22.71
-1 -4 4 966.17 24.29
-1 -4 4 989.74 24.31
-1 4 4 1014.59 23.95
-1 -4 3 599.63 15.5
1 -4 -3 591.29 14.59
-1 4 3 586.43 14.97
-1 -4 3 593.29 15.01
1 -4 -2 1430.24 34.08
-1 -4 2 1443.79 33.96
-1 4 2 1374.57 33.9
-1 -4 2 1419.24 34.51
1 4 -2 1377.13 34.33
1 4 -2 1402.71 33.67
1 -4 -2 1420.84 33.65
-1 -4 1 9954.91 196.89
-1 4 1 9861.3 196.86
-1 -4 1 9684.1 197.56
1 4 0 0.82 0.29
-1 4 0 0.86 0.15
1 4 0 0.73 0.35
-1 -4 0 1.66 0.32
1 4 1 1919.11 45.68
-1 4 -1 1874.28 45.36
1 -4 1 1971.81 46.33
-1 -4 -1 1933.33 45.39
1 4 1 1965.24 46.21
1 4 2 105.2 2.98
1 4 2 103.76 3.56
-1 -4 -2 102.45 2.94
-1 4 -2 106.44 2.94
1 -4 2 108.63 3.73
1 4 3 1101.91 26.77
1 -4 3 1042.72 26.83
1 -4 4 6.21 0.89
1 4 4 6.52 0.86
1 -4 4 6.33 0.74
1 4 4 8.72 0.87
1 -4 4 7.26 0.99
1 -4 5 2.22 0.72
1 -4 5 1.2 0.69
1 4 5 0.86 0.5
1 -4 5 0.98 0.49
1 -4 6 4.96 0.89
1 -4 6 6.36 1.11
1 4 6 4.31 0.82
1 -4 6 6.37 0.91
1 -4 7 98.69 4.15
1 -4 7 93 4.15
1 -4 7 100.75 4.32
1 4 7 98.9 4.28
1 4 8 104.15 4.63
1 -4 8 114.56 4.79
1 4 8 102.13 4.35
1 -4 8 108.8 4.54
1 -4 8 114.64 5.24
1 4 8 108.61 4.83
1 -4 8 109.36 4.75
1 -4 8 107.41 4.43
1 -4 9 261.32 8.81
1 -4 9 288.1 8.97
1 -4 9 290.03 9.08
1 -4 9 265.75 8.9
1 4 9 273.14 8.32
1 -4 9 257.73 8.38
1 4 9 264.14 8.52
1 4 9 271.08 8.95
1 -4 9 273.36 8.91
1 4 9 289.23 8.62
1 -4 9 299.8 8.72
1 -4 9 294.54 9.39
1 4 9 270.77 9.24
1 -4 9 281.51 9.92
1 -4 9 271.12 9.45
1 4 9 268.92 9.5
1 4 10 20.75 2.22
1 -4 10 22.91 2.5
1 -4 10 25.56 2.36
1 4 10 22.36 1.84
1 -4 10 24.41 1.94
1 -4 10 21.05 1.86
1 -4 10 24.36 2.07
1 -4 10 24.85 2.11
1 -4 10 22.55 2
1 -4 10 23.09 2.05
1 -4 10 18.7 1.7
1 4 10 22.7 1.68
1 4 10 24 1.78
1 4 10 20.96 1.83
1 4 10 23.72 2.08
1 -4 10 24.35 1.89
1 -4 10 22.15 1.73
1 -4 10 23.4 2.13
1 4 10 22.59 2.16
-1 4 -10 23.74 1.88
1 -4 11 124.02 5.51
1 4 11 129.37 5.77
1 -4 11 134.71 5.52
1 -4 11 125.46 5.35
1 -4 11 132.39 5.61
1 4 11 126.49 5
1 4 11 122.14 4.74
1 -4 11 116.19 5.03
-1 4 -11 110.29 5.72
1 4 11 119.67 5.12
1 4 11 123.05 5.55
1 -4 11 141.44 5.09
1 -4 11 125.87 5.11
1 4 11 135.46 5.33
1 -4 11 140.17 5.39
1 -4 11 131.27 6.47
-1 4 -11 119.9 4.91
1 -4 12 45.38 3.74
1 4 12 53.59 3.16
1 -4 12 53.75 3.17
1 4 12 51.62 3.21
-1 4 -12 49.89 2.83
1 -4 12 56.01 3.45
-1 4 -12 55.66 3.74
1 -4 12 47.97 2.94
1 4 12 53.74 3.14
1 4 12 46.39 3.32
1 4 12 51.76 2.78
1 4 12 53.66 3
1 -4 12 50 3.04
1 -4 12 50.37 2.95
1 -4 13 52.36 3.12
1 4 13 47.79 3.33
1 -4 13 63.5 3.65
-1 4 -13 45.48 3.39
1 4 13 48.66 3.05
1 -4 13 45.2 2.88
1 4 13 55.12 3.31
1 -4 13 49.79 3.9
1 -4 13 50.81 3.1
1 4 13 55.01 3.08
1 4 13 52.28 2.81
1 4 14 8.39 1.32
1 4 14 6.84 1.07
1 -4 14 5.66 1.19
1 -4 14 6.82 1.22
1 4 14 7.41 1.24
-1 4 -14 6.16 1.09
1 4 14 9.84 1.47
1 -4 14 7.2 1.35
1 -4 14 5.78 1.09
1 -4 15 4.13 0.98
1 4 15 3.97 0.86
1 -4 15 5.01 1.01
1 4 15 3.03 1
-1 4 -15 2.6 0.69
1 -4 16 13.37 1.44
-1 4 -16 10.84 1.14
-1 4 -16 10.79 0.99
-1 4 -17 35.25 1.77
1 -4 17 36.77 2.08
-1 4 -18 8.18 0.62
-1 -5 18 1.58 0.43
-1 -5 18 3.5 0.54
1 5 -17 3.24 0.56
-1 -5 17 2.77 0.7
-1 -5 17 2.1 0.69
-1 -5 16 25.16 1.89
1 5 -16 24.64 1.54
1 5 -15 29.6 1.87
1 5 -15 24.42 1.66
-1 5 15 27.99 2.28
-1 -5 15 27.05 2.15
-1 -5 15 31.25 2.19
1 5 -15 28.51 1.8
1 5 -14 2.7 0.92
1 5 -14 3.47 0.89
-1 -5 14 3.8 1.1
-1 5 14 4.29 1.03
-1 5 14 5.63 1.3
-1 -5 14 3.3 0.93
-1 5 14 2.99 0.83
-1 -5 14 2.47 0.76
-1 -5 14 3.26 1.04
1 5 -14 2.61 0.77
1 5 -13 44.89 2.79
-1 5 13 49.72 2.75
-1 -5 13 42.63 2.95
1 5 -13 41.18 3.27
1 5 -13 46.2 3.15
-1 5 13 56.47 3.06
-1 5 13 55.5 3.34
-1 5 13 50.85 3.07
-1 -5 13 47.95 2.95
-1 5 13 46.69 3.17
1 5 -13 49.78 2.83
-1 -5 13 48.09 2.9
-1 -5 13 49.28 3.16
1 5 -12 1.04 0.85
-1 5 12 1.93 0.93
-1 5 12 1.16 0.85
-1 -5 12 1.41 0.83
-1 -5 12 0.82 0.94
-1 -5 12 2.35 0.87
1 5 -12 1.16 0.77
-1 -5 12 1.22 0.93
1 5 -12 1.27 0.92
-1 5 12 0.65 0.73
-1 -5 12 1.96 0.75
-1 5 12 1.71 0.77
-1 5 12 1.04 0.64
1 5 -11 118.59 4.85
-1 -5 11 116.85 6.1
-1 -5 11 118.54 4.92
-1 5 11 115.86 4.94
-1 -5 11 120.33 5.1
-1 -5 11 122.11 5.29
-1 -5 11 124.98 5.55
-1 5 11 115.7 4.57
1 5 -11 114.57 5.72
-1 -5 11 120.02 4.71
-1 5 11 122.95 4.86
-1 5 11 119.78 5.21
-1 5 11 122.45 5.26
1 5 -11 113.85 5
1 5 -10 208.57 6.93
-1 5 10 180 7.09
-1 -5 10 197.96 6.9
-1 5 10 197.82 6.93
-1 -5 10 202.09 8.26
-1 -5 10 192 7.33
-1 -5 10 198.23 7.1
-1 -5 10 213.62 7.66
-1 5 10 203.15 6.54
-1 5 10 205.94 7.18
-1 5 10 196.69 6.69
-1 -5 10 211.63 6.75
1 5 -10 198.16 7.13
1 5 -10 207.53 8
-1 5 10 189.68 6.7
-1 5 10 209.89 7.38
1 5 -9 273.86 8.56
-1 5 9 267.83 8.95
-1 5 9 260.07 8.54
-1 -5 9 256.08 8.5
1 5 -9 273.1 8.9
-1 -5 9 278.1 9.03
1 5 -9 293.68 9.85
-1 -5 9 299.03 8.45
-1 5 9 281.26 8.81
-1 5 9 282.97 8.45
-1 -5 9 287.43 10.12
-1 5 9 285.74 9.13
-1 -5 9 284.17 9.33
-1 -5 9 283.11 9.31
1 5 -8 128.14 4.75
-1 -5 8 132.41 5.15
-1 -5 8 127.45 5.06
1 5 -8 146.83 5.85
-1 5 8 129.37 4.89
-1 -5 8 142.73 6.04
-1 -5 8 124.79 5.22
-1 5 8 133.42 5.22
-1 -5 8 134.66 5.86
-1 -5 7 52.6 3.23
-1 -5 7 54.97 3.31
-1 -5 7 55.1 2.45
-1 5 7 46.79 2.69
1 5 -7 53.18 3.09
-1 -5 6 110.51 4.71
-1 5 6 114.58 4.32
-1 5 5 87.35 3.64
-1 -5 5 92.52 4
-1 -5 5 92.95 4.11
-1 -5 4 880.64 21.87
1 -5 -4 808.37 20.26
1 5 -4 819.91 21.48
-1 5 4 906.41 21.58
1 -5 -3 462.92 11.43
1 5 -3 460.76 12.32
1 5 -3 452.02 11.45
-1 -5 3 468.97 12.55
1 -5 -3 453.69 11.7
1 -5 -2 150.57 3.85
1 5 -2 134.9 4.57
1 5 -2 149.51 3.88
-1 -5 2 145.57 4.77
1 -5 -2 142.84 4.51
1 5 -1 705.54 17.82
-1 -5 1 717.94 17.94
-1 -5 0 434.54 11.05
1 -5 0 439.16 11.53
1 5 0 447.21 11.1
1 5 0 414.51 11.32
1 5 1 210.89 5.45
1 -5 1 220.41 5.39
1 -5 1 215.73 6.48
1 5 1 217.4 5.77
1 5 1 215.63 6.33
1 -5 2 -0.08 0.42
1 -5 2 0.58 0.23
1 5 2 0.95 0.27
-1 -5 -2 0.84 0.2
-1 5 -2 0.91 0.2
1 -5 2 0.84 0.5
1 5 2 0.22 0.2
1 5 2 0.36 0.42
-1 5 -3 4480.12 106.03
-1 -5 -3 4349.38 106.04
1 -5 3 4714.07 107.57
1 5 3 4638.73 107.19
1 -5 3 4605.14 106.37
1 -5 3 4407.92 107.25
1 5 3 4391.73 106.4
1 5 4 96.77 3.83
1 -5 4 99.93 3.41
1 -5 4 93.05 3.9
1 5 4 94.06 3.41
1 -5 5 2503.03 59.13
1 -5 5 2344.83 58.86
1 5 5 2367.97 58.08
1 -5 5 2389.92 58.01
1 5 6 235.03 7.53
1 -5 6 251.28 8.23
1 -5 6 236.31 7.46
1 -5 7 45.77 2.79
1 -5 7 49.69 2.73
1 -5 7 50.11 3.16
1 5 7 47.11 2.72
1 5 7 46.45 2.8
1 -5 8 166.33 6.21
1 -5 8 172.89 6.21
1 -5 8 156.62 5.93
1 -5 8 162.37 6.15
1 5 8 161.52 6.23
1 -5 8 141.82 6.46
1 -5 8 173.98 7
1 -5 8 169.38 6.34
1 5 8 158.83 5.9
1 -5 8 152.47 5.93
1 5 8 172.02 6.44
1 -5 8 171.72 6.48
1 -5 9 152.02 5.95
1 -5 9 152.34 5.98
1 -5 9 162.55 6.21
1 -5 9 159.53 6.28
1 5 9 149.48 6.18
1 5 9 155.45 5.12
1 -5 9 129.19 5.18
1 5 9 160.83 5.34
1 -5 9 139.76 5.22
1 5 9 143.35 5.37
1 5 9 145.5 5.77
1 -5 9 145.3 6
1 -5 9 164.69 5.58
1 5 9 155.65 5.46
1 5 9 142.18 5.53
1 -5 9 151.22 6.11
1 5 9 160.37 6.38
-1 5 -9 147.46 5.6
1 5 10 13.64 1.79
1 -5 10 13.41 1.69
1 -5 10 11.26 1.86
1 5 10 13.69 1.81
1 -5 10 14.74 1.53
1 5 10 14.44 1.51
1 5 10 12.49 1.53
1 -5 10 13.62 1.65
1 -5 10 16.55 1.81
1 -5 10 13.07 1.7
1 -5 10 10.83 1.55
1 -5 10 14.42 1.76
-1 5 -10 12.76 1.88
1 5 10 12.23 1.64
1 5 10 13.63 1.45
1 -5 10 11.95 1.35
1 -5 10 11.26 1.42
1 5 10 12.71 1.28
1 5 10 11.47 1.28
-1 5 -10 13.4 1.51
1 5 11 398.54 12.89
1 -5 11 416.49 12.68
1 -5 11 390.87 12.45
1 -5 11 414.14 12.76
1 -5 11 401.52 12.65
-1 5 -11 383.25 13.22
1 -5 11 381.57 11.68
1 5 11 389.58 11.88
1 5 11 386.95 12.46
-1 5 -11 399.47 11.97
1 5 11 437.33 12.25
1 -5 11 448.54 12.3
1 5 11 371.38 12.02
1 5 11 401.12 11.45
1 5 11 428.13 11.89
1 -5 11 364.25 11.74
1 -5 11 375.71 13.63
1 -5 12 -0.26 1.01
1 -5 12 0.14 0.76
-1 5 -12 -0.39 0.69
1 -5 12 0.5 0.74
1 -5 12 0.18 0.82
-1 5 -12 -0.22 0.85
1 5 12 -0.35 0.94
1 5 12 0.14 0.66
1 -5 12 -0.26 0.64
1 5 12 0.22 0.6
1 5 12 -0.51 0.61
1 5 12 0.58 0.74
-1 -5 -13 83.91 4.42
-1 5 -13 87.55 4.51
-1 5 -13 93.92 4.34
1 -5 13 100.48 5.77
1 -5 13 100.74 4.46
1 -5 13 96.12 4.63
-1 5 -13 99.95 4.19
1 -5 13 112.76 5.2
-1 5 -13 99.67 5.27
1 5 13 102.33 4.48
1 -5 13 102.72 4.35
1 5 13 108.2 5.06
1 -5 13 101.85 4.51
1 5 13 104.76 4.15
1 5 13 92.6 4.93
1 -5 14 10.41 1.61
1 -5 14 10.46 1.39
1 5 14 9.64 1.21
1 5 14 10.9 1.41
1 -5 14 11.02 1.32
1 5 14 10.06 1.51
1 5 14 11.56 1.67
-1 5 -14 8.74 1.29
1 -5 14 12.04 1.5
1 -5 15 14.5 1.52
-1 5 -15 15.71 1.41
1 5 15 18.76 1.92
1 5 15 18.11 1.65
1 -5 15 19.8 1.6
-1 5 -15 15.91 1.47
1 -5 15 16.98 1.51
1 -5 16 0.52 0.65
1 -5 16 1.73 0.71
-1 5 -16 0.69 0.63
-1 5 -16 1.44 0.52
-1 5 -17 5.06 0.67
1 -5 17 5.06 0.85
1 -5 18 11.89 0.85
1 6 -17 1.18 0.42
-1 -6 17 1.2 0.5
-1 -6 16 5.2 0.89
1 6 -16 5.01 0.75
-1 6 16 6.13 1.04
1 6 -15 47.03 2.36
1 6 -15 48.85 2.43
-1 -6 15 50.02 2.77
1 6 -15 39.74 2.2
-1 -6 15 49.63 2.8
1 6 -14 1.93 0.75
-1 -6 14 0.97 0.78
-1 -6 14 3 1.05
-1 -6 14 2.01 0.8
1 6 -14 2.23 0.84
1 6 -14 2.32 0.87
1 6 -13 19.79 1.7
-1 -6 13 19.15 1.89
-1 6 13 21.84 1.69
1 6 -13 23.49 1.97
-1 6 13 23.1 1.97
-1 -6 13 23.77 1.95
-1 -6 13 24.5 2.1
-1 -6 13 21.05 2.11
1 6 -13 19.01 1.87
-1 6 12 114.79 5.27
1 6 -12 116.95 4.94
-1 -6 12 119.76 4.89
-1 6 12 113.2 4.85
-1 6 12 113.51 5.27
-1 -6 12 110.51 5.07
-1 -6 12 111.87 5.27
-1 -6 12 126.19 5.78
1 6 -12 117.74 4.64
1 6 -12 122.42 5.98
1 6 -12 112.33 5.06
-1 6 12 137.73 5.48
-1 6 12 126.18 4.6
1 6 -12 117.11 5.15
-1 6 11 127.83 5.25
-1 6 11 131.53 5.75
-1 -6 11 123.44 5.26
1 6 -11 133.04 5.36
-1 -6 11 129.57 5.19
-1 6 11 137.41 5.33
-1 6 11 129.22 5.71
-1 -6 11 120.54 5.77
-1 -6 11 138.31 5.82
-1 -6 11 133.82 5.63
-1 -6 11 138.31 6.15
-1 -6 11 132.28 5.79
1 6 -11 138.72 5.07
1 6 -11 132.86 6.35
-1 6 11 148.57 5.26
-1 -6 11 149.19 5.21
-1 6 11 136.24 5.55
-1 6 11 133.87 4.89
1 6 -11 133.69 5.62
-1 -6 10 12.99 2.02
-1 -6 10 14.49 1.86
1 6 -10 15.25 1.59
-1 6 10 13.1 1.65
-1 -6 10 15.45 1.5
-1 6 10 16.16 1.51
-1 -6 10 14 1.7
-1 -6 10 16.5 1.98
-1 -6 10 19.44 2.09
-1 -6 10 19.55 1.99
1 6 -10 17.66 2.13
-1 -6 10 16.6 1.42
-1 6 10 16.86 1.68
-1 6 10 18.7 1.53
-1 6 10 15.68 1.82
-1 6 10 17.25 1.69
1 6 -10 14.79 1.71
1 6 -9 1.13 0.79
-1 -6 9 0.68 0.84
-1 -6 9 0.29 0.73
1 6 -9 0.38 0.97
-1 6 9 1.71 0.76
-1 6 9 1.98 0.58
-1 6 9 1.48 0.55
-1 6 9 0.42 0.68
-1 -6 9 0.84 0.98
-1 6 9 0.64 0.61
-1 6 9 0.61 0.72
1 6 -9 1.07 0.68
1 6 -8 317.51 9.52
-1 -6 8 320.4 10.89
-1 6 8 298.08 9.71
1 6 -8 321.08 9.92
-1 -6 8 316.85 9.89
1 6 -8 336 10.73
-1 6 8 316.01 9.52
-1 -6 8 310.25 10.15
-1 -6 8 324.17 11.16
-1 6 8 313.23 9.74
-1 6 8 330.22 10.2
-1 -6 7 533.41 14.89
1 6 -7 511.15 14.08
-1 -6 7 529.74 16.18
-1 -6 7 546.21 15.27
-1 -6 7 550.57 15.33
-1 -6 7 568.13 16.08
-1 6 7 572.24 15.41
-1 -6 7 537.03 15.05
1 6 -7 523.05 14.52
-1 -6 6 399.32 12.28
-1 6 6 404.41 11.81
1 6 -5 872.14 23.13
-1 6 5 878.41 23.04
-1 -6 5 899.05 23.47
-1 -6 4 432.65 12.25
1 6 -4 421.96 11.94
1 -6 -4 437.97 10.82
1 6 -4 444.84 10.86
-1 -6 3 1143 27.32
-1 -6 3 1054.36 27.5
1 -6 -3 1003.1 26.33
1 6 -3 1038.17 26.89
1 -6 -3 1059.22 25.67
1 6 -3 1107.08 25.73
1 -6 -2 1398.19 33.18
-1 -6 2 1476.95 34.46
1 -6 -2 1377.33 34.15
1 6 -2 1373.61 32.87
1 6 -2 1372.54 34.13
-1 -6 1 218.61 6.27
1 -6 -1 214.35 5.91
1 6 -1 207.94 6.11
-1 6 1 207.83 5.54
1 -6 0 31.15 1.81
1 6 0 30.93 1.45
1 6 0 32.2 1.72
1 -6 0 31.56 1.61
1 -6 1 2821.66 67.96
1 6 1 2785.44 66.87
1 6 1 2772.76 67.69
1 -6 1 2878.81 67.69
-1 -6 -2 354.22 8.52
1 -6 2 369.46 10.29
1 6 2 326.73 8.78
1 -6 2 358.26 9.97
1 6 2 352.01 8.69
1 6 2 353.56 9.92
-1 -6 -3 12.26 0.68
1 -6 3 9.99 1.25
1 -6 3 11.28 0.76
1 -6 3 8.61 1.13
1 6 3 11.51 0.81
1 6 3 9.56 1.13
-1 -6 -4 652.97 16.32
-1 6 -4 656.34 16.26
1 6 4 640.1 16.71
1 -6 4 642.23 17.78
1 -6 4 675.95 16.69
1 6 4 677.97 17.67
1 -6 5 1870.11 46.65
1 -6 5 1799.09 46.24
1 -6 5 1873.1 45.15
1 6 5 1835.64 45.17
1 6 5 1862.48 45.99
1 -6 6 4.53 0.76
1 -6 6 3.99 1.06
1 6 6 3.45 0.74
1 -6 6 4.97 1.08
1 -6 7 92.43 4.18
1 -6 7 79.33 4.14
1 -6 7 82.43 4.38
1 -6 7 83.83 3.73
1 6 7 85.37 3.81
1 -6 7 86.19 4.09
1 -6 7 84.77 4
1 -6 8 1.29 0.74
1 -6 8 0.46 0.66
1 -6 8 1.09 0.72
1 -6 8 0.28 0.68
1 6 8 0.32 0.76
1 -6 8 2.03 0.86
1 6 8 0.28 0.42
1 6 8 0.76 0.65
1 -6 8 1.18 0.82
1 6 8 0.67 0.55
1 -6 8 -0.39 0.93
1 -6 8 0.53 0.53
1 6 8 0.42 0.54
-1 6 -8 1.13 0.73
1 6 9 369.93 11.81
1 -6 9 367.87 11.79
1 6 9 353.89 10.93
1 -6 9 347.56 12.3
1 -6 9 360.64 11.44
1 -6 9 379.81 11.7
1 -6 9 403.51 11.92
1 -6 9 368.48 11.43
1 -6 9 339.42 10.48
1 6 9 372.35 10.27
-1 6 -9 362.35 12.2
1 6 9 347.54 11.1
1 6 9 338.34 10.41
1 6 9 362.19 10.9
1 -6 9 366.34 12.74
1 -6 9 375.03 11.87
-1 6 -9 365.95 11.1
1 -6 10 216.75 8.07
1 -6 10 208.78 7.85
1 -6 10 206.78 7.88
1 -6 10 213.72 8.02
1 -6 10 188.31 6.91
1 6 10 227.49 6.82
-1 6 -10 209.11 8.47
1 6 10 208.02 6.97
1 -6 10 199.96 6.8
1 6 10 204.18 7.57
1 6 10 207.7 7.34
1 6 10 214.5 8.15
1 -6 10 208.85 7.9
1 6 10 204.88 7.16
-1 6 -10 220.65 7.52
1 -6 11 52.85 3.49
1 -6 11 59.63 4.3
1 6 11 59 3.34
1 -6 11 51.94 3.49
1 -6 11 61.43 3.77
1 -6 11 61.15 3.7
1 -6 11 46.76 2.87
1 6 11 62.56 2.92
-1 6 -11 49.94 3.77
1 6 11 58.69 3.09
1 -6 11 54.34 2.89
1 6 11 61.74 3.58
-1 6 -11 63.65 3.41
1 6 11 59.67 3.8
-1 -6 -12 27.33 2.32
-1 6 -12 31.07 2.35
-1 6 -12 27.54 2.24
1 -6 12 33.54 3.34
-1 6 -12 31.25 2.33
1 -6 12 29.72 2.57
1 -6 12 32.98 2.75
-1 6 -12 34.01 3.05
1 6 12 31.55 2.61
1 -6 12 32.37 2.13
1 6 12 29.55 2.16
1 6 12 31.31 2.43
1 6 12 29.33 2
1 -6 12 31.06 2.25
1 6 12 32.42 2.78
1 -6 13 0.66 0.84
1 -6 13 0.15 0.89
1 6 13 0.12 0.65
1 -6 13 0.78 0.61
1 6 13 1.01 0.99
-1 6 -13 0.69 0.77
1 6 13 1.19 0.93
1 -6 13 1.93 0.8
-1 6 -13 0.99 0.71
1 -6 13 0.18 0.93
-1 6 -14 51.66 2.75
1 -6 14 52.19 3.34
1 -6 14 56.65 2.76
1 6 14 52.55 3.23
1 -6 14 51.63 2.85
-1 6 -14 44.93 2.49
-1 6 -14 50.11 2.82
1 -6 14 50.52 3.08
1 -6 14 49.65 2.82
-1 6 -15 8 1.07
-1 6 -15 7.86 1.07
1 -6 15 7.62 1.12
1 -6 15 8.45 1.13
1 -6 16 9.03 1
1 -6 16 7.8 1.08
-1 6 -16 9.61 0.98
-1 6 -16 7.24 0.85
1 -6 17 15.96 1.18
-1 6 -17 17.14 1.05
-1 -7 17 6.66 0.64
-1 -7 17 7.31 0.81
-1 -7 16 53.3 2.41
1 7 -16 53.39 2.24
1 7 -15 3.46 0.72
-1 7 15 6 1.12
-1 -7 15 4.12 0.86
1 7 -15 3.58 0.77
-1 -7 15 6.95 1.14
1 7 -14 43.51 2.36
1 7 -14 45.36 2.54
-1 7 14 42.11 2.8
-1 -7 14 38.31 2.45
1 7 -14 37.62 2.41
-1 -7 14 41.23 2.76
-1 -7 14 42.18 2.61
1 7 -13 12.06 1.35
-1 -7 13 14.06 1.56
-1 -7 13 16.16 1.76
-1 -7 13 13.58 1.79
-1 7 13 16.24 1.82
1 7 -13 9.53 1.38
1 7 -13 12.66 1.6
1 7 -12 35.36 2.55
-1 -7 12 36.33 2.51
-1 7 12 42.21 2.53
-1 7 12 43.68 2.97
-1 -7 12 35.74 2.7
-1 -7 12 38.67 2.96
-1 -7 12 43.25 3.25
1 7 -12 37.34 2.36
1 7 -12 36.1 3.14
-1 7 12 44.51 2.81
-1 7 12 38.23 2.55
1 7 -12 39.69 2.77
-1 -7 11 116.08 5.85
-1 -7 11 126.21 5.42
1 7 -11 132.7 5.36
-1 -7 11 132.5 6.7
-1 7 11 126.09 5.53
-1 7 11 134.46 5.04
-1 -7 11 130.55 5.75
-1 -7 11 124.24 5.55
-1 -7 11 139.92 6.23
-1 -7 11 136.12 5.83
1 7 -11 121.12 4.84
1 7 -11 132.98 6.34
-1 7 11 142.57 5.49
-1 7 11 130.83 5.39
1 7 -11 126.75 5.54
-1 -7 10 0.62 0.74
-1 -7 10 -0.27 0.84
1 7 -10 1.08 0.83
-1 -7 10 3.85 1.37
-1 7 10 1.84 0.76
-1 7 10 0.92 0.85
-1 -7 10 5.16 1.2
-1 -7 10 0.78 0.91
1 7 -10 0.74 0.68
-1 -7 10 1.96 1
1 7 -10 1.52 1.11
1 7 -10 0.49 0.65
-1 7 10 0.15 0.67
-1 7 10 0.88 0.74
1 7 -10 1.12 0.89
1 7 -9 15.74 1.61
-1 -7 9 15.61 2.09
-1 7 9 12.09 1.51
1 7 -9 17.88 1.81
-1 -7 9 16.15 1.88
1 7 -9 14.67 1.38
-1 -7 9 13.88 1.65
1 7 -9 15.99 1.48
-1 7 9 15.94 1.54
-1 7 9 15.06 1.66
-1 7 9 12.93 1.72
-1 -7 9 19.61 2.43
-1 -7 8 6.05 1.39
1 7 -8 8.41 1.18
-1 -7 8 7.32 1.49
-1 7 8 6.1 1.09
-1 -7 8 6.5 1.23
-1 -7 8 7.8 1.37
1 7 -8 6.41 0.93
-1 -7 8 10.44 1.34
1 7 -8 6.75 0.93
-1 7 8 8.33 1.08
-1 7 8 4.71 1.05
-1 7 8 8.51 1.37
1 7 -8 6.47 1.21
-1 -7 7 323.6 11.51
-1 -7 7 351.59 10.68
-1 -7 7 354.54 10.75
1 7 -7 311.68 9.35
-1 -7 7 334.05 10.16
1 7 -7 339.26 10.86
1 7 -7 330.64 9.34
1 7 -7 328.12 9.79
-1 -7 7 314.46 10.23
1 7 -7 331.81 10.24
-1 -7 7 345.47 11.25
-1 7 7 327.94 10.23
-1 7 7 352.12 10.74
-1 -7 6 1.35 0.7
-1 -7 6 1.32 0.67
1 7 -6 0.87 0.73
1 7 -6 1.49 0.44
-1 -7 6 2.42 0.71
-1 -7 6 0.77 0.86
-1 -7 6 0.98 0.73
-1 7 6 2.72 0.95
-1 -7 6 1.1 0.63
1 7 -6 1.5 0.56
-1 7 5 27.01 2.08
1 7 -5 29.41 2.12
1 7 -5 30.05 1.4
-1 -7 5 26.9 2.21
1 7 -4 11.6 0.69
1 7 -4 10.95 1.24
-1 -7 4 11.87 1.38
1 7 -3 932.64 23.74
-1 -7 3 959.16 24.1
1 -7 -3 881.77 23.23
-1 -7 3 961.14 24.68
1 7 -2 510.24 13.77
-1 -7 2 519.44 14.03
1 -7 -2 519.21 13.9
-1 7 1 953.73 22.86
1 7 -1 923.45 23.61
-1 -7 1 960.92 23.79
1 -7 -1 936.98 23.29
1 7 0 194.21 5.59
-1 7 0 183.65 5.49
1 -7 0 198 5.88
1 -7 0 196.97 6.35
1 7 1 249.81 7.62
1 7 1 251.42 6.73
1 -7 1 238.39 7.42
1 -7 1 253.99 7.89
1 7 2 25.52 1.83
1 7 2 26.33 1.07
1 -7 2 25.96 1.95
1 -7 2 30.1 1.91
1 -7 3 157.12 6.01
1 7 3 157.63 5.67
1 -7 3 164.23 5.79
-1 7 -4 2.89 0.35
1 7 4 1.91 0.81
1 -7 4 3.16 0.91
1 -7 5 6.54 1.26
-1 7 -5 9.17 0.7
1 -7 5 8.2 1.27
1 7 5 7.75 1.21
-1 7 -6 112.74 3.98
1 -7 6 124.91 4.99
1 -7 6 109.66 4.62
-1 7 -6 117.15 3.79
1 -7 6 119.46 5.51
1 -7 6 108.5 5.14
1 -7 6 112.23 5.19
1 -7 6 114.71 4.88
1 7 7 10.32 1.27
1 -7 7 12.96 1.77
1 -7 7 12.02 1.77
-1 7 -7 11.65 1.05
1 -7 7 8.97 1.51
1 -7 7 9.08 1.32
1 -7 7 12.9 1.6
1 -7 7 10.8 1.36
1 -7 7 11.42 1.53
1 7 7 9.53 1.17
1 7 7 12.45 1.46
-1 7 -7 13.07 1.44
-1 7 -8 18.11 1.76
1 -7 8 18.85 1.95
1 -7 8 20.41 2.07
1 -7 8 18 1.78
1 7 8 18.16 1.5
1 7 8 17.64 1.68
-1 7 -8 18.28 1.44
1 -7 8 15.1 1.92
1 7 8 15.74 1.5
1 7 8 17.76 1.74
1 7 8 18.24 2.01
1 -7 8 19.91 2.24
1 -7 9 42.37 3.05
1 -7 9 44.72 3.15
1 -7 9 32.76 2.62
1 7 9 41.36 3.06
1 7 9 39.05 2.67
1 -7 9 40.11 2.99
1 7 9 35.12 2.47
1 -7 9 38.69 3.41
1 -7 9 36.56 2.97
-1 7 -9 37.94 2.25
1 7 9 37.69 2.45
1 -7 9 37.04 3.2
-1 7 -9 39.31 2.67
1 7 10 465.26 13.6
1 7 10 445.66 14.4
-1 7 -10 451.13 12.95
1 -7 10 425.21 14.32
1 -7 10 452.72 15.3
1 7 10 466.86 13.48
1 -7 10 465.98 14.26
1 -7 10 469.31 14.56
1 -7 10 469.7 14.5
1 -7 10 465.6 14.06
-1 7 -10 484.2 15.18
1 7 10 456.58 12.78
1 7 10 463.28 13.66
1 -7 10 428.61 12.9
-1 7 -10 470.14 13.74
1 7 11 189.57 7.79
1 7 11 177.05 6.77
1 -7 11 189.34 7.76
-1 7 -11 199.78 7.14
1 7 11 188.53 6.96
1 -7 11 203.6 7.76
1 -7 11 202.17 7.96
1 -7 11 193.57 7.75
1 -7 11 196.91 7.55
-1 7 -11 189.2 8.21
1 7 11 199.95 6.51
1 7 11 182.13 7.09
1 -7 11 181.09 6.54
-1 7 -11 211.53 7.33
-1 7 -12 4.9 1.11
1 -7 12 6.57 1.46
-1 7 -12 7.87 1.2
-1 7 -12 4.22 1.28
1 7 12 9.42 1.5
1 7 12 7.22 1.08
1 7 12 5.67 1.2
1 -7 12 6.61 1.07
1 -7 12 5.66 1.61
1 7 12 6 1.38
-1 7 -12 6.39 1.26
-1 7 -13 176.48 6.13
1 -7 13 166.6 6.05
1 7 13 184.04 6.81
1 7 13 191.57 6.08
1 -7 13 176.93 6.9
1 -7 13 167.58 6.61
1 7 13 184.87 6.65
-1 7 -13 168.33 6.27
-1 7 -13 167.69 6.41
-1 7 -14 31.86 2.05
1 7 14 32.72 2.35
-1 7 -14 30.48 2.13
-1 7 -14 28.65 1.93
1 -7 14 31.6 2.39
1 -7 14 31.05 2.2
1 -7 14 28.94 1.95
1 -7 15 27.35 1.69
-1 7 -15 23.96 1.66
-1 7 -15 20.28 1.35
-1 7 -15 24.39 1.64
1 -7 15 21.94 1.76
-1 7 -16 4.18 0.7
1 -7 16 4.28 0.79
-1 7 -16 4.5 0.69
1 -7 17 13.53 0.98
-1 7 -17 13.93 0.89
-1 -8 17 4.27 0.55
1 8 -16 21.2 1.15
-1 -8 16 29.87 1.39
-1 -8 15 0.84 0.54
-1 8 15 1.23 0.66
1 8 -15 1.03 0.53
1 8 -15 0.73 0.6
-1 -8 15 0.99 0.71
-1 -8 14 23.13 1.72
-1 8 14 26.25 2.01
1 8 -14 21.91 1.79
1 8 -14 23.03 1.77
-1 -8 14 27.03 2.14
-1 -8 14 23.64 1.9
1 8 -14 22.55 1.62
-1 8 13 8.45 1.3
-1 -8 13 7.54 1.19
1 8 -13 8.84 1.4
1 8 -13 8.15 1.24
-1 -8 13 10.24 1.58
-1 -8 13 8.75 1.37
1 8 -13 8.92 1.17
-1 -8 12 97.46 4.69
-1 -8 12 97.72 4.79
-1 -8 12 92.97 5
1 8 -12 96.76 4.06
-1 -8 12 85.01 4.03
-1 8 12 96.92 4.5
-1 -8 12 96.38 4.42
1 8 -12 104.81 4.5
-1 8 12 99.74 4.45
1 8 -12 91.04 4.5
-1 -8 11 4.41 1.31
-1 -8 11 4.07 1.35
-1 -8 11 5.46 1.29
-1 -8 11 8.35 1.59
1 8 -11 4.46 1.06
-1 -8 11 4.81 1.27
1 8 -11 3.39 1.17
-1 8 11 5.36 1.23
-1 -8 11 4.06 1.16
1 8 -11 2.83 1
-1 8 11 3.59 1.02
1 8 -11 4.46 1.23
-1 -8 10 0.34 0.96
-1 -8 10 0.4 0.98
-1 -8 10 1.49 0.85
1 8 -10 1.32 0.73
-1 8 10 2.75 0.99
-1 8 10 0.15 0.76
1 8 -10 0.14 0.74
-1 8 10 0.62 0.63
-1 -8 10 0.74 1.01
-1 -8 10 -0.87 1.11
-1 -8 10 0.9 0.94
1 8 -10 -0.17 0.85
-1 -8 9 -0.19 0.88
1 8 -9 0.31 0.69
-1 -8 9 0.78 0.86
-1 8 9 0.16 0.78
-1 8 9 1.12 0.8
1 8 -9 0.79 0.73
-1 -8 9 1.86 1.06
-1 8 9 0.34 0.55
-1 -8 9 0.83 1.03
1 8 -9 0.16 0.77
-1 -8 8 315.93 11.72
1 8 -8 311.65 9.66
-1 -8 8 311.88 10.22
-1 -8 8 325.81 10.72
-1 -8 8 318.98 10.56
-1 -8 8 308.77 9.97
1 8 -8 304.55 9.18
1 8 -8 320.87 10.8
-1 -8 8 315.43 11.12
-1 8 8 291.85 9.65
-1 8 8 308.29 10.13
1 8 -8 314.61 10.12
-1 -8 7 21.37 2.28
-1 8 7 16.72 1.57
-1 -8 7 13.64 1.62
-1 -8 7 22.62 2.13
-1 -8 7 19.59 1.94
-1 -8 7 17.64 1.73
1 8 -7 18.15 1.46
1 8 -7 17.06 1.9
-1 8 7 17.19 1.51
-1 8 7 18.63 1.58
-1 8 7 19.37 1.89
-1 -8 7 18.81 2.32
1 8 -6 256.55 7.99
-1 -8 6 270.42 9.31
-1 -8 6 267.51 8.78
-1 -8 6 256.64 8.74
1 8 -6 266.98 7.72
-1 -8 6 261.05 8.29
-1 8 6 252.7 8.04
1 8 -6 265.75 8.91
-1 8 6 238.33 7.84
-1 -8 6 255.81 8.47
-1 8 6 252.46 8.54
1 8 -6 258.29 8.42
-1 -8 5 0.68 0.68
-1 -8 5 -0.26 0.58
1 8 -5 0.16 0.51
-1 -8 5 0.21 0.49
1 8 -5 0.68 0.66
-1 8 5 0.11 0.5
-1 -8 5 0.48 0.67
1 8 -5 -0.37 0.44
-1 -8 5 0.48 0.59
-1 -8 4 44.47 3.15
-1 -8 4 49.85 2.98
-1 -8 4 50.21 2.79
1 8 -3 119.11 4.58
-1 -8 3 126.12 4.92
1 -8 -3 115.81 4.3
-1 -8 3 129.14 5.41
1 8 -2 1618.96 40.73
-1 -8 2 1678.13 41.09
1 -8 -2 1636.5 41.08
-1 -8 2 1704.18 41.97
1 8 -1 552.27 14.56
1 -8 -1 559.17 15.28
1 8 0 708.36 17.8
-1 8 0 696.42 17.65
1 -8 0 709.91 18.12
1 -8 0 697.28 18.93
1 8 1 295.63 7.65
-1 8 -1 267.17 8.08
1 -8 1 283.13 8.52
1 -8 1 289.49 9.12
1 -8 2 1020.79 26.11
1 -8 2 1004.21 26.63
-1 8 -2 964.29 25.57
1 8 2 1064.35 26.31
1 -8 3 141.73 5.53
1 -8 3 143.78 5.94
-1 8 -3 146.7 5.32
1 8 3 151.99 5.66
1 -8 4 112.91 4.85
1 -8 4 102.72 4.28
-1 8 -4 109.68 4.6
1 8 4 114.83 4.82
1 8 5 4.32 0.9
-1 8 -5 5.95 0.82
-1 8 -5 5.11 1.04
1 -8 5 5.73 1.06
1 8 5 5.8 0.98
1 -8 5 7.37 1.32
1 -8 5 7.82 1.41
1 -8 5 6.6 1.06
1 8 5 7.69 1.24
1 8 5 7.49 1.15
1 -8 5 6.28 1.11
1 8 6 54.33 3.15
1 8 6 58.52 3.44
1 -8 6 65.7 3.77
1 8 6 51.38 3
1 -8 6 58.24 3.81
1 -8 6 52.94 3.07
1 -8 6 57.07 3.32
1 -8 6 55.04 3.28
1 -8 6 52.38 2.95
-1 8 -6 56.06 2.56
1 -8 6 57.13 3.27
-1 8 -6 55.15 3.39
1 8 6 56.95 2.76
1 8 6 56.93 2.97
-1 8 -6 52.44 2.95
1 8 7 129.84 5.39
1 -8 7 135.4 6.43
1 -8 7 122.7 5.88
1 8 7 117.06 5.09
1 -8 7 135.08 6.1
1 8 7 118.92 4.61
1 -8 7 124.38 5.33
1 -8 7 129.13 5.65
1 -8 7 121.89 5.13
-1 8 -7 128.48 4.55
1 -8 7 127.85 5.5
-1 8 -7 127.37 5.77
1 8 7 119.08 4.76
1 8 7 123.09 4.65
-1 8 -7 131.24 5.23
1 8 7 128.01 4.94
1 8 8 151.73 6.08
1 8 8 149.64 6.45
1 -8 8 148.91 6.71
-1 8 -8 128.75 5.41
1 -8 8 140.55 6.7
1 8 8 152.68 5.49
1 -8 8 144.02 6.08
1 -8 8 157.08 6.55
-1 8 -8 145.65 5.19
1 -8 8 150.56 6.01
-1 8 -8 155.31 6.73
1 8 8 142.15 5.51
1 8 8 150.56 5.31
-1 8 -8 161.53 6.06
1 8 8 153.49 5.54
1 -8 9 9.05 1.68
1 -8 9 9.41 1.76
1 8 9 9.02 1.27
-1 8 -9 10.41 1.47
1 -8 9 11.68 1.79
1 -8 9 13.26 1.9
-1 8 -9 12.6 1.37
1 -8 9 10.41 1.53
-1 8 -9 11.8 1.85
1 8 9 10.29 1.35
1 8 9 10.28 1.23
1 8 9 10.51 1.73
1 8 9 8.04 1.36
1 -8 9 7.85 1.5
-1 8 -10 17.32 1.9
1 -8 10 16.89 2.16
1 -8 10 15.75 2.08
1 -8 10 17.98 2.06
1 8 10 13.87 1.76
1 8 10 13.33 1.92
1 8 10 14.76 1.64
1 8 10 14.9 1.63
1 -8 10 15.38 2.35
1 -8 10 12.87 1.91
-1 8 -10 16.21 1.77
-1 8 -11 7.34 1.36
1 -8 11 5.02 1.46
1 8 11 5.05 1.09
1 -8 11 4.18 1.3
1 -8 11 5.11 1.44
1 -8 11 7.3 1.62
1 -8 11 5.37 1.39
1 8 11 5.82 1.17
1 8 11 5.98 1.36
1 8 11 6.74 1.24
1 -8 11 4.94 1.32
-1 8 -11 5.29 1.29
1 -8 12 0.38 0.84
1 -8 12 0.71 0.94
1 -8 12 0.1 0.56
1 8 12 -0.13 0.81
1 -8 12 0.17 0.86
1 8 12 -0.14 0.77
-1 8 -12 -0.73 0.98
-1 8 -12 1.56 1.07
-1 8 -13 5.25 1.05
1 -8 13 5.47 1.36
1 -8 13 5.6 0.89
1 8 13 3.83 1.03
1 8 13 6.1 1.11
-1 8 -13 5.56 1.18
-1 8 -13 4 1.01
1 -8 13 4.62 1.16
1 -8 13 5.01 1.23
1 -8 14 8.33 0.97
-1 8 -14 9.07 1.22
-1 8 -14 8.87 1.08
-1 8 -14 7.94 1.09
1 -8 14 8.12 1.19
1 -8 14 9.14 1.37
-1 8 -15 0.5 0.6
-1 8 -15 0.07 0.55
1 -8 15 0.1 0.56
-1 8 -15 0.06 0.38
-1 8 -16 14.24 1.03
1 -8 16 13.69 1.07
1 9 -15 0.07 0.44
-1 -9 15 -0.1 0.6
-1 -9 14 73.38 2.92
-1 9 14 79.8 3.41
1 9 -14 68.53 3.24
-1 -9 14 75.58 3.65
-1 -9 14 70.7 3.37
1 9 -14 78.43 3.18
-1 9 13 2.42 0.87
-1 -9 13 1.83 0.64
1 9 -13 2.21 0.94
1 9 -13 1.3 0.78
-1 -9 13 1.77 1
-1 -9 13 2.24 0.9
1 9 -13 1.54 0.73
-1 -9 12 42.17 2.95
-1 -9 12 43.83 3.26
1 9 -12 45.87 2.53
-1 -9 12 36.6 2.29
-1 9 12 45.68 2.77
1 9 -12 47.94 2.83
-1 -9 12 37.75 2.67
-1 9 12 40.03 2.67
1 9 -12 47.39 3
1 9 -11 56.73 3.42
1 9 -11 57.52 2.94
-1 -9 11 45.67 2.64
-1 9 11 53.74 3.09
-1 -9 11 51.65 3.36
-1 -9 11 50.27 3.31
1 9 -11 49.25 3.01
-1 -9 11 54.25 3.37
-1 9 11 55.88 3.35
-1 -9 11 47.57 4.08
-1 -9 10 12.07 1.94
-1 -9 10 15.43 2.39
-1 -9 10 12.58 1.81
-1 -9 10 13.66 1.78
-1 -9 10 22.99 2.37
1 9 -10 15 1.57
-1 -9 10 14.83 1.81
1 9 -10 16.67 2.16
-1 9 10 17.67 1.76
1 9 -10 14.92 1.68
-1 9 10 21.46 2.14
1 9 -10 15.2 1.93
1 9 -9 55.02 3.36
-1 -9 9 51.56 3.62
-1 -9 9 53.88 3.57
-1 -9 9 53.88 3.27
1 9 -9 52.11 2.8
-1 9 9 53.66 3.39
1 9 -9 50.95 3.64
-1 9 9 49.22 2.94
-1 -9 9 47.13 3.73
1 9 -9 51.66 3.02
-1 -9 9 53.04 4.24
-1 -9 8 64.87 4.25
-1 9 8 63.17 3.33
-1 -9 8 67.52 3.79
-1 -9 8 72.87 4.2
-1 -9 8 66.39 3.97
1 9 -8 71.7 3.25
-1 -9 8 73.03 3.74
1 9 -8 67.46 4.09
-1 9 8 66.16 3.8
-1 -9 8 65.53 4.71
1 9 -7 45.17 2.65
-1 -9 7 44.36 3.38
-1 9 7 44.95 2.61
-1 -9 7 43.66 2.9
-1 -9 7 48.45 3.28
-1 -9 7 48.45 3.23
1 9 -7 47.28 2.51
-1 -9 7 46.07 2.83
1 9 -7 46.77 3.19
-1 9 7 42.37 2.58
-1 9 7 44.99 3.02
-1 -9 7 49.07 3.91
-1 -9 6 2 0.78
-1 -9 6 2.54 0.96
-1 -9 6 1.66 0.77
-1 -9 6 2.39 0.76
1 9 -6 1.96 0.83
-1 9 6 2.59 0.82
-1 9 6 2.17 0.66
-1 -9 6 1.73 0.87
1 9 -6 2.9 0.76
1 9 -6 1.64 0.78
-1 -9 5 -0.22 0.93
-1 -9 5 0.79 0.62
-1 -9 5 2.16 0.82
-1 -9 5 2.26 0.88
-1 -9 5 1.7 0.69
1 9 -5 1.59 0.76
-1 9 5 0.86 0.61
1 9 -5 1.54 0.62
-1 -9 5 2.25 0.94
1 9 -5 2.01 0.76
-1 9 5 1.32 0.74
-1 -9 4 133.22 5.27
-1 -9 4 139.1 5.42
-1 9 4 135.91 5.41
1 9 -4 137.17 5.3
-1 9 4 122.6 5.01
1 9 -4 127.61 4.71
-1 -9 4 139.83 5.64
1 9 -4 133.49 5.07
-1 -9 4 128.95 5.06
-1 -9 4 134.24 6.13
-1 9 3 31.46 2.2
1 9 -3 33.3 2.15
1 9 -3 35.25 1.97
-1 -9 3 36.12 2.39
-1 9 3 32.62 2.33
-1 -9 3 33.62 2.21
1 -9 -3 29.93 1.95
-1 -9 3 33.76 2.75
-1 -9 2 437.33 12.33
1 9 -2 423.15 12.01
-1 -9 2 428.32 13.3
1 -9 -2 449.97 12.7
1 -9 -2 421.84 12.45
-1 9 1 118.93 4.75
1 9 -1 119.72 4.22
1 -9 -1 123.15 5
1 -9 -1 123.86 5.06
1 9 0 328.99 9.44
1 -9 0 318.88 10.27
-1 9 0 326.21 9.91
1 9 0 329.91 8.97
1 -9 1 95.8 3.95
1 9 1 106.69 3.98
1 -9 1 92.69 4.46
-1 9 -1 100.42 4.2
-1 9 -1 99.6 3.66
1 -9 2 77.54 3.63
1 9 2 77.01 3.39
1 -9 2 79.91 4.14
-1 9 -2 72.16 3.26
-1 9 -2 78.12 3.58
1 -9 3 66.08 3.28
1 9 3 75.81 3.6
-1 9 -3 74.09 2.95
1 -9 3 73.8 3.41
1 9 3 71.62 3.38
-1 9 -3 74.26 3.47
-1 9 -3 67.48 3.35
1 -9 3 76.56 3.8
1 9 3 76.78 3.84
1 -9 3 78.17 4.23
1 9 4 4.47 1
1 9 4 5.77 1.02
1 -9 4 4.65 0.86
1 -9 4 5.16 0.99
-1 9 -4 4.71 0.98
-1 9 -4 6.97 1.07
-1 9 -4 3.74 0.75
1 -9 4 2.74 0.94
1 9 4 4.41 1.01
1 9 4 4.52 1.1
1 -9 4 5.29 0.99
1 -9 5 6.13 1.41
1 -9 5 4.28 1.21
1 -9 5 4.49 0.98
1 -9 5 6.19 1.21
1 -9 5 5.02 0.95
-1 9 -5 5.63 0.85
1 -9 5 5.22 1.06
-1 9 -5 7.85 1.3
-1 9 -5 5.35 0.91
-1 9 -5 4.68 0.86
1 -9 5 5.9 1.23
1 9 5 6.21 1.12
1 9 5 4.5 1.13
1 9 5 4.42 0.95
-1 9 -5 6.35 1.1
1 -9 6 472.61 15.22
1 -9 6 443.68 13.65
1 -9 6 491.57 14.28
1 -9 6 453.08 13.43
-1 9 -6 480.36 12.72
1 -9 6 481.86 13.97
-1 9 -6 459.45 14.16
-1 9 -6 453.41 13.03
1 9 6 412.49 13.44
1 -9 6 470.46 14.61
1 9 6 485.09 14.36
1 9 6 455.21 13.89
1 9 6 459.35 13.41
1 -9 7 44.92 3.46
1 -9 7 39.44 3.43
-1 9 -7 41.69 2.56
1 9 7 32.88 2.52
1 -9 7 43.32 3.31
1 9 7 38.81 2.27
1 -9 7 38.72 2.77
1 -9 7 45.58 3.25
1 -9 7 47.04 3.24
-1 9 -7 41.27 2.31
1 -9 7 42.73 2.79
-1 9 -7 41.74 3.12
1 -9 7 46.35 3.08
1 9 7 37.76 2.8
-1 9 -7 43.24 2.81
1 9 7 39.4 2.57
1 -9 8 1.93 1.09
1 -9 8 0.7 0.89
-1 9 -8 3.04 0.95
1 -9 8 2.61 1.02
1 -9 8 1.43 1.14
-1 9 -8 1.65 0.77
1 -9 8 1.73 0.84
-1 9 -8 1.47 1.02
1 9 8 2.89 0.75
1 -9 8 2.32 1.08
1 9 8 2.52 0.74
1 9 8 1.2 0.93
1 9 8 2.17 0.78
-1 9 -8 1.87 1.02
1 -9 9 20.06 2.4
1 -9 9 19.25 2.07
1 -9 9 15.55 2.11
-1 9 -9 17.97 1.58
1 -9 9 14.95 1.82
-1 9 -9 17.28 2.22
1 9 9 15.43 1.58
-1 9 -9 18.99 1.97
1 9 9 17.88 1.64
1 9 9 18.58 2.04
1 9 9 16.56 2.11
1 -9 9 14.3 2.18
1 -9 10 99.76 5.82
-1 9 -10 117.6 5.2
1 -9 10 114.01 5.75
1 -9 10 110.01 5.61
-1 9 -10 108.46 4.41
1 -9 10 111.08 5.2
-1 9 -10 107.67 5.78
1 9 10 111.59 5.19
1 9 10 112.92 5.68
1 9 10 116.1 4.73
1 -9 10 112.16 5.87
1 9 10 121.73 4.74
1 -9 11 14.57 1.86
1 9 11 14.7 1.73
1 9 11 14.3 1.55
1 -9 11 13.48 1.93
1 -9 11 13.77 1.94
1 9 11 14.45 1.57
-1 9 -11 14.42 1.83
-1 9 -11 12.97 1.64
1 -9 12 113.12 5.24
1 -9 12 118.05 5.4
1 -9 12 116.46 5.55
1 -9 12 121.67 5.41
1 9 12 111.98 4.81
1 9 12 126.83 4.87
1 9 12 136.25 5
-1 9 -12 117.6 5.07
-1 9 -12 126.54 5.1
-1 9 -13 1.79 0.89
1 9 13 1.83 0.69
1 -9 13 2.19 0.9
1 -9 13 2.7 1.08
1 -9 13 2.99 1.06
1 -9 13 2.1 0.93
-1 9 -13 1.78 0.74
-1 9 -14 39.34 2.28
-1 9 -14 44.5 2.2
1 -9 14 40.16 2.4
1 -9 14 42.99 2.6
-1 9 -14 39.45 2.19
-1 9 -15 0.95 0.54
1 -9 15 1.58 0.64
-1 9 -15 0.57 0.39
-1 9 -15 1.88 0.58
1 -9 16 19.26 1.05
1 10 -15 39.62 1.82
1 10 -14 80.17 3.33
-1 -10 14 77.88 3.53
-1 -10 14 80.23 3.43
-1 -10 13 14.23 1.58
-1 10 13 14.09 1.37
1 10 -13 15.24 1.59
-1 10 12 14.82 1.63
-1 10 12 15.47 1.5
-1 -10 12 16.99 1.81
-1 -10 12 15.64 1.8
-1 -10 12 14.29 1.64
1 10 -12 14.03 1.43
1 10 -12 16.74 1.79
-1 10 11 2.21 0.95
-1 10 11 2.03 0.83
-1 -10 11 0.81 0.94
-1 -10 11 1.8 1.07
-1 -10 11 0.97 0.86
1 10 -11 1.87 0.87
1 10 -11 1.09 0.88
1 10 -11 1.3 0.79
-1 -10 10 8.67 1.6
-1 -10 10 7.95 1.54
1 10 -10 8.11 1.23
-1 10 10 6.89 1.37
-1 10 10 6.41 1.09
-1 -10 10 5.71 1.41
1 10 -10 6.08 1.19
1 10 -10 7.36 1.45
-1 -10 10 6.09 1.63
-1 -10 10 2.65 1.15
-1 -10 9 62.01 3.64
-1 -10 9 60.13 3.67
-1 -10 9 67.06 4.03
-1 -10 9 67.03 4.14
-1 -10 9 71.72 3.76
1 10 -9 68.5 3.25
1 10 -9 64.66 4.07
-1 10 9 60.65 3.19
-1 10 9 64.59 3.83
-1 -10 9 50.38 3.99
-1 -10 9 62.81 4.83
-1 -10 8 42.3 3.04
-1 -10 8 45.75 3.24
-1 -10 8 47.76 3.42
1 10 -8 47.19 2.66
-1 -10 8 48.41 3.01
1 10 -8 45.68 3.32
-1 10 8 45.54 2.63
1 10 -8 48.68 2.87
-1 -10 8 50.16 3.71
-1 10 8 46.53 3.21
-1 -10 8 47.61 4.06
1 10 -7 176.09 6.35
-1 -10 7 191.59 7.79
-1 10 7 158.15 5.87
-1 -10 7 172.43 6.79
-1 -10 7 174.22 7.22
-1 -10 7 183.56 7.19
-1 -10 7 187.21 6.66
1 10 -7 181.08 7.19
-1 10 7 171.9 6.99
1 10 -7 178.59 6.76
-1 -10 6 78.15 4.17
-1 -10 6 77.59 4.27
-1 -10 6 79.69 3.8
1 10 -6 75.01 4.08
-1 10 6 78.77 3.89
1 10 -6 76.18 3.62
-1 -10 6 74.57 3.95
1 10 -6 84.1 4.04
-1 -10 5 141.98 6.88
-1 -10 5 138.26 5.59
-1 -10 5 141.45 5.93
-1 -10 5 139.78 5.78
-1 -10 5 139.11 5.29
1 10 -5 132.6 5.64
-1 10 5 145.72 5.62
1 10 -5 146.38 5.28
-1 -10 5 143.74 6.18
-1 10 5 142.55 5.95
1 10 -5 136.63 5.5
-1 -10 4 70.63 4.43
-1 -10 4 63.82 3.51
-1 -10 4 64.65 3.6
-1 10 4 65.08 3.19
1 10 -4 66.46 3.47
-1 10 4 68.7 3.56
1 10 -4 73.76 3.25
-1 -10 4 76.15 3.95
-1 -10 4 71.55 3.52
1 10 -4 68.09 3.41
-1 10 4 72.81 3.83
1 -10 -3 61.75 3.31
-1 -10 3 56.21 3.75
-1 10 3 49.83 3.04
1 10 -3 57.11 2.96
-1 -10 3 57.04 3.1
1 10 -3 57.54 2.94
-1 10 3 61.44 3.4
-1 -10 3 53.72 2.92
-1 10 3 53.07 2.77
-1 -10 2 1083 28.22
-1 10 2 1093.24 27.78
1 10 -2 1098.6 27.85
1 -10 -2 1113.86 28.84
-1 -10 2 1116.31 29.73
1 -10 -2 1054.98 28.4
1 10 -2 1094.17 27.79
-1 10 2 1105.21 28.62
-1 -10 1 97.93 4.18
1 10 -1 107.19 4.16
-1 10 1 117.18 4.18
1 10 -1 104.94 4.61
-1 -10 1 100.11 5.01
1 -10 -1 99.72 4.72
1 -10 -1 105.94 4.82
1 10 -1 102.95 3.84
-1 10 1 103.82 4.59
-1 10 1 106.48 4.55
-1 10 0 306.12 8.96
1 10 0 327.37 9.36
1 10 0 307.61 9.82
1 -10 0 299.65 10.17
1 -10 0 312.8 10.38
-1 10 0 300.77 9.74
-1 10 0 299.75 9.54
1 10 1 55.68 3.17
1 -10 1 58.94 3.63
1 -10 1 51.97 3.38
-1 10 -1 52.07 3.03
1 10 1 55.9 2.87
1 -10 2 13.04 1.38
-1 10 -2 13.97 1.42
1 10 2 14.79 1.47
1 -10 2 13.65 1.41
-1 10 -2 13.15 1.53
-1 10 -2 11.48 1.21
1 10 2 12.23 1.54
1 -10 2 13.4 1.85
1 -10 2 16.89 2
1 -10 3 43.02 2.66
1 10 3 50.22 2.99
-1 10 -3 43.53 2.62
1 10 3 44.77 2.7
1 -10 3 50.72 2.82
-1 10 -3 45.31 2.64
-1 10 -3 50.77 2.91
-1 10 -3 47.94 2.38
1 -10 3 46.2 2.98
1 -10 3 42.8 3.27
1 10 3 46.21 2.96
1 -10 3 52.23 3.55
1 -10 4 38.79 2.59
1 10 4 44.69 2.81
-1 10 -4 44.54 2.68
1 10 4 37.16 2.53
1 -10 4 41 2.5
1 -10 4 50.03 2.85
-1 10 -4 40.5 2.66
-1 10 -4 41.16 2.61
-1 10 -4 42.41 2.34
1 -10 4 43.47 3.01
1 10 4 42.48 2.88
1 -10 4 42.84 3.34
-1 10 -5 49.53 2.48
1 -10 5 46.32 2.74
1 -10 5 44.29 2.88
-1 10 -5 45.12 2.96
-1 10 -5 48.35 2.58
1 10 5 42.37 2.87
1 -10 5 50.34 3.39
1 -10 5 50.01 3.17
1 -10 5 43.63 2.84
1 -10 5 54.95 3.79
1 -10 5 45.65 3.54
-1 10 -5 39.79 2.67
1 10 5 41.23 2.76
1 -10 6 126.09 6.44
1 -10 6 127.64 5.73
1 -10 6 120.61 5.11
-1 10 -6 129.64 4.66
1 -10 6 129.03 5.51
-1 10 -6 114.19 5.47
-1 10 -6 122.29 4.84
1 10 6 111.23 5.17
1 -10 6 121.88 5.91
1 -10 6 120.01 5.3
1 10 6 128.77 5.63
1 10 6 126.8 5.86
1 10 6 129 5.26
-1 10 -6 119.41 5.18
1 -10 7 97.57 5.75
1 -10 7 91.63 5.34
1 -10 7 88.36 4.56
1 -10 7 97.19 4.99
1 -10 7 92.43 4.4
-1 10 -7 101.49 4.01
-1 10 -7 95.67 4.97
1 -10 7 105.23 4.93
-1 10 -7 100.33 4.27
1 -10 7 88.32 5.1
1 10 7 90.69 4.49
1 10 7 91.91 4.73
1 10 7 104.01 5.22
1 10 7 96.18 4.4
1 -10 8 44.24 3.83
1 -10 8 42.08 3.51
1 -10 8 42.5 3.05
1 -10 8 45.12 3.42
1 -10 8 41.42 3.19
1 -10 8 40.28 2.79
-1 10 -8 41.98 2.44
-1 10 -8 36.47 3.08
1 10 8 41.42 2.36
-1 10 -8 40.59 2.64
1 -10 8 47.5 3.68
1 10 8 44.4 3.12
-1 10 -8 44.22 2.96
1 10 8 43.44 2.7
1 -10 9 14.46 2.12
-1 10 -9 15.62 1.7
1 -10 9 11.26 1.96
1 -10 9 17.59 2.25
1 -10 9 18.36 1.9
-1 10 -9 15.83 1.54
-1 10 -9 14.87 2
1 10 9 16.7 1.51
-1 10 -9 17.64 1.94
1 10 9 14.05 1.82
1 10 9 15.34 2.11
1 -10 9 13.15 1.8
1 -10 10 1.82 1.05
1 -10 10 2.97 1.31
-1 10 -10 2.17 0.85
1 -10 10 0.16 0.77
1 10 10 1.18 0.87
1 10 10 1.76 0.66
1 10 10 2.85 0.77
-1 10 -10 0.8 0.88
-1 10 -10 2.21 0.95
1 10 11 62.61 2.91
-1 10 -11 58.83 2.95
1 -10 11 59.59 3.47
1 -10 11 59.17 3.8
1 -10 11 56.83 3.8
-1 10 -11 56.55 3.33
1 10 11 51.85 3.22
1 10 12 26.97 2.03
1 -10 12 30.38 2.16
-1 10 -12 26.05 2.03
1 -10 12 27.23 2.27
1 -10 12 23.39 2.26
-1 10 -12 27.96 2.16
1 -10 12 25.34 2.2
-1 10 -13 -0.11 0.67
-1 10 -13 0.52 0.64
1 -10 13 0.13 0.77
1 -10 13 1.5 0.78
-1 10 -14 4.02 0.74
-1 10 -14 5.01 0.87
1 -10 14 4.53 0.87
1 -10 14 4.64 0.92
1 -10 15 -0.21 0.45
1 -10 15 -0.13 0.32
-1 10 -15 0.13 0.29
1 11 -15 4.82 0.53
1 11 -14 10.29 1.03
-1 -11 14 10.93 1.08
1 11 -13 7.61 1.1
-1 -11 13 9.73 1.25
-1 -11 13 8.99 1.21
-1 -11 12 129.56 5.1
-1 11 12 135.47 4.57
-1 -11 12 123.42 5.16
-1 -11 12 129.67 5.23
-1 11 12 127.01 5.01
1 11 -12 135.66 5.2
-1 -11 11 8.42 1.41
-1 -11 11 8.51 1.41
-1 11 11 8.5 1.06
-1 11 11 9.87 1.46
1 11 -11 7.1 1.32
-1 11 10 32.46 2.57
-1 11 10 31.1 2.01
-1 -11 10 33.05 2.6
-1 -11 10 31.93 2.52
1 11 -10 29.19 2.4
-1 -11 10 36.79 2.94
-1 11 9 10.84 1.62
1 11 -9 9.13 1.39
-1 11 9 7.96 1.04
-1 -11 9 8.14 1.5
-1 -11 9 8.77 1.65
-1 -11 9 8.44 1.51
-1 -11 9 6.76 1.4
-1 -11 9 7.43 1.6
-1 -11 9 7.55 1.75
1 11 -8 4.41 1.06
-1 -11 8 5.83 1.49
-1 -11 8 5.42 1.64
1 11 -8 4.17 1.13
-1 -11 8 4.34 1.35
-1 -11 8 5.1 1.37
-1 -11 8 4.78 1.28
-1 -11 8 5.84 1.15
1 11 -8 4.13 1.1
-1 11 8 4.21 1.26
1 11 -7 30.92 2.61
-1 -11 7 41.26 2.95
-1 -11 7 36.41 2.92
-1 -11 7 33.94 2.68
1 11 -7 36.69 2.65
-1 -11 7 33.64 2.42
1 11 -7 32.09 2.3
1 11 -6 2.84 0.89
-1 -11 6 1.4 0.88
-1 -11 6 1.69 1.05
1 11 -6 0.74 0.69
-1 11 6 1.08 1.09
-1 -11 6 1.58 0.74
1 11 -5 215.86 7.64
-1 11 5 206.05 7.54
-1 -11 5 218.67 8.05
-1 -11 5 208.47 7.78
-1 -11 5 213.21 7.55
1 11 -5 206.43 7.4
-1 11 5 204.87 7.87
-1 -11 5 221.62 9.25
-1 -11 4 25.49 2.8
-1 11 4 24.71 1.88
1 11 -4 25.26 2.03
-1 11 4 25.92 2.22
-1 -11 4 27.18 2.37
-1 -11 4 25.31 2.2
-1 -11 4 29.96 2.24
1 11 -4 25.31 2.06
-1 11 4 25.24 2.3
1 -11 -3 19.62 1.95
-1 -11 3 15.14 2.09
-1 11 3 15.08 1.5
1 11 -3 16.43 1.54
-1 11 3 16.73 1.82
-1 -11 3 15.2 1.57
1 11 -3 14.11 1.5
-1 -11 3 16.2 1.7
-1 -11 3 16.5 1.72
-1 11 3 14.5 1.77
-1 11 2 196.08 7.4
1 11 -2 199.47 7.04
1 11 -2 224.86 7.02
-1 11 2 198.33 6.74
1 11 -2 198.5 6.75
-1 -11 2 212.94 7.25
1 -11 -2 210.14 7.76
-1 -11 2 197.36 8.2
-1 11 1 37.26 2.69
-1 11 1 39.14 2.72
1 11 -1 36.52 2.54
-1 -11 1 40.22 3.14
1 -11 -1 37.71 2.87
1 -11 -1 40.32 2.89
-1 -11 1 39.45 2.46
-1 11 1 37.42 2.25
1 11 -1 41.89 2.46
-1 11 0 757.25 20.86
1 11 0 747.96 20.71
-1 11 0 740.09 20.51
-1 11 0 739.82 19.84
1 11 0 750.16 20.94
-1 11 0 782.78 19.94
1 11 0 762.71 20.24
-1 -11 0 757.99 21.7
1 -11 0 765.57 21.57
1 -11 0 766.82 21.59
-1 11 -1 82.56 4.13
-1 11 -1 87.03 3.92
1 11 1 81.35 4.11
1 11 1 87.05 4.29
-1 11 -1 81.9 3.63
1 -11 1 83.73 4.64
-1 -11 -1 83.81 4.53
1 -11 1 76.89 4.55
1 11 1 82.31 3.81
1 -11 1 75.3 3.54
-1 11 -1 91.47 3.64
1 11 2 32.72 2.25
1 -11 2 26.73 1.98
1 -11 2 25.05 2.57
1 11 2 25.4 2.24
-1 11 -2 24.23 2.15
-1 11 -2 26.01 1.96
1 -11 2 28.79 2.74
1 -11 2 25.01 1.99
1 11 3 371.04 11.56
1 -11 3 392.59 11.53
1 11 3 368.81 11.97
-1 11 -3 394.06 11.84
1 -11 3 393.71 13.16
-1 11 -3 377.64 10.77
1 -11 3 366.94 11.47
-1 11 -3 390.11 11.45
1 11 3 377.36 11.93
-1 11 -4 20.57 1.88
1 11 4 18.92 1.96
1 11 4 21.98 1.96
-1 11 -4 20.61 1.87
1 -11 4 22.95 1.99
1 -11 4 23.32 2.62
1 -11 4 21.31 2.45
-1 11 -4 20.17 1.62
1 11 4 20.17 2.13
1 -11 4 18.04 1.98
1 -11 4 23.32 2.04
1 -11 5 20.22 2.02
1 -11 5 26.42 2.38
1 -11 5 24.73 2.38
1 -11 5 23.88 1.96
1 -11 5 24.74 2.13
-1 11 -5 24.01 2.14
1 -11 5 24.87 2.72
1 -11 5 22.84 2.64
-1 11 -5 23.3 1.84
1 11 5 24.53 2.24
1 -11 5 26 2.52
1 11 5 24.27 2.36
1 11 5 22.75 2.18
-1 11 -5 23.78 2.05
1 -11 6 6.92 1.5
1 -11 6 8.54 1.59
1 -11 6 6.45 1.17
1 -11 6 6.36 1.24
-1 11 -6 6.47 1.26
1 -11 6 8.89 1.77
1 -11 6 6.96 1.62
-1 11 -6 6.21 1.09
1 -11 6 5.77 1.36
1 11 6 5.43 1.2
1 -11 6 5.44 1.18
1 11 6 8.68 1.4
-1 11 -6 5.42 1.26
1 -11 7 27.79 2.42
1 -11 7 31.63 2.76
-1 11 -7 33.28 2.13
1 -11 7 30.5 2.33
-1 11 -7 24.25 2.4
1 -11 7 40.78 3.59
-1 11 -7 31.13 2.21
1 11 7 27.15 2.34
1 -11 7 25.71 2.66
1 11 7 32.99 2.75
1 11 7 29.92 2.35
-1 11 -7 33.41 2.58
1 -11 8 5.71 1.5
1 -11 8 6.22 1.24
-1 11 -8 5.12 0.99
-1 11 -8 6.15 1.31
1 -11 8 9.27 1.88
1 -11 8 4.3 1.31
-1 11 -8 5.22 1.09
1 -11 8 5.1 1.42
1 -11 8 5.61 1.26
1 11 8 6.8 1.4
1 11 9 4.41 1.19
-1 11 -9 5.89 1.15
-1 11 -9 1.62 0.8
1 -11 9 1.98 0.94
1 -11 9 4.37 1.18
1 -11 9 5.49 1.42
1 -11 9 5.48 1.41
-1 11 -9 4.72 1.18
-1 11 -10 2.68 0.96
1 -11 10 1.77 0.86
-1 11 -10 3.63 0.93
-1 11 -10 2.69 1.11
1 -11 10 3.4 1.25
1 11 10 2.76 1.08
1 11 11 7.76 1.3
-1 11 -11 6.43 1.16
1 -11 11 6.51 1.21
-1 11 -11 8.68 1.16
1 -11 11 7.71 1.45
-1 11 -11 10.73 1.45
1 -11 11 7.95 1.39
1 -11 12 92.78 4.38
1 -11 12 89.4 4.11
1 11 12 97.8 3.88
-1 11 -12 91.18 3.99
1 -11 13 22.62 1.77
-1 11 -13 21.8 1.65
-1 11 -14 27.05 1.5
1 -11 14 30.77 1.77
1 -11 14 27.77 1.61
1 12 -14 7.14 0.74
-1 -12 14 7.26 0.76
1 12 -13 60.19 2.66
-1 -12 13 59.41 2.72
-1 -12 13 60.77 2.74
-1 12 12 6.41 0.99
1 12 -12 7.09 1.13
-1 -12 12 7.24 1.11
-1 -12 12 7.12 1.01
-1 -12 11 12.08 1.5
-1 12 11 15.02 1.59
-1 -12 11 13.62 1.6
-1 -12 11 12.94 1.51
1 12 -11 12.94 1.46
-1 -12 11 13.32 1.72
-1 12 10 14.17 1.73
-1 -12 10 15.03 1.86
-1 -12 10 13.68 1.65
-1 -12 10 10.79 1.46
-1 -12 10 13.38 1.68
-1 -12 9 32.22 2.44
-1 -12 9 34.93 2.62
1 12 -9 30.05 2.34
-1 12 9 34.02 2.67
-1 -12 9 33.79 2.8
-1 -12 9 33.51 2.66
-1 -12 8 2.27 0.96
-1 -12 8 1.15 0.86
1 12 -8 1.05 0.98
-1 12 8 -0.36 0.9
-1 -12 8 0.58 0.9
-1 -12 8 1.07 1.04
-1 -12 7 87.98 4.51
-1 -12 7 91.97 4.38
1 12 -7 87.38 4.27
-1 -12 7 95.58 4.73
-1 -12 7 95 4.9
-1 12 6 16.01 1.98
-1 -12 6 21.56 2.23
-1 -12 6 19.13 2.02
-1 -12 6 14.9 1.85
1 12 -6 16.23 1.77
1 12 -6 16.31 1.77
-1 -12 6 13.7 2.2
-1 -12 5 104.82 5.05
-1 -12 5 99.43 4.82
-1 -12 5 100.79 4.77
1 12 -5 107.33 4.62
-1 12 5 92.89 4.85
-1 12 4 24.76 2.4
-1 12 4 32.32 2.54
-1 -12 4 33 2.62
-1 -12 4 29.23 2.4
-1 -12 4 28.06 2.35
1 12 -4 29.87 2.23
-1 -12 4 31.51 3.13
1 12 -3 92.74 4.01
-1 12 3 89.31 3.91
-1 12 3 87.85 4.49
-1 12 3 88.49 4.47
-1 -12 3 88.29 4.22
1 12 -3 84.14 3.9
-1 -12 3 86.16 5.21
-1 -12 3 90 4.42
-1 -12 3 85.33 4.2
1 12 -2 91.87 4.06
-1 12 2 92.06 3.96
1 12 -2 93.87 4.23
-1 12 2 89.67 4.5
-1 -12 2 87.8 4.18
1 12 -2 86.79 3.83
-1 -12 2 86.83 4.07
-1 -12 2 92.86 5.32
1 -12 -2 97.43 4.87
-1 12 1 876.43 23.83
-1 12 1 880.17 23.64
1 12 -1 827.83 23.29
-1 -12 1 831.31 24.75
1 -12 -1 879.31 24.45
1 -12 -1 833.08 23.88
1 12 -1 905.19 23.1
-1 12 1 893.05 22.82
-1 12 0 204.11 7.65
-1 12 0 207.16 6.86
1 12 0 212.13 7.21
1 12 0 205.61 7.52
-1 12 0 201.35 7.35
-1 -12 0 187.29 8.12
1 -12 0 206.91 8.17
1 -12 0 210.7 8.31
-1 12 -1 97.18 4.71
1 12 1 100.36 4.42
-1 12 -1 102.16 4.09
1 -12 1 95.93 5.29
-1 -12 -1 103.02 5.32
1 -12 1 94.5 5.24
-1 12 -1 96.42 4.36
1 12 1 93.34 4.64
-1 12 -1 94.72 4.07
1 12 2 55.95 3.22
-1 12 -2 62.22 2.98
-1 12 -2 57.56 3.08
1 12 2 55.31 3.48
-1 -12 -2 52.02 3.68
1 -12 2 62.77 4.21
1 12 3 140.45 5.98
-1 12 -3 146.02 5.52
1 -12 3 142.68 5.53
-1 -12 -3 136.98 6.33
1 -12 3 150.24 7.03
1 12 3 132.25 5.58
1 -12 3 144.22 5.97
1 -12 3 132.72 5.52
1 12 3 139.2 6.03
1 12 4 71.07 3.91
-1 12 -4 63.49 3.42
1 12 4 67.82 3.63
1 -12 4 66.76 3.54
1 -12 4 66.31 4.51
1 -12 4 73.78 4.74
1 12 4 68.83 3.8
1 -12 4 65.82 3.82
1 -12 4 60.13 3.49
1 12 4 70.04 4
1 -12 5 0.91 0.99
1 -12 5 2.1 1.15
1 12 5 1.48 1.07
1 -12 5 1.05 0.8
1 -12 5 0.53 0.9
1 -12 5 0.26 0.86
-1 12 -5 -0.11 0.59
1 12 5 1.33 0.86
1 -12 5 1.11 0.89
-1 12 -5 1.3 0.8
1 -12 6 116.32 5.47
1 -12 6 119.3 5.69
1 -12 6 119.04 4.84
1 -12 6 114.21 5.07
1 -12 6 114.65 6.18
1 -12 6 106.9 6.12
-1 12 -6 114.24 4.56
1 12 6 104.8 4.97
1 -12 6 112.64 5.14
-1 12 -6 117.38 5.06
1 -12 7 24.18 2.41
1 -12 7 19.16 2.24
1 -12 7 19.16 1.8
1 12 7 16.96 2.03
1 -12 7 16.46 2.43
1 12 7 15.91 1.74
-1 12 -7 17.99 1.63
1 -12 7 19.76 2
-1 12 -7 15.34 1.78
1 -12 8 0.28 0.68
-1 12 -8 -0.12 0.63
1 12 8 0.89 0.88
1 -12 8 0.58 0.93
1 -12 8 -0.16 0.88
-1 12 -9 52.62 2.82
1 12 9 46.03 3.14
1 -12 9 51.83 3.43
1 -12 9 46.97 2.84
1 -12 10 24.51 2.28
1 -12 10 22.87 2.24
1 -12 10 20.78 1.84
-1 12 -10 25.27 1.88
1 12 10 22.92 2.07
-1 12 -10 23.52 2.01
1 -12 10 21.65 2.05
1 -12 11 43.35 2.68
-1 12 -11 46.55 2.47
1 12 11 41.78 2.58
1 -12 11 44.65 2.9
-1 12 -11 39.59 2.51
-1 12 -12 13.13 1.33
1 -12 12 12.36 1.41
1 -12 12 9.49 1.26
1 -12 12 10.14 1.25
1 -12 13 0.57 0.58
-1 12 -13 0.15 0.49
-1 12 -14 0.22 0.3
-1 -13 13 9.48 0.86
1 13 -13 10.91 0.81
1 13 -13 9.59 0.87
-1 -13 12 9.07 0.99
-1 -13 12 11.82 1.12
1 13 -12 10.48 1.1
-1 -13 11 24.01 1.77
-1 -13 11 21.26 1.72
-1 -13 11 21.19 1.66
-1 -13 11 19.68 1.76
-1 13 11 21.01 1.68
-1 13 10 38.4 2.55
-1 -13 10 42.09 2.68
1 13 -10 45.48 2.57
-1 -13 10 39.5 2.42
-1 -13 10 40.47 2.52
-1 -13 10 38.87 2.66
-1 13 9 23.47 2.11
1 13 -9 20.68 1.86
-1 -13 9 22.24 1.88
-1 -13 9 21.78 1.98
-1 -13 9 20.59 2.05
1 13 -8 13.57 1.55
-1 -13 8 14.73 1.59
-1 -13 8 14.4 1.68
-1 -13 8 11.8 1.68
-1 -13 8 9.92 1.52
-1 13 7 1.91 1.1
1 13 -7 1.49 0.8
-1 -13 7 1.1 0.75
-1 -13 7 2.79 0.84
-1 -13 7 1.79 1.01
-1 -13 7 2.27 0.99
-1 13 6 0.71 0.92
-1 -13 6 1.8 1.06
-1 -13 6 0.82 0.94
1 13 -6 1.49 0.82
-1 -13 6 2.05 1.06
-1 -13 6 0.82 0.79
1 13 -5 2.09 0.8
-1 13 5 0.9 1.1
-1 -13 5 0.26 0.92
-1 -13 5 0.55 0.86
-1 -13 5 1.25 0.86
-1 -13 5 0.27 0.71
1 13 -5 2.89 0.99
-1 -13 5 0.18 0.96
-1 -13 5 0.32 0.78
1 13 -4 29.15 2.16
-1 13 4 31.28 2.63
-1 -13 4 30.55 2.41
-1 -13 4 30.8 2.55
-1 13 4 33.17 2.29
1 13 -4 30.43 2.18
-1 -13 4 32.02 2.45
-1 13 3 104.24 4.39
1 13 -3 115.83 4.71
-1 -13 3 110.12 6.11
-1 13 3 112.89 5.23
-1 -13 3 116.8 4.98
-1 -13 3 106.83 5.05
1 13 -3 109.41 4.47
-1 -13 3 113.84 4.86
-1 -13 2 184.27 6.97
-1 -13 2 187.61 6.76
-1 13 2 180.44 7.04
1 13 -2 181.76 6.67
-1 -13 2 167.9 7.91
-1 13 2 185.06 6.42
1 13 -2 188.94 6.67
-1 -13 1 181.9 6.81
-1 13 1 182.1 6.95
1 13 -1 173.89 6.71
-1 -13 1 178.77 7.97
1 13 -1 190.74 6.69
-1 13 1 183.43 6.38
1 -13 0 17 2.16
-1 13 0 15.64 1.76
1 13 0 16.93 1.89
1 13 0 14.63 1.63
-1 13 0 17.45 1.59
-1 -13 0 15.97 2.07
1 -13 0 17.69 2.14
-1 -13 0 15.34 2.09
1 -13 1 259.98 9.79
-1 -13 -1 234.3 9.49
1 13 1 258.74 8.92
-1 13 -1 240.4 8.3
-1 13 -1 256.16 7.99
1 -13 1 246.78 8.61
1 13 1 260.84 8.55
-1 13 -1 250.82 8.03
-1 -13 -2 1.78 0.99
1 -13 2 1.46 0.93
1 13 2 2.42 1.07
1 -13 2 2.1 0.96
1 13 2 1.02 0.81
-1 13 -2 2.35 0.79
-1 13 -2 1.8 0.74
1 13 3 149.8 6.25
1 -13 3 140.62 6.98
1 -13 3 145.66 6.99
-1 -13 -3 139.07 6.53
-1 13 -3 138.87 5.48
1 -13 3 145.1 6.06
1 -13 3 146.67 5.68
-1 13 -3 148.85 5.33
1 13 3 137.29 5.69
1 -13 4 1.47 0.81
-1 13 -4 1.99 0.71
1 -13 4 1.48 0.74
1 -13 4 0.76 0.87
1 -13 4 0.26 0.92
1 -13 4 1.56 0.94
1 -13 4 0.55 0.92
1 13 4 1.48 0.85
-1 13 -4 0.27 0.75
1 13 4 1.09 0.9
1 13 5 26.41 2.42
1 -13 5 22.84 1.98
1 -13 5 24.59 2.81
1 -13 5 21.4 2.59
1 13 5 21.94 2.1
1 -13 5 25.58 2.34
1 -13 5 24.76 2.41
-1 13 -5 23.68 2.03
1 -13 5 27.74 2.25
1 -13 6 18.23 1.84
1 13 6 21.56 1.98
1 -13 6 18.68 2.09
1 -13 6 18.47 2.19
-1 13 -6 18.6 1.84
1 13 6 19.27 2.16
1 -13 7 20.89 1.75
1 -13 7 17.93 2.02
1 -13 7 19.83 2.24
-1 13 -7 19.58 1.88
1 -13 7 20.28 1.97
1 -13 8 75.82 3.9
1 -13 8 74.65 3.47
1 -13 8 75.97 4.07
-1 13 -8 70.61 3.62
1 13 8 68.99 3.89
1 -13 9 37.15 2.74
1 13 9 42.61 2.78
1 -13 9 38.62 2.63
1 -13 10 0.57 0.86
1 -13 10 1.76 1.01
1 13 10 0.37 0.72
1 -13 10 1.48 0.85
1 -13 10 0.7 0.75
1 -13 11 30.45 2.02
1 -13 11 32.75 2.11
1 -13 11 32.73 2.05
1 -13 11 36.09 2.33
-1 13 -11 33.21 2.05
1 13 11 34.82 2.06
1 -13 12 5.05 0.85
-1 13 -12 3.25 0.71
1 -13 12 4.48 0.77
-1 13 -13 35.5 1.46
-1 13 -13 35.12 1.61
1 -13 13 34.6 1.64
1 -13 13 34.79 1.66
-1 -14 12 6.85 0.73
-1 -14 11 9.62 0.94
-1 -14 11 9.35 1
-1 -14 11 10.15 1.03
-1 -14 11 9.98 1.09
1 14 -11 10.63 1.02
-1 14 11 11.83 1.09
-1 -14 10 -0.1 0.61
-1 -14 10 -0.34 0.57
-1 -14 10 0.21 0.67
-1 -14 10 0.11 0.64
1 14 -10 -0.35 0.61
-1 14 10 -0.1 0.64
-1 -14 9 1.76 0.7
-1 -14 9 1.57 0.78
-1 -14 9 1.63 0.85
1 14 -9 1.5 0.68
-1 14 9 2.38 0.93
-1 -14 9 1.43 0.81
-1 -14 8 0.12 0.79
-1 -14 8 -0.32 0.68
1 14 -8 0.11 0.68
-1 -14 8 0.29 0.73
1 14 -8 0.39 0.62
1 14 -7 121.27 4.57
-1 -14 7 116.87 4.88
-1 -14 7 117.34 4.62
1 14 -7 120.23 4.67
-1 14 7 114.25 5.13
-1 -14 7 117.72 4.96
-1 -14 7 110.63 5.05
1 14 -6 57.12 2.94
-1 -14 6 62.47 3.06
-1 -14 6 58.75 3.26
1 14 -6 58.56 3
-1 14 6 58.85 3.49
-1 -14 6 54.04 3.35
-1 -14 6 50.39 3.07
1 14 -5 58.89 3.04
-1 -14 5 56.11 3.17
1 14 -5 56 2.92
-1 14 5 58.89 3.54
-1 -14 5 49.01 3.23
-1 -14 5 55.53 3.16
1 14 -4 15.95 1.58
-1 -14 4 14.94 1.61
1 14 -4 12.68 1.38
-1 14 4 12.55 1.75
-1 -14 4 11.5 1.62
-1 -14 4 9.85 1.42
-1 -14 3 2.06 0.94
-1 -14 3 2.63 0.91
1 14 -3 2.42 0.85
-1 -14 3 2.14 0.84
1 14 -3 1.41 0.66
-1 14 3 1.48 1.02
-1 14 3 2.68 0.83
-1 14 2 3.69 0.83
1 14 -2 3.95 1.02
-1 14 2 3.51 1.11
-1 -14 2 5.23 1.22
-1 -14 1 16.55 2.29
1 14 -1 17.85 1.74
-1 14 1 17.55 1.58
1 -14 -1 18.28 1.77
-1 14 1 14.12 1.7
1 14 -1 16.37 1.74
-1 -14 1 18.52 1.86
-1 -14 0 3.12 1.19
1 14 0 1.24 0.74
-1 14 0 1.12 0.64
1 14 0 0.76 0.86
-1 14 0 0.99 0.71
1 -14 0 2.16 0.86
-1 -14 0 1.13 0.77
-1 -14 -1 15.56 2.11
-1 -14 -1 16.06 1.66
-1 14 -1 16.43 1.65
1 14 1 18.68 1.98
1 -14 1 17.46 1.86
-1 14 -1 19.74 1.65
1 14 1 16.96 1.73
1 14 2 2.16 1.06
1 -14 2 1.71 0.91
-1 14 -2 1.19 0.64
1 14 2 1.84 0.86
-1 14 -2 2.33 0.75
-1 14 -3 0.11 0.58
1 14 3 0.47 0.68
1 14 3 -0.17 0.89
1 -14 3 0.96 0.84
1 -14 3 -0.17 0.89
-1 14 -3 -0.12 0.66
1 -14 3 0.14 0.77
-1 14 -4 126.82 4.78
1 14 4 129.37 5.42
1 14 4 122.95 5.56
1 -14 4 139.47 5.85
1 -14 4 123.06 5.46
-1 14 -4 123.07 4.97
1 -14 4 134.33 5.19
-1 14 -5 23.76 1.75
1 14 5 24.65 2.06
1 14 5 20.59 2.15
1 -14 5 23.99 2.21
1 -14 5 22.87 2.25
-1 14 -5 26.05 2.01
1 -14 5 27.14 2.19
-1 14 -6 1.87 0.7
1 14 6 0.74 0.62
1 -14 6 0.68 0.83
1 -14 6 0.95 0.89
-1 14 -6 0.86 0.72
1 14 6 1.63 1.07
1 -14 6 1.85 0.98
1 -14 7 113.61 5.24
1 -14 7 116.67 5.13
-1 14 -7 121.87 4.81
1 -14 7 118.93 4.96
-1 14 -7 124.97 4.46
-1 14 -8 8.84 1.03
1 -14 8 9.09 1.49
1 -14 8 8.2 1.31
-1 14 -8 11.03 1.33
1 14 8 9.64 1.43
1 -14 8 9.32 1.3
1 -14 8 8.78 1.22
-1 14 -9 94.12 3.48
1 14 9 90.9 4.05
1 -14 9 90.87 4.11
-1 14 -9 95.76 3.87
1 -14 9 91.24 3.8
1 -14 9 87.41 3.87
1 -14 10 1.19 0.66
1 14 10 0.68 0.63
-1 14 -10 0.9 0.47
1 -14 10 0.29 0.61
1 -14 10 0.53 0.53
1 -14 11 2.21 0.59
1 -14 11 2.79 0.68
1 14 11 2.05 0.56
-1 14 -11 3.71 0.55
1 -14 11 2.18 0.6
1 -14 11 2.12 0.64
-1 14 -12 0.3 0.35
1 -14 12 0.29 0.33
1 15 -11 44.76 1.73
1 15 -10 4.96 0.65
-1 -15 10 5.55 0.8
-1 -15 10 4.78 0.74
1 15 -10 6.08 0.71
-1 15 10 5.59 0.81
-1 -15 10 5.22 0.62
-1 -15 10 5.33 0.76
-1 -15 9 64.25 2.55
-1 -15 9 66.62 2.82
-1 -15 9 60.02 2.88
1 15 -9 64.68 2.65
1 15 -9 62.81 2.6
-1 -15 8 0.57 0.74
-1 -15 8 -0.07 0.45
-1 -15 8 0.47 0.63
-1 -15 8 0.33 0.61
1 15 -8 0.4 0.54
1 15 -8 0.08 0.49
1 15 -7 75.1 3.18
-1 -15 7 68 3.51
-1 -15 7 70.35 3.48
1 15 -7 72.7 3.08
-1 15 7 78.45 3.69
-1 -15 7 76.95 3.37
-1 -15 7 71.62 2.98
1 15 -6 5.83 0.97
-1 -15 6 3.61 0.89
-1 -15 6 6.22 1.09
1 15 -6 5.78 0.92
-1 15 6 5.32 1.21
-1 -15 6 4.42 0.99
1 15 -5 0.95 0.65
-1 -15 5 2.07 0.88
-1 -15 5 1.17 0.67
1 15 -5 2.47 0.68
-1 -15 5 2.24 0.78
-1 15 5 2.57 1.05
-1 15 4 28.6 2.27
1 15 -4 30.04 2.03
-1 -15 4 30.43 2.06
-1 -15 4 29.04 2.06
-1 -15 4 29.25 2.24
-1 -15 3 85.54 4.06
1 15 -3 87.4 3.85
-1 15 3 86.29 4.18
-1 -15 2 -0.14 0.71
-1 15 2 0.56 0.82
1 15 -2 0.36 0.68
-1 15 2 0.35 0.63
-1 -15 1 209.89 6.92
-1 15 1 200.41 6.84
1 15 -1 195.34 6.57
1 15 -1 199.64 6.67
-1 -15 0 0.51 0.62
1 -15 0 0.25 0.64
1 15 0 -0.4 0.69
-1 15 0 0.24 0.68
1 15 0 0.13 0.69
-1 15 0 -0.1 0.49
1 -15 1 20.21 1.83
-1 -15 -1 20.64 1.75
1 15 1 17.54 1.68
-1 15 -1 18.99 1.55
1 15 1 20.7 1.92
1 -15 2 0.97 0.79
1 -15 2 0.91 0.81
1 15 2 0.74 0.86
-1 15 -2 0.79 0.52
1 15 2 0.25 0.65
1 15 2 0.14 0.69
1 15 3 87.07 3.99
1 15 3 74.17 3.95
1 -15 3 81.37 3.91
1 -15 3 74.96 3.99
-1 15 -3 81.87 3.39
-1 15 -3 81.65 3.42
-1 15 -4 29.44 1.85
1 15 4 34.9 2.3
1 15 4 28.25 2.31
1 -15 4 28.01 2.19
1 -15 4 28.03 2.32
-1 15 -4 29.59 1.92
1 -15 4 27.14 2.01
-1 15 -5 187.31 6
1 15 5 182.98 6.32
1 -15 5 189.41 6.95
1 -15 5 180.58 6.66
-1 15 -5 190.94 6.21
1 15 5 184.03 6.86
1 -15 5 183.03 6.1
1 -15 5 193.03 6.52
-1 15 -6 0.57 0.48
1 -15 6 -0.13 0.72
1 -15 6 0.14 0.84
-1 15 -6 0.49 0.6
1 15 6 0.14 0.87
1 -15 6 0.11 0.66
1 -15 6 0.19 0.59
-1 15 -7 1.2 0.55
1 -15 7 1.05 0.84
1 -15 7 0.24 0.64
-1 15 -7 1.11 0.62
1 15 7 0.13 0.8
1 -15 7 -0.64 0.78
1 -15 7 0.36 0.52
1 -15 8 10.99 1.22
1 -15 8 13.61 1.21
1 -15 8 12.19 1.34
1 -15 8 14.63 1.46
-1 15 -8 12.35 1.2
-1 15 -8 11.07 0.99
-1 15 -9 12.25 0.94
1 -15 9 10.48 1.16
1 15 9 15.09 1.32
1 -15 9 11.47 1.23
-1 15 -9 12.56 1.1
1 -15 9 11.04 1.14
1 -15 9 11.29 1.02
1 -15 10 -0.13 0.46
-1 15 -10 -0.12 0.4
1 15 10 0.39 0.45
1 -15 10 0.06 0.42
1 -15 10 0.11 0.34
-1 15 -10 0.25 0.28
-1 15 -11 12.43 0.82
1 16 -9 5.71 0.59
-1 -16 9 5.98 0.69
-1 16 8 0.63 0.56
-1 -16 8 0.44 0.43
-1 -16 8 0.16 0.5
1 16 -8 0.69 0.39
-1 -16 8 0.69 0.39
-1 16 7 18.26 1.5
-1 -16 7 14.97 1.31
-1 -16 7 16.8 1.47
1 16 -7 17.69 1.24
-1 -16 7 17.69 1.26
-1 16 6 9.38 1.16
-1 -16 6 10.02 1.15
-1 -16 6 9.71 1.24
1 16 -6 8.68 0.97
-1 -16 6 11.47 1.06
-1 -16 5 53.78 2.9
1 16 -5 51.21 2.47
-1 16 5 52.19 2.8
-1 -16 5 50.36 2.66
-1 -16 4 6.38 1.13
1 16 -4 6.75 0.93
-1 16 4 7.13 1.15
-1 -16 4 9.02 1.2
-1 -16 3 -0.13 0.73
1 16 -3 0.1 0.55
-1 16 3 -0.23 0.66
-1 -16 3 0.78 0.65
-1 -16 2 10.96 1.39
1 16 -2 10.06 1.19
-1 16 2 11.67 1.34
-1 -16 2 9.13 1.23
-1 -16 1 17.24 1.6
1 -16 -1 20.63 1.77
-1 -16 1 16.72 1.52
-1 16 1 17.21 1.54
1 16 -1 16.66 1.5
1 -16 0 0.87 0.81
1 16 0 0.1 0.58
1 16 0 0.41 0.62
1 16 1 6.08 1.04
1 -16 1 7.78 1.2
1 16 1 5.61 1.09
1 16 2 11.47 1.4
1 -16 2 13.72 1.53
1 -16 2 12.62 1.31
1 16 2 11.92 1.34
1 16 3 25.76 2.01
1 -16 3 27.16 2.08
1 -16 3 27.37 1.92
1 16 3 27.24 1.91
1 16 4 2.62 0.91
1 -16 4 1.6 0.84
1 -16 4 1.91 0.69
1 16 5 6.03 1.13
1 -16 5 6.24 0.87
1 -16 5 8.1 1.07
1 -16 5 6.77 1.13
1 16 6 1.99 0.75
-1 16 -6 1.62 0.55
1 -16 6 1.07 0.55
1 -16 6 1.4 0.62
1 -16 6 1.5 0.71
1 16 7 89.52 3.54
1 -16 7 83.35 3.46
1 -16 7 80.65 3.27
1 -16 7 85.37 3.15
-1 16 -7 78.65 2.93
1 -16 8 21.09 1.47
-1 16 -8 21.64 1.22
1 -16 8 23.45 1.35
1 -16 9 28.52 1.51
1 -16 9 31.57 1.57
1 16 9 30.92 1.53
-1 -17 7 5.23 0.68
-1 17 7 5.56 0.69
-1 -17 6 7.21 0.75
-1 -17 6 7.96 0.92
1 17 -6 7.1 0.7
-1 17 6 7.73 0.87
-1 -17 5 0.13 0.36
-1 -17 5 -0.24 0.55
1 17 -5 -0.06 0.31
-1 17 5 0.37 0.49
-1 -17 4 1.49 0.51
-1 -17 4 1.71 0.66
1 17 -4 1.54 0.47
-1 17 4 1.57 0.57
-1 -17 3 24.72 1.53
-1 -17 3 26.15 1.71
1 17 -3 23.4 1.47
-1 17 3 29.1 1.69
1 -17 -2 58.17 2.53
-1 -17 2 51.67 2.35
-1 17 2 55.66 2.45
-1 -17 2 55.54 2.51
1 17 -2 53.3 2.37
1 17 -1 41.55 2.27
1 -17 -1 41.3 2.19
1 17 0 29.66 1.87
1 -17 0 30 1.89
1 17 1 8.55 1.01
1 17 1 8.54 0.94
1 -17 2 111.56 4.24
1 17 2 112.31 4.04
1 -17 3 15.7 1.37
1 17 3 15.83 1.33
1 -17 4 22.71 1.58
1 -17 4 18.42 1.25
1 17 4 21.46 1.51
1 -17 5 18.35 1.38
1 -17 5 15.78 1.34
1 17 5 18.81 1.37
1 -17 6 0.55 0.43
1 -17 6 1.43 0.55
1 17 6 1.44 0.51
1 -17 7 1.37 0.43
1 17 7 2.12 0.51
1 -17 7 1.65 0.45
1 18 -3 1.61 0.42
1 18 -2 25.02 1.34
1 18 -1 5.88 0.66
-2 0 18 4.59 0.77
-2 0 17 -0.07 0.44
-2 0 17 -0.11 0.6
-2 0 16 1.09 0.96
-2 0 16 0.89 0.62
-2 0 16 -0.1 0.59
-2 0 16 1.21 0.82
-2 0 15 0.13 0.68
-2 0 15 -0.18 0.97
-2 0 15 -0.46 0.84
-2 0 14 25.27 2.15
-2 0 14 29.73 2.62
2 0 -14 26.55 2.54
-2 0 14 26.54 2.38
-2 0 13 1.13 0.9
-2 0 13 0.15 0.73
-2 0 13 0.75 0.94
-2 0 13 -0.31 0.8
-2 0 12 744.36 21.45
-2 0 12 729.87 20.83
-2 0 11 -0.14 0.67
-2 0 11 0.33 0.77
-2 0 11 0.52 0.64
-2 0 11 0.1 0.57
2 0 -10 165.33 5.93
-2 0 10 156.52 5.79
-2 0 10 153.49 6.18
-2 0 10 158.26 5.95
-2 0 10 161.1 5.5
-2 0 10 164.56 5.62
-2 0 9 0.11 0.51
2 0 -9 0.55 0.5
-2 0 9 0.2 0.46
-2 0 8 2.91 0.47
2 0 -8 2.84 0.72
-2 0 7 0.75 0.29
2 0 -7 0.93 0.48
-2 0 6 1754.97 44.73
-2 0 6 1794.33 43.01
2 0 -6 1831.3 43.81
-2 0 5 1.45 0.31
-2 0 5 2.91 0.32
2 0 -5 2.43 0.53
-2 0 4 1531.41 39.19
-2 0 4 1620.46 38.25
-2 0 4 1609.15 38.02
2 0 -4 1588.63 38.67
-2 0 3 0.12 0.33
-2 0 3 0.6 0.18
2 0 -1 1.65 0.36
2 0 -1 0.03 0.2
-2 0 0 2160.08 52.48
2 0 0 2208.69 52.6
2 0 0 2144.08 52.49
-2 0 -1 2.08 0.32
2 0 2 4170.03 98.05
2 0 2 4104.24 97.84
-2 0 -2 4103.37 97.68
2 0 3 2.52 0.53
2 0 3 0.09 0.28
2 0 4 1097.24 26.86
2 0 5 -0.05 0.31
2 0 6 106.74 4.28
2 0 6 109.45 3.62
2 0 7 0.34 0.56
2 0 7 -0.43 0.64
2 0 7 0.98 0.75
2 0 7 0.25 0.32
2 0 8 4.89 1.14
2 0 8 4.39 0.92
2 0 8 6.14 0.72
2 0 8 5.62 1.14
2 0 9 0.12 0.51
2 0 9 0.39 0.94
2 0 9 0.58 0.59
2 0 9 1.16 0.64
2 0 9 0.42 0.56
2 0 9 -0.63 0.75
2 0 10 90.18 3.92
2 0 10 84.18 4.11
2 0 10 84.72 4.09
2 0 10 86.85 4.33
2 0 10 78.44 4.75
2 0 10 93.46 3.95
2 0 10 96.36 4.22
2 0 10 91.07 4.59
2 0 10 90.57 4.33
2 0 10 83.3 3.71
2 0 11 0.52 0.64
2 0 11 0.16 0.74
2 0 11 0.47 0.72
2 0 11 0.87 0.67
2 0 11 -0.25 0.85
2 0 11 0.25 0.61
2 0 11 -0.44 0.69
2 0 11 -0.19 0.71
2 0 11 0.47 0.55
2 0 12 87.19 3.91
2 0 12 99 4.65
2 0 12 86.83 4.48
2 0 12 93.6 5.55
2 0 12 91.06 4.64
2 0 12 96.35 4.25
2 0 12 92.78 4.91
2 0 12 87.79 4.16
2 0 13 -0.29 0.9
2 0 13 0.4 0.82
2 0 13 1.34 0.98
2 0 13 -0.52 0.88
2 0 13 1.26 1.04
2 0 14 29.36 2.55
2 0 14 27.65 2.44
-2 0 -14 26.59 2.46
2 0 14 28.91 2.32
2 0 15 -0.16 0.86
2 0 15 -0.48 0.9
2 0 15 0.14 0.82
2 0 15 -0.51 0.76
2 0 16 89.2 4.13
2 0 16 81.39 3.66
2 0 17 -0.11 0.63
2 0 17 -0.34 0.53
2 0 18 1.26 0.46
-2 1 18 12.15 1.06
-2 -1 18 11.85 1.11
-2 1 17 0.1 0.6
-2 -1 17 1.78 0.75
-2 -1 17 0.94 0.57
-2 -1 16 66.28 2.9
-2 -1 16 66.88 3.58
-2 1 16 66.27 3.23
-2 1 16 55.86 3.09
-2 1 16 57.3 2.66
-2 -1 16 47.79 2.68
2 1 -16 52.24 2.29
-2 -1 15 0.17 0.91
-2 -1 15 0.35 0.58
-2 1 15 -0.44 0.75
-2 1 15 2.06 0.97
-2 1 15 0.31 0.62
-2 1 14 267.47 8.97
-2 -1 14 253.08 9.25
-2 -1 14 268.63 8.56
-2 1 14 240.97 8.7
-2 -1 13 1.29 0.84
-2 -1 13 0.96 0.65
-2 1 13 -0.16 0.72
-2 1 13 0.16 0.72
-2 -1 13 1.81 0.91
-2 -1 12 232.29 8.08
-2 1 12 245.78 8.58
-2 -1 12 245.64 8.83
-2 -1 12 258.52 8.4
-2 -1 12 250.48 7.97
2 1 -12 232.29 8.26
2 1 -11 196.64 7.03
-2 -1 11 205.21 6.88
-2 -1 11 180.52 7.11
-2 1 11 183.29 6.93
-2 -1 11 177.26 6.6
-2 -1 11 195.4 6.52
-2 1 11 193.14 6.36
-2 -1 11 186.03 6.38
2 1 -10 1.11 0.67
2 -1 -10 0.42 0.48
-2 -1 10 0.58 0.63
-2 1 10 -0.26 0.56
-2 -1 10 1.3 0.67
-2 1 10 0.27 0.59
-2 -1 10 -0.15 0.69
-2 -1 10 0.42 0.54
-2 1 10 0.1 0.51
-2 -1 10 0.84 0.53
-2 1 9 90.58 3.32
2 1 -9 84.28 3.94
2 -1 -9 93.99 3.71
-2 -1 9 89.84 3.75
-2 1 9 94.76 3.92
-2 1 8 9.86 0.9
2 -1 -8 11.27 1.08
2 1 -8 10.69 1.24
-2 1 7 76.83 2.78
-2 -1 7 77.55 2.38
2 1 -7 79.55 3.35
2 -1 -7 78.35 3.02
-2 -1 7 73.83 3.75
-2 -1 7 73.17 3.02
-2 1 6 42.49 1.76
-2 -1 6 43.01 1.41
2 -1 -6 42.59 1.93
2 1 -6 42.55 2.18
-2 -1 6 42.7 2.52
-2 -1 6 43.41 1.98
-2 1 5 1.04 0.33
2 1 -5 1.3 0.49
-2 -1 5 2.11 0.63
-2 -1 5 1.06 0.34
-2 -1 4 194.92 6.11
-2 -1 4 205.76 5.61
-2 1 4 202.27 5.35
2 -1 -4 200.15 5.51
2 1 -4 196.67 5.81
2 -1 -3 16.97 0.87
2 -1 -3 16.91 0.99
2 1 -3 16.13 0.99
-2 -1 3 16.42 1.12
-2 -1 3 15.57 0.86
2 -1 -3 16.39 0.87
2 -1 -1 33.08 1.27
2 1 -1 35.76 1.38
2 -1 -1 31.14 1.37
2 1 -1 33.47 1.09
2 -1 0 295.16 7.48
2 1 0 279.52 7.54
-2 -1 0 283.38 7.45
2 1 0 283.57 7.71
2 -1 0 294.67 7.71
-2 -1 -1 48.16 1.68
2 1 1 45.06 1.8
2 1 3 2.92 0.44
2 -1 3 2.42 0.47
2 1 3 2.6 0.59
2 -1 4 55.18 2.26
2 1 4 55.52 2.07
2 1 4 54.96 2.47
2 1 5 2310.61 54.85
2 -1 5 2260.72 55.21
2 -1 6 264.41 8.18
2 -1 6 255.14 7.46
2 1 6 262.81 7.1
2 1 6 255.89 7.72
2 -1 7 164.51 5.84
2 1 7 156.47 5.72
2 -1 7 151.24 4.96
2 1 7 154.34 4.54
2 -1 7 143.07 5.58
2 -1 7 146.47 5.89
2 1 7 146.62 5.25
2 1 8 492.2 14.31
2 -1 8 493.06 14.39
2 -1 8 493.44 14.83
2 1 8 479.35 13.77
2 -1 8 479.83 14.32
2 -1 8 507.6 13.26
2 -1 9 42.85 2.73
2 -1 9 49.31 2.61
2 -1 9 47.32 2.68
2 1 9 45.54 2.78
2 -1 9 55.97 3.3
2 1 9 52.72 3.21
2 1 9 50.45 2.64
2 -1 9 46.32 3.07
2 -1 9 45.73 3.31
2 1 9 44.61 2.7
2 -1 9 51.49 2.39
2 -1 10 94.25 4.12
2 -1 10 93.84 4.38
2 -1 10 91.11 4.24
2 1 10 96.63 4.5
2 -1 10 95.02 4.18
2 1 10 100.06 4.21
2 -1 10 109.23 4.22
2 -1 10 105.1 4.45
2 1 10 98.64 4.4
2 -1 10 85.36 4.95
2 -1 10 101.59 4.94
2 -1 10 90.46 4.7
2 1 10 94.74 4.77
2 1 11 -0.47 0.82
2 -1 11 0.87 0.72
2 -1 11 -0.16 0.71
2 1 11 0.82 0.76
2 -1 11 0.81 0.68
2 -1 11 0.44 0.7
2 1 11 -0.26 0.65
2 -1 11 0.61 0.59
2 -1 11 0.13 0.64
2 -1 11 -0.25 0.8
2 -1 11 0.2 0.62
2 1 11 0.44 0.58
2 1 11 -0.19 0.74
2 -1 11 0.19 0.77
2 1 12 471.73 14.6
2 -1 12 471.94 14.55
2 -1 12 454.74 13.95
2 1 12 456.95 14.09
2 -1 12 464.65 13.78
2 1 12 419.94 13.04
2 -1 12 457.44 13.49
2 1 12 481.24 13.6
2 -1 12 475.93 14.7
2 -1 12 488.73 15.81
2 -1 12 474.18 13.48
2 -1 13 3.56 0.96
2 1 13 4.37 1.18
2 -1 13 2.12 0.96
2 -1 13 2.58 0.95
2 1 13 3.85 1.14
2 -1 13 2.36 0.89
2 -1 13 2.81 1.01
2 1 13 3.23 1
2 -1 13 2.55 1.31
2 -1 14 127.32 5.54
2 -1 14 138.13 5.84
2 1 14 129.21 5.83
2 -1 14 133.9 5.52
2 1 14 124.38 5.19
2 1 15 13.12 1.7
2 -1 15 11.23 1.47
2 1 15 12.75 1.42
2 -1 15 9.32 1.51
2 -1 15 13.58 1.64
-2 1 -15 7.7 0.97
2 1 16 45.27 2.53
2 -1 16 49.17 2.79
2 -1 16 53.15 3
2 1 17 2.54 0.71
2 -1 17 2.75 0.77
2 -1 17 3.98 0.9
2 -1 18 43.58 1.86
-2 1 -18 32.94 1.43
-2 -2 18 0.82 0.38
-2 -2 17 0.5 0.59
-2 2 17 1.51 0.62
-2 2 17 1.2 0.68
-2 -2 16 0.59 0.88
-2 2 16 1.04 0.86
-2 2 16 0.44 0.81
-2 2 16 0.23 0.67
2 2 -16 0.96 0.52
-2 2 15 38.54 2.8
-2 -2 15 41.72 3
-2 2 15 39.09 2.73
-2 2 15 38.84 2.56
-2 -2 15 34.66 2.67
-2 2 15 38.64 2.17
2 2 -15 35.38 1.99
-2 2 14 3.73 0.89
-2 -2 14 3.76 0.86
-2 -2 14 3.38 1.3
-2 2 14 4.7 1.2
-2 2 14 3.96 1.25
-2 -2 14 6.14 1.42
-2 2 14 4.08 1.12
-2 -2 13 14.9 1.6
2 2 -13 14.72 1.72
-2 2 13 11.93 1.74
-2 2 13 12.84 1.75
-2 2 13 10.79 1.49
-2 -2 13 11.36 1.37
-2 -2 13 14.11 1.81
-2 -2 13 17.44 1.84
-2 2 13 16.32 1.83
-2 2 12 212.2 7.9
2 2 -12 236.24 8.44
-2 -2 12 276.18 8.39
-2 2 12 263.89 8.4
2 2 -12 211.65 7.56
-2 2 12 237.54 8.6
-2 -2 12 240.75 8.64
-2 2 12 239.71 8.54
-2 -2 12 227.16 7.71
-2 -2 12 246.23 8.01
2 2 -11 76.58 4
-2 -2 11 77.86 3.66
-2 2 11 75.55 3.68
2 2 -11 76.51 3.28
-2 -2 11 64.38 3.3
-2 2 11 75.5 3.96
-2 -2 11 77.95 4.01
-2 2 11 73.02 3.94
-2 -2 11 74.72 3.48
-2 2 11 75.85 3.33
-2 -2 11 73.48 3.55
-2 -2 11 71.24 3.27
-2 -2 10 497.19 13.79
-2 2 10 489.53 13.52
2 2 -10 512.72 13.46
2 2 -10 505.77 14.61
-2 -2 10 484.14 13.85
-2 -2 10 472.05 13.52
-2 2 10 523.7 14.05
-2 -2 10 517.62 13.97
-2 -2 10 463.46 13.61
-2 2 10 476.07 14.31
-2 2 10 462.48 14.27
-2 -2 10 487.53 14.38
-2 2 10 509.28 13.42
-2 -2 9 738.17 20.39
2 2 -9 801.51 21.26
-2 2 9 762.95 20.07
-2 2 9 819.83 20.57
-2 2 9 809.64 20.81
-2 -2 9 778.34 20.46
-2 -2 8 34.73 2.19
-2 -2 8 37.42 2.52
2 2 -8 41.67 2.51
2 -2 -8 37.94 1.86
-2 2 8 36.41 1.92
-2 -2 7 22.23 1.62
-2 -2 7 20.6 1.78
-2 2 7 22.92 1.39
2 -2 -7 23.31 1.32
-2 -2 6 107.43 3.83
2 -2 -6 104.54 3.3
2 2 -6 105.87 3.98
-2 2 6 110.65 3.51
-2 -2 6 97.18 2.62
-2 2 6 107.48 4.35
-2 -2 6 113.99 4.41
2 2 -5 0.78 0.52
2 -2 -5 0.31 0.23
-2 2 5 0.1 0.31
-2 2 5 0.58 0.49
-2 -2 5 -0.19 0.47
-2 2 4 3202.88 77.77
-2 -2 4 3215 77.73
-2 -2 4 3196.52 77.37
-2 -2 4 3319.5 77.82
-2 2 4 3334.16 77.08
2 -2 -4 3149.92 76.78
2 2 -4 3307.91 77.55
-2 -2 3 195.84 5.78
-2 2 3 193.68 5.79
2 -2 -3 196.9 5.31
2 -2 -3 196.88 5.18
2 2 -3 197.94 5.47
2 2 -3 194.96 5.68
2 -2 -3 197.79 5.46
-2 -2 2 1418.43 34.36
-2 2 2 1426.57 34.37
2 -2 -2 1422.18 34.1
2 -2 -2 1414.9 33.94
2 2 -2 1433.18 34.35
2 2 -2 1396.28 34.1
2 -2 -2 1429.68 34.19
2 2 -1 1624.81 39.18
2 -2 -1 1681.7 39.67
2 -2 -1 1655.23 39.17
2 -2 0 8.42 0.56
2 2 0 8.96 0.58
2 2 0 8.76 0.6
2 -2 0 8.14 0.71
-2 -2 0 8.7 0.58
2 -2 0 7.2 0.55
2 2 1 2000.27 47.6
2 -2 1 1990.24 47.86
-2 -2 -1 2022.38 47.39
-2 2 -1 1977.23 47.37
2 -2 1 1984.15 47.68
2 2 1 1944.8 47.68
-2 2 -2 3477.56 81.54
-2 -2 -2 3383.54 81.53
2 -2 2 3489.08 82
2 2 2 3397.57 81.94
2 -2 3 97.22 3.5
-2 2 -3 103.23 3.29
-2 -2 -3 105.33 3.3
2 -2 3 108.44 3.72
2 2 3 108.35 3.3
2 2 3 104.49 3.63
2 -2 4 1724.65 42.75
2 2 4 1795.25 42.26
2 -2 4 1743.43 43.1
2 2 4 1735.45 42.98
2 -2 5 362.18 10.18
2 2 5 372.88 9.58
2 -2 6 2981.32 73.47
2 -2 6 2975.52 74.18
2 2 6 3064.86 73.27
2 -2 6 3204.11 74.28
2 -2 7 7.77 0.95
2 2 7 10.46 1.02
2 -2 7 10.86 1.38
2 2 7 8.45 1.24
2 -2 7 7.24 1.18
2 2 7 9.35 1.26
2 -2 7 8.67 1.21
2 -2 8 71.71 3.13
2 2 8 64.93 3.49
2 -2 8 64.91 3.57
2 -2 8 64.76 3.64
2 2 8 62.15 2.92
2 -2 8 65.61 3.69
2 2 8 72.48 3.92
2 2 9 4.99 0.99
2 -2 9 4.74 0.95
2 2 9 3.98 0.79
2 2 9 3.68 0.78
2 2 9 3.9 0.92
2 -2 9 2.63 0.68
2 -2 9 4.01 0.76
2 -2 9 3.48 0.75
2 -2 9 4.58 0.91
2 2 9 4.11 0.86
2 2 9 4.86 0.92
2 2 9 3.41 0.71
2 2 9 3.1 1.09
2 -2 9 5.08 1.15
2 -2 9 5.01 1.2
2 2 9 4.35 1.12
2 -2 9 4.2 1.09
2 -2 10 270.18 8.99
2 2 10 260.02 8.4
2 -2 10 269.64 8.71
2 2 10 283.93 8.78
2 2 10 263.01 9.03
2 -2 10 266.7 8.75
2 2 10 272.57 9.31
2 -2 10 262.57 8.98
2 -2 10 276.95 8.73
2 -2 10 312.11 9.26
2 2 10 305.6 9.18
2 2 10 295.14 8.98
2 2 10 279.93 10.32
2 -2 10 270.48 9.91
2 -2 10 262.32 10.01
2 2 10 277.81 9.74
2 -2 10 311.25 10.1
2 -2 11 31.51 2.43
2 2 11 36.25 2.41
2 -2 11 34.86 2.43
2 2 11 34.72 2.29
2 -2 11 34.85 2.39
2 2 11 38.2 2.78
2 2 11 34.62 2.58
2 -2 11 39.05 2.69
2 -2 11 30.09 2.2
2 2 11 36.18 2.48
2 -2 11 43.16 2.76
2 2 11 33.91 2.5
2 2 11 36.21 2.91
2 -2 11 37.96 2.97
2 -2 11 35.9 3.21
2 -2 11 32.95 2.91
2 2 11 38.22 3.31
2 -2 12 28.45 2.34
-2 2 -12 26.76 2.44
2 2 12 31.53 2.67
2 -2 12 28.4 2.25
2 -2 12 26.84 2.36
2 2 12 31.41 2.54
2 -2 12 23.77 2.62
2 2 12 28.73 3.02
2 -2 12 30.25 3.04
2 2 12 30.28 2.35
2 2 12 26.69 2.11
2 2 12 25.53 2.17
2 -2 12 34.01 2.44
2 2 12 27.9 2.71
2 -2 12 24.88 2.5
2 2 13 39.4 3.16
2 -2 13 42.45 3.46
2 2 13 50.45 3.05
-2 2 -13 31.83 2.68
2 -2 13 42.55 2.81
2 -2 13 42.03 2.99
2 2 13 47.3 3.14
2 2 13 47.81 3.29
-2 2 -13 42.02 3.11
-2 -2 -13 42.81 3.08
2 -2 13 42.54 2.85
2 2 13 44.28 2.84
2 2 13 42.94 2.71
2 -2 13 43.58 2.86
2 -2 14 41.72 2.77
2 2 14 40.19 3.02
2 2 14 38.91 2.88
2 -2 14 40.81 2.9
2 -2 14 43.75 2.74
2 -2 14 43.25 2.78
2 -2 14 37.95 2.58
2 2 14 33.27 2.4
2 2 14 38.99 2.67
2 2 15 0.34 0.86
2 -2 15 0.59 0.82
2 2 15 1.07 0.92
2 -2 15 0.13 0.83
2 2 15 0.24 0.72
2 -2 15 0.77 0.89
-2 2 -15 0.17 0.49
2 2 16 74.5 3.36
2 -2 16 78.22 3.65
2 2 16 77.16 3.77
2 -2 16 82.86 3.79
2 2 17 9.77 1.01
2 2 17 8.92 1.17
2 -2 17 10 1.19
-2 2 -18 5.8 0.57
-2 -3 18 6.1 0.69
-2 -3 18 8.16 0.92
-2 -3 17 12.52 1.22
-2 -3 17 17.06 1.53
-2 3 17 17.12 1.48
-2 -3 16 107.56 4.73
-2 3 16 113.3 4.31
-2 3 16 121.1 4.96
-2 3 16 112.59 4.73
-2 -3 16 125.95 4.94
2 3 -16 99.67 3.68
-2 3 15 37.92 2.41
-2 -3 15 33.62 2.6
-2 3 15 32.64 2.56
-2 3 15 31.85 2.49
-2 -3 15 41.47 2.8
2 3 -15 33.55 1.95
-2 3 14 3.27 1.19
-2 -3 14 2.18 1.05
-2 -3 14 1.02 0.92
-2 3 14 1.71 0.96
2 3 -14 2.58 0.75
2 3 -14 1.68 0.63
-2 3 14 1.73 0.81
-2 3 14 1.63 0.61
-2 3 13 42.6 2.35
-2 3 13 47.39 2.86
2 -3 -13 46.18 3.18
2 3 -13 39.23 2.95
2 3 -13 42.02 3.11
-2 -3 13 47.05 2.88
-2 3 13 50.84 3.28
-2 -3 13 48.49 3.17
-2 3 13 42.61 3.07
2 3 -13 36.55 2.45
2 3 -13 45.42 2.48
-2 3 12 120.12 4.71
-2 3 12 124.37 5.28
2 3 -12 144.19 6.16
-2 3 12 160.34 5.89
-2 -3 12 152.59 5.69
-2 -3 12 150.04 5.72
-2 -3 12 151.28 5.4
-2 -3 12 137.93 5.89
-2 3 12 133.42 5.91
-2 3 12 134.06 5.87
2 3 -12 146.66 5.17
2 3 -12 119.98 5.19
-2 3 11 84.58 4.05
2 3 -11 103.17 4.99
-2 -3 11 104.33 4.39
-2 3 11 118.93 4.92
-2 3 11 109.72 4.52
2 3 -11 101.58 4.08
-2 3 11 99.46 4.69
-2 -3 11 91.97 4.53
-2 3 11 92.71 4.66
-2 3 11 99.8 4.01
-2 -3 11 94.92 4.21
-2 -3 11 102.97 4.47
-2 -3 11 95.96 4.15
-2 -3 10 12.14 1.38
-2 3 10 15.57 1.4
2 3 -10 17.06 1.45
-2 -3 10 13.39 1.57
-2 3 10 15.68 1.72
-2 3 10 15.88 1.72
2 3 -10 15.62 1.8
-2 -3 10 16.4 1.5
-2 3 10 18.76 1.77
-2 3 10 17.97 1.61
-2 -3 10 13.63 1.42
-2 -3 10 14.66 1.52
-2 3 10 16.79 1.47
2 3 -9 139.71 4.91
-2 -3 9 131.11 5.02
-2 -3 9 141.56 5.26
-2 -3 9 136.07 5.44
-2 -3 9 137.29 5.32
2 3 -9 145.45 5.84
-2 3 9 145.64 5.14
-2 -3 9 146.79 5.11
-2 3 9 150.86 5.41
-2 3 9 145.62 5.62
-2 3 9 137.09 4.97
-2 -3 9 147.98 6.13
-2 -3 9 136.2 5.62
-2 -3 8 1004.16 26.53
-2 3 8 979.15 25.16
-2 -3 8 989.17 25.99
2 3 -8 1002.61 26.12
-2 3 7 29.46 1.69
-2 -3 7 25.69 1.89
2 3 -7 23.04 1.86
2 -3 -7 24.08 1.2
2 -3 -6 158.6 4.38
2 3 -6 154.71 5.47
-2 3 6 156.6 5
-2 -3 6 149.18 5.61
-2 3 6 155.85 5.7
-2 3 5 602.25 16.69
-2 -3 5 599.57 16.65
-2 -3 5 645.18 16.85
2 3 -5 627.95 16.55
2 -3 -5 629.86 15.37
-2 3 5 642.03 16.11
-2 -3 5 634.52 16.6
-2 -3 4 831.54 20.66
-2 3 4 796.32 20.62
-2 -3 4 850.78 20.86
2 -3 -4 825.11 19.53
2 3 -4 829.77 20.58
-2 3 4 845.1 20.26
-2 -3 4 795.33 19.24
-2 -3 4 815.28 20.61
2 -3 -4 775.83 19.6
-2 -3 3 22.47 1.49
-2 3 3 24.65 1.41
-2 -3 3 22.36 1.36
2 -3 -3 25.14 0.82
2 -3 -3 27.01 1.19
2 -3 -3 24.4 0.97
2 3 -3 22.97 1.38
2 3 -3 25.73 1.24
-2 3 2 3015.89 74.06
-2 -3 2 3113.44 74.08
2 -3 -2 2996.28 73.75
2 3 -2 3045.84 73.78
2 -3 -2 3265.88 73.5
2 -3 -2 3072.52 73.99
2 3 -1 3232.14 79.48
2 3 -1 3273.4 79.13
2 3 0 308.96 7.96
2 -3 0 319.89 7.95
2 3 0 319.33 8.21
2 3 0 310.45 8.16
2 -3 0 311.82 8.48
2 -3 0 299.84 8.15
2 3 1 1511.28 36.63
2 3 1 1497.01 36.79
2 -3 1 1526.86 36.84
-2 3 -1 1496.38 36.35
2 -3 1 1538.35 37.06
-2 -3 -1 1550.73 36.37
2 3 2 430 11.03
2 3 2 415.86 11.29
2 -3 2 441.99 11.53
-2 -3 -2 436.7 10.83
-2 3 -2 428.13 10.82
2 -3 2 422.01 11.4
2 3 3 236.73 7
-2 -3 -3 238.65 6.5
-2 3 -3 240.77 6.51
2 -3 3 238.83 7.13
2 3 4 450.3 12.34
2 -3 4 459.74 12.35
2 -3 4 448.96 12.5
2 3 5 1531.63 37.9
2 -3 5 1523.6 38.11
2 -3 5 1514.95 37.71
2 3 6 95.49 3.21
2 -3 6 93.27 4.15
2 -3 6 90.31 3.76
2 3 7 388.38 12.01
2 -3 7 426.42 12.12
2 -3 7 396.2 12.09
2 3 7 381.53 10.52
2 -3 7 402.99 12.02
2 -3 7 393.35 11.35
2 3 8 457.03 13.69
2 -3 8 451.46 13.65
2 -3 8 444.69 13.46
2 3 8 417.66 11.74
2 -3 8 442.45 12.67
2 -3 8 468.36 13.56
2 3 8 452.24 13.31
2 -3 9 4.01 0.88
2 -3 9 7.71 1.09
2 -3 9 3.09 0.86
2 3 9 4.41 0.99
2 3 9 3.39 0.79
2 3 9 3.7 0.78
2 -3 9 4.2 0.84
2 -3 9 3.29 1.14
2 3 9 4.98 1.22
2 -3 9 5.85 1.27
2 3 9 6.59 1.05
2 -3 9 4.25 0.88
2 -3 9 4.08 0.88
2 -3 9 3.82 0.85
2 3 9 4.15 1.11
2 -3 9 4.77 1.18
2 -3 10 166.83 6.21
2 -3 10 167.72 5.96
2 -3 10 167.13 6.11
2 -3 10 171.81 6.45
2 3 10 175.48 6.03
2 3 10 153.06 5.65
2 -3 10 157.02 5.92
2 3 10 144.72 6.04
2 -3 10 150.62 6.03
2 3 10 157.7 6.49
2 -3 10 166.19 5.87
2 -3 10 167.02 6.03
2 -3 10 193.18 6.48
2 3 10 178.65 6.28
2 3 10 170.75 6.14
2 3 10 171.18 7.36
2 -3 10 160.44 7.06
2 -3 10 165 7.21
2 -3 10 168.32 6.95
2 3 10 164.1 6.82
2 -3 11 257.96 8.74
2 3 11 236 7.86
2 3 11 250.4 8.19
2 -3 11 241.73 8.16
2 -3 11 243.94 8.08
2 3 11 234.85 8.47
2 3 11 246.85 8.9
2 -3 11 241.77 8.43
2 -3 11 235.74 8.25
2 3 11 266.68 8.53
2 -3 11 255.49 9.31
2 3 11 248.03 9.21
2 -3 11 238.63 9.56
2 -3 11 252.18 9.76
2 3 11 260.75 9.99
2 -3 12 133.76 5.69
2 3 12 127.32 5.05
2 3 12 136.16 5.38
2 -3 12 119.52 5.17
-2 3 -12 113.39 5.68
2 -3 12 125 5.44
2 3 12 121.69 5.46
2 3 12 125.9 5.82
2 -3 12 136.45 5.28
2 3 12 134.01 5.46
2 3 12 131.81 6.73
2 -3 12 125.15 6.48
2 -3 12 129.23 6.54
2 -3 12 117.64 5.81
2 3 12 124.91 5.99
2 -3 13 3.51 1.27
2 -3 13 4.6 1.02
2 3 13 3.2 1.13
2 3 13 1.23 0.84
2 -3 13 2.51 0.97
2 3 13 2.19 1
2 -3 13 3.07 1.07
2 3 13 3.65 1.19
-2 3 -13 3.26 1.06
-2 3 -13 3.2 1.06
-2 -3 -13 3.91 1.07
2 -3 13 3.43 0.9
2 3 13 4.2 1.07
2 -3 13 3.32 1
2 3 13 4.44 1.12
2 3 14 21.11 2.21
2 -3 14 19.77 1.93
2 3 14 17.45 1.94
2 -3 14 18.69 1.95
2 -3 14 19.2 1.85
2 3 14 20.22 1.79
2 3 15 0.85 0.95
2 -3 15 0.68 0.74
2 3 15 0.14 0.77
2 3 15 1.09 0.72
2 -3 15 -0.38 0.9
2 -3 15 0.51 0.7
-2 3 -15 0.09 0.51
2 -3 16 42.27 2.48
2 3 16 43.33 2.56
2 3 16 48.84 2.96
2 -3 16 40.62 2.41
2 -3 16 45.99 2.53
2 3 16 43.75 2.28
-2 3 -17 2.03 0.55
2 -3 17 1.89 0.66
-2 3 -18 2.56 0.4
-2 -4 18 0.64 0.43
-2 -4 18 0.05 0.33
2 4 -17 4.22 0.53
-2 -4 17 3.46 0.82
-2 4 16 1.28 0.75
-2 -4 16 1.81 0.92
-2 -4 16 1.31 0.79
-2 4 16 1.94 0.66
2 4 -16 1.03 0.51
-2 4 15 85.26 3.99
-2 -4 15 75.63 3.76
-2 4 15 74.04 3.91
-2 -4 15 75.17 3.92
-2 4 15 80.47 3.43
2 4 -15 73.16 3.05
-2 4 14 1.91 0.77
-2 -4 14 1.72 0.91
-2 4 14 0.48 0.77
-2 -4 14 2.32 0.99
-2 4 14 2.07 1.08
-2 -4 14 2.66 1.06
2 4 -14 0.91 0.6
2 4 -14 1.98 0.71
2 4 -14 1.55 0.7
2 4 -13 50.51 2.62
2 4 -13 41.81 3.18
2 -4 -13 54.74 3.35
2 4 -13 52.32 3.39
2 4 -13 44.37 2.79
-2 4 13 49.19 2.85
-2 4 13 48.24 3.16
-2 -4 13 48.98 3.14
-2 4 13 47.07 3.26
-2 -4 13 51.41 3.13
-2 -4 13 51.48 2.86
2 4 -13 50.36 2.72
-2 -4 12 311.02 9.93
-2 -4 12 314.45 9.63
-2 4 12 279.63 9.22
2 4 -12 317.05 10.35
2 4 -12 311.98 10.6
2 -4 -12 315.86 10.25
-2 -4 12 290.28 9.42
-2 -4 12 286.14 9.82
-2 4 12 289.58 9.93
-2 4 12 295.75 10.21
2 4 -12 281.43 9.51
2 4 -12 314.81 9.35
-2 -4 11 101.18 4.5
-2 4 11 92.24 4.14
2 4 -11 111.43 5.32
-2 -4 11 120.51 4.64
-2 4 11 115.27 4.65
-2 4 11 121.42 5.01
-2 4 11 94.02 4.79
-2 -4 11 96.43 4.61
-2 4 11 98.92 4.72
2 4 -11 101.56 4.28
-2 -4 11 106.96 4.75
-2 -4 11 101.16 4.46
-2 -4 10 5.72 1.09
-2 -4 10 4.53 0.99
-2 -4 10 3.75 1.03
-2 -4 10 4.07 0.94
-2 4 10 5.65 0.91
2 4 -10 4.73 1.18
-2 4 10 3.81 0.86
-2 -4 10 4.46 0.94
-2 -4 10 4.56 1.03
-2 4 10 4.67 0.85
-2 4 10 4.93 1.04
-2 4 10 3.02 1.02
-2 4 10 5.47 1.12
2 4 -10 4.38 0.85
-2 -4 10 4.53 0.86
-2 4 10 4.66 0.93
-2 4 9 622.11 16.47
2 4 -9 623.13 16.51
-2 -4 9 592.54 16.58
-2 -4 9 582.78 16.84
-2 4 9 569.32 16.81
-2 4 9 659.99 17
-2 -4 9 660.06 16.65
-2 4 9 643.06 16.63
-2 4 9 618.99 16.77
-2 -4 9 615.51 17.78
2 4 -9 632.57 17.81
-2 -4 9 587.65 16.73
-2 -4 9 595.19 16.88
-2 -4 8 83.49 3.74
2 4 -8 90.68 4.24
-2 -4 8 77.93 3.61
2 4 -8 82.36 3.42
-2 -4 8 84.7 4.19
-2 4 8 91.23 3.72
-2 -4 7 1613.32 40.88
-2 4 7 1636.07 40.05
2 4 -7 1622.47 40.74
-2 -4 7 1580.42 41.01
-2 4 6 14.74 1.26
-2 -4 6 14.34 1.51
-2 -4 6 13.17 1.52
2 4 -6 14.57 1.46
2 4 -5 1141 29.08
-2 -4 5 1140.01 29.29
-2 -4 5 1147.41 27.6
-2 4 5 1177.65 28.75
-2 4 5 1129.17 29.08
-2 -4 5 1147.26 29.06
-2 -4 5 1174.81 29.45
2 -4 -4 292.98 7.75
2 4 -4 295.85 7.77
-2 -4 4 272.31 8.17
-2 4 4 291.48 8.27
-2 -4 4 290.79 8.59
-2 -4 4 293.39 8.54
2 -4 -4 268.25 7.34
2 -4 -3 203.11 5.58
2 4 -3 209.96 5.64
-2 4 3 192.16 5.93
-2 -4 3 198.43 5.97
-2 -4 3 216.03 6.41
2 -4 -3 206 5.37
2 -4 -3 200.51 5.67
2 4 -2 53.23 2.24
-2 4 2 54.8 2.08
-2 -4 2 52.27 2.04
2 -4 -2 54.46 1.88
2 -4 -2 54.13 2.15
2 4 -1 85.04 2.52
2 -4 -1 93.89 2.54
2 4 -1 80.03 2.86
-2 4 1 79.99 2.64
-2 -4 1 89.19 2.69
2 4 -1 72.44 2.57
2 -4 -1 80.86 2.72
2 -4 -1 79.75 2.98
2 -4 0 56.45 2.18
2 4 0 53.19 2.07
2 -4 0 51.75 2.32
2 4 0 55.12 2.07
2 4 1 289.26 8.09
-2 -4 -1 302.26 7.55
2 -4 1 289.76 8.42
-2 4 -1 289.04 7.52
2 4 1 300.48 7.87
2 4 2 3.22 0.58
-2 4 -2 4.33 0.45
-2 -4 -2 3.59 0.41
2 -4 2 4.86 0.7
2 -4 2 3.75 0.73
2 4 2 3.78 0.51
2 -4 3 40.34 2.16
-2 -4 -3 43.9 1.7
-2 4 -3 40.76 1.66
2 4 3 38.29 2.05
-2 -4 -4 705.56 18.04
-2 4 -4 723.52 18.07
2 -4 4 727.48 19.09
2 4 4 735.5 18.88
2 -4 5 111.47 4.31
2 -4 5 112.46 4.53
2 4 5 102.88 3.05
2 4 5 114.65 4.36
2 -4 6 6.67 1.22
2 -4 6 7.36 1.05
2 4 6 7.21 1.08
2 4 6 6.21 0.5
2 -4 6 6.2 1.01
2 -4 6 8.24 1.27
2 -4 7 511.32 14.64
2 -4 7 553.45 15.35
2 -4 7 531.18 14.9
2 4 7 533.98 15.08
2 4 8 157.46 5.68
2 -4 8 152.55 5.54
2 4 8 153.22 6.31
2 -4 8 149.4 6.16
2 -4 8 157.17 5.95
2 4 8 164.54 6.02
2 -4 8 152.7 5.76
2 -4 8 170.84 6.61
2 4 8 161.73 6.31
2 -4 9 207.67 7.31
2 -4 9 210.07 7.32
2 -4 9 214.48 7.17
2 -4 9 228.86 8.24
2 4 9 212.38 7.88
2 -4 9 203.38 6.82
2 4 9 199.38 6.61
2 4 9 224.42 6.93
2 -4 9 190.51 6.83
2 4 9 208.63 7.51
2 4 9 185.89 6.9
2 -4 9 202.29 7.3
2 4 9 215.77 7.08
2 -4 9 213.31 8.37
2 4 9 210.31 8.04
2 -4 9 200.44 7.78
-2 4 -9 217.96 6.96
2 4 10 521.53 16.36
2 -4 10 534.35 16.22
2 -4 10 506.47 16.52
2 -4 10 525.77 15.21
2 -4 10 529.04 15.48
2 4 10 510.11 14.42
2 -4 10 490.5 14.64
2 4 10 567.14 14.84
2 -4 10 504.21 14.83
2 4 10 494.22 14.93
2 -4 10 532.91 15.23
2 -4 10 533.11 15.03
2 -4 10 527.48 15.3
-2 4 -10 548.97 14.77
2 4 10 533.87 16.04
2 -4 10 555.03 16.33
2 4 11 497.3 15.96
2 -4 11 495.59 15.79
2 -4 11 500.58 16.25
2 -4 11 499.41 14.67
2 -4 11 513.91 14.39
2 -4 11 487.73 14.89
2 4 11 515.01 13.98
2 -4 11 476.61 14.1
2 4 11 472.98 13.59
2 4 11 522.33 14.27
2 -4 11 517.28 13.99
2 4 11 458.61 14.32
2 -4 11 474.73 14.29
2 -4 11 506.77 15.55
2 4 11 490.52 15.42
-2 4 -11 471.03 13.83
2 4 12 2.1 0.97
2 -4 12 0.9 0.91
2 4 12 0.73 0.69
2 -4 12 2.49 0.96
2 4 12 1.5 0.77
-2 4 -12 2.38 1.07
2 4 12 1.58 0.88
2 -4 12 1.63 0.92
2 4 12 1.64 0.9
2 4 12 2.26 1.17
2 -4 12 2.12 1.23
2 -4 12 1.18 0.97
2 -4 12 1.56 0.74
-2 4 -12 1.34 0.8
-2 -4 -12 2.24 0.89
2 -4 13 65.3 4.58
2 4 13 72.66 3.76
2 -4 13 66.42 3.86
-2 4 -13 63.1 4.02
2 -4 13 63.86 3.5
2 4 13 63.49 3.59
-2 4 -13 68.56 3.8
-2 -4 -13 60.89 3.64
2 4 13 62.38 4.02
2 -4 13 66.94 3.5
2 4 13 64.26 3.28
2 -4 13 64.24 3.48
2 -4 14 22.84 2.18
2 4 14 23.85 2.11
2 -4 14 24.24 2.04
2 -4 14 26.82 2.08
2 4 14 24.96 1.91
-2 4 -14 20.06 1.78
2 -4 14 22.75 1.84
2 4 15 9.13 1.53
2 4 15 10.53 1.37
2 -4 15 8.54 1.21
-2 4 -15 6.02 0.93
2 4 15 10.48 1.22
2 -4 15 6.91 1.18
2 -4 15 6.77 1.17
2 4 16 0.27 0.74
2 -4 16 0.39 0.55
2 4 16 0.42 0.58
-2 4 -16 0.94 0.47
2 -4 16 0.1 0.61
2 -4 16 0.31 0.66
2 -4 17 39.91 2.03
-2 4 -17 35.62 1.72
2 -4 18 8.94 0.75
-2 -5 18 6.85 0.69
-2 -5 18 3.98 0.54
-2 -5 17 10.95 1.13
-2 5 17 12.83 1.24
2 5 -16 7.68 0.83
-2 -5 16 8.81 1.23
-2 5 16 5.59 1.05
-2 -5 15 88.81 4.36
-2 5 15 111.09 3.93
-2 -5 15 109.67 4.4
-2 5 15 105.91 4.43
-2 5 15 104.1 4.68
2 5 -15 80.26 3.6
2 5 -15 105.27 3.81
-2 5 14 3.26 0.84
2 5 -14 3.77 0.85
-2 -5 14 2.69 1.05
-2 5 14 3.72 1.02
-2 -5 14 3.71 0.98
-2 5 14 3.21 1.15
-2 -5 14 4.83 0.97
-2 -5 14 3.54 1.04
2 5 -14 3.84 0.91
2 5 -14 3.46 0.87
2 5 -13 19.9 1.65
2 5 -13 18.95 2.16
2 5 -13 20.75 1.77
-2 5 13 21.42 2.22
-2 5 13 23.24 2.08
-2 -5 13 19.75 1.9
-2 -5 13 20.82 2.01
-2 -5 13 20.98 1.91
-2 5 13 18.15 1.6
2 5 -13 16.37 1.8
-2 -5 12 52.3 3.06
2 5 -12 50.64 2.71
2 -5 -12 52.5 3.28
2 5 -12 55.75 3.38
2 5 -12 60.23 3.86
2 5 -12 54.65 2.98
-2 5 12 51.69 3.17
-2 -5 12 55.7 3.22
-2 5 12 53.75 3.55
-2 -5 12 51.55 3.26
-2 -5 12 55.46 3.21
-2 5 12 53.87 2.81
2 5 -12 55.61 3.26
-2 5 11 42.84 2.65
-2 -5 11 49.54 2.88
2 5 -11 47.38 2.76
-2 -5 11 49.19 2.95
-2 5 11 46.86 2.95
-2 -5 11 46.42 3.03
-2 -5 11 48.12 2.98
-2 -5 11 52.24 3.05
-2 -5 11 49.3 3.36
2 5 -11 48.01 2.55
2 -5 -11 52.76 3.2
2 5 -11 49.64 3.11
2 5 -11 56.99 3.73
-2 5 11 47.06 2.59
2 5 -11 47.19 3.02
-2 -5 10 67.1 3.48
2 5 -10 73.87 3.44
-2 -5 10 65.51 3.47
-2 5 10 68.41 3.54
-2 5 10 66.33 3.36
-2 5 10 69.12 3.57
-2 -5 10 68.51 3.73
2 -5 -10 73.06 3.7
2 5 -10 72.55 4.18
2 5 -10 71.52 3.65
-2 5 10 77.78 3.48
-2 5 10 81.55 3.78
-2 -5 10 72.47 3.67
-2 -5 10 71.76 3.73
-2 5 10 64.28 3.02
-2 -5 10 69.17 4.23
-2 -5 9 249.71 8.56
-2 -5 9 254.21 8.52
-2 5 9 267.5 8.39
-2 5 9 275.73 8.65
-2 -5 9 253.39 8.64
2 5 -9 259.14 9.26
-2 5 9 294.41 8.62
-2 -5 9 295.2 8.3
-2 5 9 283.28 8.23
-2 -5 9 253 8.41
2 5 -9 267.78 8.26
-2 -5 9 233.71 8.21
-2 5 9 247.41 8.72
-2 5 9 248.65 8.34
-2 -5 9 263.7 9.55
-2 -5 8 2.28 0.81
-2 -5 8 2.03 0.76
-2 -5 8 2.35 0.79
-2 5 8 3.86 0.77
-2 -5 8 3.2 0.85
2 5 -8 2.24 0.96
-2 5 8 2.01 0.77
-2 -5 8 2.33 0.96
-2 5 8 3.34 0.78
2 5 -8 2.46 0.7
-2 5 8 2.16 0.74
-2 -5 8 2.68 0.97
-2 -5 7 67.15 3.37
-2 -5 7 73.41 3.5
-2 -5 7 71.85 3.89
2 5 -7 73.17 3.72
-2 -5 7 76.7 4.01
-2 5 7 72.01 3.37
-2 -5 6 12.02 1.45
2 -5 -6 11.13 1.07
2 5 -6 12.12 1.1
-2 -5 6 12.8 1.52
-2 5 6 13.21 1.3
-2 -5 5 1326.88 33.72
2 5 -5 1296.71 32.32
2 -5 -5 1350.7 32.37
-2 -5 5 1340.01 33.66
-2 -5 5 1285.98 32.99
2 -5 -4 13.73 0.88
2 5 -4 14.84 1.01
-2 -5 4 13.62 1.38
-2 -5 4 14.05 1.17
-2 5 4 13.73 1.15
2 -5 -3 2036.84 49.69
2 -5 -3 2032.59 49.47
2 -5 -3 2076.29 49.34
2 5 -3 2105.75 49.4
2 5 -3 2078.05 50.24
-2 -5 3 2157.21 50.57
-2 -5 3 2000.12 49.82
-2 5 3 2050.44 49.84
2 -5 -2 83 2.82
2 -5 -2 84.74 3.07
-2 -5 2 78.65 2.77
-2 5 2 84.65 2.8
2 5 -2 83.89 3.13
-2 5 1 35.78 1.44
-2 -5 1 34.66 1.42
2 -5 -1 35.18 1.27
2 5 -1 37.13 1.32
2 5 -1 35.34 1.71
2 -5 -1 39.54 1.74
2 -5 -1 34.61 1.85
2 5 0 327.27 8.83
2 -5 0 331.87 9.41
2 -5 0 334.29 9.1
2 5 0 326.17 8.93
2 5 1 134.68 4.05
2 -5 1 127.2 4.62
2 -5 1 130.09 4.46
2 5 1 128.26 4.3
2 5 2 260.36 7.58
2 -5 2 288.23 8.55
-2 5 -2 289.44 7.3
-2 -5 -2 289.92 7.31
2 5 2 280.31 8.17
2 -5 3 27.41 1.91
-2 -5 -3 28.41 1.33
2 -5 3 28.57 1.98
2 5 3 29.62 1.87
2 -5 4 730.5 19.63
-2 5 -4 742.34 18.32
-2 -5 -4 718.17 18.31
2 5 4 755 19.42
2 -5 5 1133.39 28.99
-2 5 -5 1147.46 27.74
-2 -5 -5 1127.19 27.75
2 -5 5 1117.73 29.17
2 5 5 1109.44 28.46
2 -5 5 1112.63 29.1
2 -5 5 1075.4 28.26
2 5 5 1138.81 28.82
2 -5 6 474.32 13.63
-2 5 -6 468 12.56
2 -5 6 455.59 13.91
-2 -5 -6 471.69 12.62
2 5 6 459.54 13.29
2 -5 6 446.12 13.11
2 -5 6 468.41 13.92
2 5 6 494.68 13.68
2 -5 7 147.5 5.81
2 -5 7 143.72 5.81
2 -5 7 155.26 6.36
2 5 7 143 5.74
2 -5 7 148.9 5.67
2 -5 7 142.51 5.5
2 -5 8 61.91 3.72
2 5 8 55.48 3.42
2 5 8 55.74 3.35
2 -5 8 59.89 3.35
2 5 8 62.44 3.01
2 -5 8 61.73 3.45
2 -5 8 55.05 3.16
2 -5 8 59.39 3.19
2 -5 8 64.21 3.39
2 5 8 60.08 2.99
2 -5 8 49.67 3.2
2 -5 8 52.37 2.7
2 5 8 57.6 3.21
2 5 8 54.13 2.81
2 5 8 66.33 2.8
-2 5 -8 60.39 3.03
2 -5 9 262.57 8.96
2 -5 9 273.57 8.93
2 -5 9 271.38 9.07
2 -5 9 275.94 9.78
2 5 9 273.34 9.47
2 5 9 297.64 8.47
2 5 9 260.19 8.03
2 -5 9 252.26 8.16
2 5 9 261.22 8.1
2 -5 9 252.81 8.24
2 5 9 248.48 8.34
2 5 9 261.48 8.98
2 -5 9 254.29 9.03
2 5 9 266.36 8.5
2 5 9 265.72 9.42
2 -5 9 256.57 9.17
-2 5 -9 275.92 8.6
2 5 10 6.56 1.37
2 -5 10 8.6 1.52
2 -5 10 10.21 1.85
2 -5 10 6.77 1.1
2 5 10 7.4 1.25
2 -5 10 6.46 1.29
-2 5 -10 5.03 1.08
-2 -5 -10 8.12 1.34
2 -5 10 7.85 1.41
2 -5 10 6.45 1.34
2 -5 10 9.58 1.4
2 -5 10 7.19 1.39
2 5 10 6.43 1.04
2 5 10 5.48 0.96
2 5 10 5.29 1.24
2 -5 10 4.59 0.95
2 5 10 5.32 1.07
2 5 10 7.3 1.56
2 -5 10 5.73 1.37
-2 5 -10 6.87 1.2
2 5 11 8.88 1.64
2 -5 11 10.48 1.67
2 -5 11 10.52 2.03
2 5 11 10.31 1.77
2 -5 11 8.11 1.59
2 -5 11 10.38 1.41
2 5 11 11.17 1.48
2 -5 11 9.25 1.52
2 -5 11 11.72 1.61
2 -5 11 7.71 1.31
2 -5 11 9.29 1.64
-2 5 -11 6.85 1.6
2 5 11 6.84 1.25
2 -5 11 8.78 1.29
2 5 11 7.87 1.56
-2 -5 -11 9.84 1.53
-2 5 -11 8.9 1.43
2 5 11 9.11 1.2
2 5 11 9.3 1.27
-2 5 -11 8.71 1.28
2 5 12 12.26 1.87
-2 5 -12 14.92 1.7
-2 -5 -12 14.75 1.73
2 -5 12 9.87 1.95
2 -5 12 16.87 1.95
-2 5 -12 12.34 1.89
2 -5 12 14.95 1.59
2 5 12 12.2 1.77
2 5 12 16.68 1.74
2 -5 12 12.65 1.52
2 5 12 15.98 1.58
2 -5 12 15.91 1.99
2 -5 12 14.46 1.63
-2 5 -12 13.75 1.51
2 -5 13 8.22 1.55
2 5 13 7.06 1.37
2 5 13 3.41 1.03
2 -5 13 5.27 1.06
2 -5 13 5.58 1.12
2 5 13 4.2 0.97
-2 5 -13 3.64 0.79
2 -5 13 4.51 1.03
2 -5 13 4.35 1.12
2 -5 14 22.8 1.88
2 5 14 24.82 1.82
-2 5 -14 19.97 1.78
2 -5 14 25.4 1.91
2 5 14 23.64 2.3
2 5 14 23.48 1.95
2 -5 14 22.43 2.18
2 -5 14 23.27 1.95
2 -5 15 1.13 0.79
2 -5 15 2.44 0.8
2 -5 15 3.52 0.81
2 5 15 4.01 0.93
-2 5 -15 2.06 0.71
-2 5 -16 0.34 0.41
-2 5 -16 0.22 0.55
2 -5 16 0.94 0.66
-2 5 -17 0.86 0.43
2 -5 17 1.29 0.57
-2 -6 17 1.16 0.52
-2 6 16 0.88 0.63
-2 -6 16 0.5 0.57
2 6 -16 0.43 0.31
2 6 -16 0.06 0.43
-2 -6 15 5.58 1.1
-2 6 15 7.51 1.26
2 6 -15 6.86 0.95
2 6 -15 3.73 0.77
-2 -6 14 16.51 1.76
-2 6 14 21.65 1.83
-2 -6 14 20.78 1.77
-2 -6 14 20.14 1.77
-2 -6 14 17.08 1.83
2 6 -14 15.18 1.57
2 6 -14 18.17 1.56
2 6 -13 37.48 2.4
-2 6 13 39.52 2.55
-2 -6 13 30.99 2.27
-2 -6 13 34.41 2.61
-2 -6 13 34.95 2.5
2 6 -13 28.68 2.32
2 6 -13 32.99 2.12
-2 -6 12 75.27 3.84
2 6 -12 83.2 3.57
2 6 -12 86.14 4.8
2 6 -12 79.15 3.98
2 6 -12 80.93 3.83
-2 -6 12 75.02 3.73
-2 -6 12 76.26 3.75
-2 6 12 77.47 3.84
-2 -6 12 85.8 4.19
-2 -6 12 84.2 4.32
-2 6 12 78.56 3.77
2 6 -12 77.33 4.05
-2 -6 11 2.29 0.87
-2 -6 11 3.61 1.09
-2 -6 11 4.16 1.29
-2 -6 11 4.52 1.11
2 6 -11 4.26 0.93
-2 6 11 2.89 0.89
2 6 -11 4.06 1.24
2 -6 -11 6.25 1.15
2 6 -11 3.02 0.9
-2 6 11 1.74 0.95
-2 6 11 3.21 0.92
-2 -6 11 2.98 0.85
-2 -6 11 4.02 1.04
2 6 -11 3.55 0.98
2 6 -11 5.65 1.26
2 6 -10 102.62 4.4
-2 -6 10 93.09 4.47
-2 6 10 94.41 4.72
-2 -6 10 94.52 4.25
-2 6 10 92.93 4.27
-2 -6 10 100.91 4.67
2 6 -10 104.92 4.79
2 6 -10 105.01 4.08
-2 -6 10 107.87 4.87
2 -6 -10 106.71 4.57
2 6 -10 100.32 5.21
2 6 -10 111.1 4.58
-2 6 10 124.53 4.8
-2 -6 10 109.53 5.75
-2 6 10 103.79 4.54
2 6 -9 413.43 11.84
-2 -6 9 410.2 13.48
-2 6 9 379 12.24
-2 6 9 372.99 11.61
-2 -6 9 383.79 12.1
-2 -6 9 412.39 12.71
2 6 -9 389.59 11.25
-2 -6 9 400.56 12.27
2 6 -9 426.11 13.17
2 -6 -9 435.6 12.01
2 6 -9 403.39 11.77
-2 6 9 459.03 12.09
-2 -6 9 392.22 13.47
-2 6 9 399.4 12.03
-2 -6 8 1.85 0.81
-2 -6 8 2.29 0.94
-2 -6 8 1.48 0.79
-2 -6 8 2.89 0.85
2 6 -8 2.06 0.67
2 -6 -8 3.26 0.81
2 6 -8 3.28 0.78
2 6 -8 2.4 1.03
-2 6 8 1.81 0.74
-2 -6 8 2.32 1.03
-2 6 8 3.35 0.75
2 6 -8 1.71 0.71
-2 -6 8 1.66 0.89
-2 6 8 4.02 0.94
2 6 -7 172.7 5.59
2 -6 -7 176.92 5.65
-2 -6 7 166.47 6.25
-2 -6 7 164.32 6.17
-2 -6 7 181.89 6.98
2 6 -7 165.21 5.67
2 6 -7 162.2 5.32
-2 -6 7 167.39 6
-2 -6 6 444.04 12.98
-2 -6 6 422.14 13.16
2 -6 -6 418.19 11.34
2 6 -6 411.82 11.31
-2 -6 5 6.96 1.17
-2 -6 5 9.37 1.4
2 6 -5 9.14 1.21
2 6 -5 8.83 0.82
2 -6 -5 8.68 0.8
-2 -6 4 14.51 1.49
-2 -6 4 13.27 1.48
2 -6 -4 10.29 0.82
2 -6 -4 13.46 0.86
2 6 -4 12.46 0.86
2 6 -4 11.29 1.23
2 -6 -3 1045.86 24.76
2 -6 -3 942.16 24.81
2 6 -3 979.53 25.28
-2 -6 3 1021.66 25.64
-2 6 3 1001.16 24.66
-2 -6 3 1001.31 24.72
2 -6 -2 9.58 0.87
2 -6 -2 10.53 1.01
-2 -6 2 10.91 0.77
-2 6 2 9.85 0.72
2 6 -2 9.71 0.6
2 -6 -2 10.59 0.59
2 6 -2 10.43 1.02
2 -6 -1 52.67 2.53
2 -6 -1 57.08 2.41
-2 6 1 51.49 1.73
-2 -6 1 50.4 1.77
2 6 -1 48.82 2.22
-2 6 0 486.81 11.79
-2 -6 0 473.05 11.83
2 6 0 484.99 12.54
2 -6 0 484.07 12.99
2 -6 0 491.4 13.33
2 6 0 460.06 12.69
2 6 1 57.14 2.26
2 -6 1 52.96 2.65
2 -6 1 54.35 2.84
2 6 2 13.41 0.95
2 6 2 13.31 1.24
2 -6 2 14.42 1.45
-2 -6 -2 12.61 0.7
2 6 3 260.97 8.04
2 -6 3 247.18 8.11
-2 -6 -3 256.35 6.82
2 -6 3 255.97 8.37
2 -6 3 264.03 8.35
-2 6 -3 264.76 6.82
2 6 4 66.14 3.18
2 6 4 56.49 2.62
2 -6 4 63.01 2.63
2 -6 4 60.26 3.21
2 -6 4 67.44 3.41
-2 6 -4 64.33 2.27
-2 -6 -4 63.25 2.29
2 6 5 4.44 1.02
2 -6 5 4.22 0.98
2 -6 5 6.29 0.85
2 6 5 3.99 0.74
2 -6 5 5.94 1.12
-2 -6 -5 4.72 0.67
-2 6 -5 4.33 0.62
2 -6 6 136.13 5.42
2 -6 6 136.4 5.67
-2 -6 -6 139.72 4.58
-2 6 -6 138.55 4.51
2 -6 6 145.62 6
2 6 6 129.96 5.04
2 -6 6 125.92 4.89
2 -6 6 130.58 5.71
2 6 6 142.53 5.59
2 -6 7 272.1 8.78
2 -6 7 255.22 8.5
2 6 7 253.6 8.41
2 -6 7 250.02 8.24
2 -6 7 260.45 9.34
2 6 7 243.46 8.28
-2 -6 -7 268.34 7.84
2 -6 7 257.97 9.41
-2 6 -7 264.68 7.72
2 -6 7 253.44 8.94
2 -6 7 260.04 8.82
2 6 7 238.57 8.21
2 -6 7 237.52 8.28
-2 6 -7 267.19 8.25
2 6 8 198.67 7.31
2 -6 8 190.41 7.07
2 -6 8 203.71 8.14
2 6 8 208.84 6.79
2 -6 8 199.94 7.63
-2 6 -8 196.52 6.5
-2 -6 -8 213.01 6.75
2 -6 8 201.47 8.2
2 -6 8 194 7.21
2 -6 8 206.03 7.51
2 -6 8 206.53 7.39
2 6 8 201.46 6.55
2 6 8 211.88 6.43
2 -6 8 198.98 7.61
2 6 8 190.32 7.06
2 6 8 177.87 6.37
2 6 8 196.5 6.93
2 -6 8 187.01 7.8
-2 6 -8 211.38 7.04
2 6 9 188.46 7.23
2 -6 9 178.99 6.94
2 -6 9 187.54 7.98
2 6 9 186.5 6.48
2 -6 9 176.5 7.22
-2 6 -9 195.14 6.43
-2 -6 -9 200.84 6.63
2 -6 9 177.75 7
2 -6 9 184.54 7.03
2 -6 9 192.38 7.3
2 -6 9 172.33 6.89
2 -6 9 193.37 7.82
2 6 9 169.27 6.45
2 6 9 188.35 7.45
2 6 9 169.93 6.19
2 6 9 178.85 6.9
-2 6 -9 186.28 6.65
2 -6 9 168.62 6.07
2 6 9 170.47 6.08
2 6 9 195.46 6.17
2 -6 10 1.08 1.04
2 -6 10 2.39 0.94
2 -6 10 1.1 0.93
2 6 10 1.41 0.77
2 6 10 0.73 0.67
2 6 10 0.61 0.96
2 -6 10 2.44 1.08
2 6 10 0.62 0.65
2 -6 10 0.79 0.63
2 6 10 0.51 0.84
-2 6 -10 1.28 0.75
2 -6 10 -0.19 0.73
-2 -6 -10 0.69 0.76
2 6 10 1.35 0.8
2 -6 10 0.57 0.62
2 6 10 0.19 0.72
2 -6 10 0.89 0.77
-2 6 -10 0.98 0.83
2 -6 11 123.44 6.5
2 6 11 119.32 5.02
2 -6 11 109.24 5.35
-2 6 -11 109.03 4.71
-2 -6 -11 112.65 4.91
2 -6 11 111.63 5.38
2 -6 11 115.09 5.22
2 -6 11 111.32 5.37
2 6 11 99.83 4.26
2 -6 11 111.22 4.58
2 6 11 120.58 4.56
-2 6 -11 106.91 5.83
2 -6 11 108.3 4.5
2 6 11 113.35 4.72
2 6 11 116.23 5.39
2 6 11 115.98 5.75
-2 6 -11 114.73 4.87
2 6 12 23.05 2.43
-2 6 -12 28.41 2.21
2 -6 12 21.94 2.76
2 -6 12 24.93 2.37
2 -6 12 25.91 2.27
2 -6 12 24.99 2.42
-2 6 -12 24.19 2.64
2 6 12 25.77 2.38
2 6 12 23.68 1.96
2 -6 12 25.96 1.95
2 6 12 28.51 2.27
-2 6 -12 24.17 2.04
2 -6 12 25.26 1.98
2 6 12 30.89 2.07
2 -6 13 3.28 1.25
2 6 13 4.2 0.94
2 -6 13 4.43 0.84
2 6 13 2.44 1.01
2 -6 13 3.34 0.89
-2 6 -13 2.5 0.96
-2 6 -13 2.96 0.82
2 -6 13 3.08 1.02
2 -6 13 4.08 1.13
2 6 14 135.03 5.58
2 -6 14 128 4.68
2 6 14 133.23 4.9
2 -6 14 127.26 4.8
-2 6 -14 117.55 4.9
2 -6 14 137.09 5.72
2 -6 14 119.75 5.1
-2 6 -15 38.75 2.25
2 6 15 45.03 2.31
-2 6 -15 43.68 2.27
2 -6 15 38.19 2.32
2 -6 15 45.22 2.33
-2 6 -16 1.73 0.59
2 -6 16 1.32 0.64
-2 6 -16 1.04 0.48
2 -6 17 17.72 1.16
-2 6 -17 19.42 1.07
-2 -7 17 6.71 0.66
-2 -7 16 19.03 1.39
2 7 -16 13.69 0.98
-2 -7 15 29.54 2.01
2 7 -15 33.84 1.84
2 7 -15 27.29 1.79
-2 -7 14 41.99 2.67
-2 7 14 50.71 3.03
-2 -7 14 46.54 2.92
-2 -7 14 46.02 2.71
2 7 -14 42.68 2.62
2 7 -14 52.32 2.53
2 7 -13 219.77 7.43
-2 7 13 203.29 7.78
-2 7 13 233.14 7.3
-2 -7 13 214.52 7.7
-2 -7 13 227.09 8.06
2 7 -13 209.32 7.61
2 7 -13 219.57 7.04
-2 -7 12 72.01 3.78
2 7 -12 84.74 3.56
2 7 -12 70.99 4.43
2 7 -12 75.76 3.73
-2 -7 12 71.97 3.71
-2 7 12 73.07 4.08
-2 7 12 76.23 3.55
-2 -7 12 75.25 3.98
-2 -7 12 74.03 4.08
-2 7 12 70.73 3.7
2 7 -12 72.18 3.91
2 7 -11 65.39 3.82
2 7 -11 72.8 3.34
2 7 -11 68.73 4.35
-2 -7 11 69.65 3.79
2 7 -11 76.44 3.74
-2 7 11 67.68 3.92
-2 7 11 78.05 3.52
-2 -7 11 72.5 3.93
-2 7 11 69.5 3.72
-2 -7 11 64.16 4.13
-2 -7 11 62.18 4.5
-2 -7 10 132.28 6.93
-2 -7 10 153.29 6.5
2 7 -10 145.12 5.19
2 7 -10 138.95 5.33
2 7 -10 141.15 6.53
2 7 -10 159.74 5.78
-2 -7 10 136.6 5.82
-2 7 10 138.42 5.96
-2 7 10 134.8 5.2
-2 -7 10 150.5 6.05
-2 7 10 150.94 5.94
2 7 -10 143.09 6
-2 -7 9 48.47 3.84
2 7 -9 58.36 3.09
-2 7 9 52.24 3.2
-2 -7 9 48.4 3.16
-2 -7 9 53.38 3.25
-2 -7 9 63.49 3.69
-2 -7 9 50.28 3.43
2 7 -9 57.52 2.77
-2 -7 9 52.29 3.2
2 7 -9 60.24 2.91
2 7 -9 55.95 3.67
-2 7 9 50.79 3.12
2 7 -9 58.64 3.39
2 7 -8 5.69 1.04
-2 7 8 7.11 1
-2 -7 8 6.43 1.47
-2 7 8 5.53 1.09
-2 7 8 8.35 1.19
-2 -7 8 3.7 1.05
-2 -7 8 5.34 1.2
-2 -7 8 6.26 1.26
2 7 -8 5.24 0.9
-2 -7 8 5.43 1.05
2 7 -8 5.14 0.85
-2 7 8 6.79 0.95
-2 7 8 6.8 1.21
-2 -7 8 4.47 1.26
-2 -7 7 57.54 3.24
-2 -7 7 69.74 3.62
-2 -7 7 67.59 3.63
2 7 -7 68.04 2.88
-2 -7 7 68.32 3.37
2 7 -7 68.82 2.82
-2 7 7 61.74 2.98
-2 7 7 61.97 3.01
-2 7 7 61.99 3.27
-2 -7 7 67.6 3.98
2 7 -7 67.73 3.15
-2 7 7 63.04 3.36
2 7 -6 119.88 4.22
-2 -7 6 126.54 4.79
2 7 -6 118.43 5.14
2 7 -6 125 4.08
2 7 -6 120.97 4.49
-2 -7 6 127.54 5.54
-2 -7 6 126.24 5.9
-2 -7 6 122.56 5.05
-2 -7 6 122.3 4.99
-2 7 6 118.92 4.85
-2 -7 5 2.99 1.07
2 7 -5 2.81 0.9
2 7 -5 2.24 0.45
2 7 -5 2.35 0.6
-2 -7 5 3.15 0.96
-2 -7 4 213.73 7.33
2 7 -4 207.48 6.97
2 -7 -4 220.74 6.34
2 7 -3 18.1 0.83
2 7 -3 17.89 1.47
2 -7 -3 16.26 1.25
2 -7 -3 13.88 1.16
2 7 -2 82.6 3.32
2 -7 -2 79.93 3.39
2 -7 -2 82.16 3.26
2 7 -1 127.35 4.37
2 -7 -1 128.95 4.86
2 -7 -1 133.11 4.66
2 7 0 301.3 8.48
2 -7 0 314.1 9.45
2 -7 0 308.3 9.1
2 7 0 297.25 8.78
2 -7 1 314.9 9.6
2 -7 1 332.17 9.96
2 7 1 311.98 8.68
2 -7 1 320.46 9.37
2 7 1 313.25 9.3
2 -7 2 171.53 6.33
2 7 2 166.48 4.98
2 7 2 162.28 4.54
2 -7 2 175.34 5.98
2 7 2 185.05 5.99
2 -7 3 1.79 0.82
2 -7 3 2.61 0.88
2 7 3 1.76 0.36
2 -7 3 3.28 0.83
2 7 3 3.12 0.89
-2 7 -4 209.99 5.55
2 -7 4 206.77 7.48
2 -7 4 207.38 7.49
2 -7 4 203.72 7.23
2 7 4 186.58 5.95
2 7 4 205.43 7.08
2 7 5 19.11 1.84
2 7 5 17.21 1.33
2 -7 5 17.1 1.83
2 -7 5 24.18 2.18
-2 7 -5 17.33 1.06
2 -7 5 20.28 1.71
2 -7 5 19.43 1.75
-2 7 -6 669.17 17.81
2 7 6 689.72 18.61
2 -7 6 671.82 18.39
2 7 6 618.74 17.56
-2 7 -6 658.69 16.63
2 -7 6 652.76 18.86
2 -7 6 674.91 19.24
2 7 6 636.77 17.42
2 7 6 648.66 17.99
2 -7 6 633.21 18.76
2 -7 6 613.97 17.84
2 -7 6 689 18.44
2 7 7 83.85 3.85
2 -7 7 84.85 4.7
2 7 7 88.49 4.2
2 7 7 84.19 3.63
2 -7 7 87.11 4.65
-2 7 -7 86.46 3.31
2 -7 7 91.31 4.96
2 -7 7 91.87 4.48
2 -7 7 86.2 4.27
2 7 7 86.76 3.7
2 -7 7 90.35 4.5
2 7 7 80.03 3.87
2 7 7 92.92 4.57
2 7 7 92.53 4.22
-2 7 -7 94.26 4.11
2 7 7 85.65 3.82
-2 7 -8 223.56 7.56
2 7 8 203.77 7.05
2 -7 8 213.21 7.94
2 -7 8 214.22 8.06
2 7 8 214.78 7.01
2 -7 8 214.52 8.16
2 7 8 210.58 7.47
-2 7 -8 210.38 6.66
2 -7 8 217.4 8.35
2 -7 8 216.35 8.84
2 7 8 216.45 7.1
2 7 8 222.32 7.69
2 7 8 205.8 7.45
2 -7 8 202.01 8.46
2 7 9 -0.16 0.62
2 -7 9 0.48 1.02
2 7 9 1.12 0.71
-2 7 -9 1.22 0.55
2 -7 9 1.23 0.84
2 -7 9 0.53 0.86
2 -7 9 0.58 0.85
2 -7 9 0.18 0.79
2 -7 9 0.34 0.91
2 7 9 0.22 0.65
2 7 9 2.96 0.89
2 7 9 0.51 0.5
2 7 9 1.2 0.99
2 7 9 0.6 0.73
2 -7 9 0.23 0.79
-2 7 -9 -0.29 0.77
2 7 10 25.2 2.16
2 7 10 29.71 2.72
2 -7 10 24.82 2.64
2 -7 10 19 2.5
2 -7 10 26.93 2.52
2 -7 10 29.4 2.55
2 -7 10 27.13 2.59
2 -7 10 25.97 2.41
2 7 10 25.29 1.9
-2 7 -10 22.27 2.59
2 7 10 23.3 2.2
2 7 10 23.24 1.81
2 -7 10 26.59 2.57
2 7 10 23.93 2.03
-2 7 -10 22.9 2.15
2 7 11 8.38 1.36
2 -7 11 7.97 1.51
2 -7 11 8.65 1.62
2 -7 11 7.75 1.55
2 -7 11 7.15 1.46
2 7 11 8.93 1.19
2 -7 11 6.05 1.03
-2 7 -11 9.02 1.7
2 7 11 6.64 1.3
2 7 11 7.09 1.09
-2 7 -11 6.33 1.26
2 7 11 6.41 1.51
2 -7 12 0.68 0.87
2 7 12 1.47 1
2 -7 12 0.44 0.62
2 7 12 -0.17 0.91
2 7 12 1.21 0.68
-2 7 -12 0.54 0.77
2 7 12 0.84 0.82
2 -7 12 1.49 1.01
-2 7 -12 -0.15 0.88
-2 7 -13 27.98 2.01
2 -7 13 27.03 1.9
2 7 13 27.37 2.3
2 7 13 27.95 1.86
2 -7 13 23.55 2.41
2 -7 13 25.22 2.16
2 -7 13 27.49 2.33
-2 7 -13 25.13 2.11
-2 7 -14 2.92 0.71
2 -7 14 1.86 0.65
2 7 14 -0.09 0.21
2 -7 14 2.18 1.09
2 7 14 2.49 0.91
2 -7 14 2.45 0.87
2 -7 14 1.62 0.77
-2 7 -14 2.07 0.84
2 7 15 18.08 1.61
2 -7 15 15.1 1.36
-2 7 -15 14.33 1.25
2 -7 15 15.47 1.39
-2 7 -15 18.35 1.43
-2 7 -16 0.59 0.39
2 -7 16 -0.34 0.52
-2 7 -16 0.46 0.47
2 -7 17 1.77 0.39
-2 7 -17 2.9 0.43
-2 -8 17 3.5 0.51
2 8 -16 0.95 0.36
-2 -8 16 1.17 0.41
2 8 -15 2.56 0.69
-2 8 15 2.87 0.79
-2 -8 15 4.19 0.81
-2 -8 14 4.35 0.9
-2 8 14 4.64 1.07
2 8 -14 4.35 0.95
2 8 -14 5.28 0.87
-2 -8 14 3.46 0.91
-2 -8 14 4.85 1.11
-2 8 13 3.04 1
-2 -8 13 2.1 0.79
-2 -8 13 2.17 1
-2 -8 13 4.35 1.15
2 8 -13 2.39 0.96
2 8 -13 4.22 0.9
2 8 -12 46.51 2.56
-2 8 12 45.52 2.85
2 8 -12 43.71 2.76
-2 -8 12 43.75 2.85
-2 8 12 40.05 2.83
-2 -8 12 43.14 2.93
2 8 -12 44.97 3
-2 -8 12 37.85 2.69
-2 -8 11 226.09 9.31
-2 -8 11 207.36 9.79
-2 -8 11 245.53 9.33
2 8 -11 261.71 8.02
2 8 -11 268.03 9.77
-2 -8 11 256.78 8.83
2 8 -11 268.15 8.56
-2 8 11 259.25 8.82
2 8 -11 244.64 8.8
-2 8 11 259.03 8.78
-2 -8 11 244.15 8.8
-2 -8 10 106.49 5.04
-2 -8 10 107.24 5.05
2 8 -10 108.01 4.33
-2 8 10 109.8 5.04
2 8 -10 111.47 4.76
-2 -8 10 115.08 5.16
-2 8 10 100.4 4.8
-2 -8 10 109.72 5.45
2 8 -10 114.04 5.17
-2 -8 10 99.58 6.01
-2 -8 9 26.08 2.33
-2 -8 9 25.76 2.43
-2 -8 9 29.16 2.6
2 8 -9 27.27 1.9
-2 8 9 29.08 2.43
2 8 -9 27.39 2.11
-2 8 9 26.59 2.24
-2 -8 9 29.71 3.09
2 8 -9 23.97 2.26
2 8 -8 103.36 4.42
-2 8 8 96.77 4.52
-2 -8 8 106.46 5.1
-2 -8 8 109.37 5.07
-2 -8 8 112.28 4.82
2 8 -8 105.99 4.11
2 8 -8 105.86 5.2
-2 8 8 100.91 4.23
-2 -8 8 97.18 4.64
-2 8 8 103.85 4.81
-2 -8 8 105.97 5.91
-2 -8 7 66.04 3.51
-2 -8 7 67.4 3.74
-2 -8 7 64.04 3.59
2 8 -7 65.65 2.93
-2 -8 7 63.94 3.36
-2 8 7 61.97 3.12
2 8 -7 59.86 3.61
-2 8 7 60.92 3.07
-2 8 7 58.65 3.21
-2 8 7 60.11 3.44
2 8 -7 61.79 3.11
-2 -8 6 160.14 7.12
-2 -8 6 160.91 6.63
-2 -8 6 158.3 5.95
-2 -8 6 164.23 6.22
-2 -8 6 159.4 6.07
2 8 -6 156.61 5.23
-2 -8 6 156.95 5.73
-2 8 6 145.17 5.52
2 8 -6 156.46 6.2
-2 8 6 152.43 5.55
2 8 -6 163.17 5.95
-2 8 6 142.38 5.84
-2 8 6 148.43 5.61
2 8 -5 243.54 7.89
-2 -8 5 236.15 8.02
-2 -8 5 245.66 8.19
-2 8 5 240.23 7.8
2 8 -5 249.34 8.27
-2 8 5 232.67 7.69
2 8 -5 252.23 7.34
-2 -8 5 239.44 7.71
-2 -8 5 257.02 9.31
2 8 -5 256.33 7.63
-2 8 5 229 8.01
2 8 -4 46.15 2.68
-2 8 4 46.16 2.52
-2 -8 4 45.77 2.66
-2 -8 4 44.65 2.61
2 8 -4 48.79 2.39
2 8 -3 243.17 7.61
2 -8 -3 247.98 7.4
2 8 -2 1.49 0.56
2 -8 -2 0.97 0.55
2 -8 -2 1.73 0.59
2 8 -1 17.98 1.36
2 -8 -1 16.02 1.55
2 -8 -1 16.75 1.5
2 -8 0 7.76 1.21
2 -8 0 8.42 1.12
2 -8 0 6.47 0.92
2 8 0 6.49 0.79
-2 8 0 6.89 0.75
2 -8 1 470.04 13.58
2 -8 1 473.83 13.87
2 8 1 472.43 13.19
2 -8 1 464.78 13.12
2 8 1 457.85 12.25
2 -8 2 349.51 10.68
2 -8 2 375.84 11.4
2 8 2 342.72 10.58
2 8 3 1.32 0.6
2 -8 3 0.32 0.61
2 -8 3 -0.17 0.8
2 -8 3 0.99 0.65
2 8 3 0.52 0.67
2 -8 4 215.59 7.41
2 -8 4 233.81 7.66
2 8 4 204.05 7.33
2 -8 4 227.12 8.3
2 -8 4 248.76 8.59
2 8 4 240.41 7.98
2 -8 4 227.87 8.07
2 8 5 30.36 2.13
-2 8 -5 31.07 1.72
2 -8 5 32.57 2.4
2 8 5 28.33 1.94
2 -8 5 30.69 2.2
2 -8 5 30.48 2.63
2 -8 5 26.33 2.35
2 8 5 34.48 2.38
2 8 5 30.7 2.41
2 8 6 30.25 2.36
2 -8 6 30.11 2.64
2 -8 6 30.42 2.77
2 -8 6 29.78 2.26
-2 8 -6 33.64 2.32
2 8 6 33.66 2.31
-2 8 -6 32.3 1.86
2 -8 6 37.27 2.67
2 8 6 35.62 2.23
2 8 6 29.06 2.04
2 8 6 35.14 2.68
2 8 7 5.01 1.16
2 8 7 5.3 1.3
2 8 7 6.03 1.16
2 -8 7 6.36 1.38
2 8 7 5.72 0.9
2 -8 7 6.92 1.46
2 -8 7 6.6 1.57
2 -8 7 5.04 1.11
2 -8 7 5.95 1.25
2 -8 7 5.3 1.19
-2 8 -7 5.92 0.93
2 -8 7 5.93 1.33
2 8 7 4.98 0.96
2 8 7 6.32 1.15
2 8 7 4.76 0.93
-2 8 -7 4.49 1.09
2 8 8 298.94 9.93
2 -8 8 284.56 10.83
2 8 8 299.1 9.15
2 -8 8 300.78 10.81
2 -8 8 311.84 11.44
2 -8 8 264.44 9.78
2 -8 8 296.11 10.33
2 -8 8 303.5 10.5
2 -8 8 306.67 9.98
-2 8 -8 294.87 8.86
2 -8 8 312.89 10.63
2 8 8 289.27 9.49
2 8 8 294.49 9.15
-2 8 -8 309.75 9.82
2 8 8 298.9 9.38
2 -8 9 1 1.02
2 8 9 3.52 0.91
2 -8 9 0.89 0.77
2 8 9 1.74 0.73
-2 8 -9 2.79 1.01
2 -8 9 0.83 0.96
2 -8 9 1.79 0.95
2 -8 9 2.26 1.05
-2 8 -9 1.88 0.75
-2 8 -9 3.26 1.15
2 8 9 2.99 1
2 8 9 2.33 0.83
2 -8 9 1.21 0.99
2 8 9 4.59 1.16
2 8 10 15.03 1.79
2 8 10 24.24 2.53
2 -8 10 18.91 2.25
2 -8 10 17.9 2.51
2 8 10 22.87 1.92
2 -8 10 18.34 2.15
2 -8 10 18.28 2.29
2 -8 10 20.41 2.3
2 -8 10 19.95 2.16
-2 8 -10 18.82 1.67
-2 8 -10 16.91 2.26
2 8 10 19.65 1.97
2 8 10 18.64 1.67
-2 8 -10 19.8 2
2 -8 11 29.04 2.77
-2 8 -11 34.83 2.54
2 -8 11 32 3.22
2 8 11 35.24 2.4
-2 8 -11 29 2.07
2 -8 11 31.55 2.67
2 8 11 26.85 1.92
2 8 11 31.05 2.43
2 -8 11 28.5 2.59
2 -8 11 29.32 2.77
2 -8 11 27.98 2.65
-2 8 -11 35.35 2.6
2 8 11 30.66 2.36
2 8 11 29.36 2.74
-2 8 -12 203.67 7.2
2 8 12 206.07 7.33
-2 8 -12 193.34 7.07
-2 8 -12 201.28 6.66
2 -8 12 209.01 7.78
2 -8 12 188.46 7.47
-2 8 -13 1.72 0.77
2 8 13 3.9 1.08
2 -8 13 2.6 0.97
2 -8 13 2.97 1.04
-2 8 -13 2.54 0.94
2 -8 14 105.56 4.48
2 -8 14 104.7 4.24
2 8 14 114.34 4.42
-2 8 -14 102.95 4.16
-2 8 -14 96.06 3.81
-2 8 -15 15.07 1.27
2 -8 15 14.26 1.19
2 -8 15 13.65 1.27
-2 8 -16 46.98 1.93
2 -8 16 46.13 1.9
2 9 -15 0.14 0.51
-2 9 15 0.4 0.56
-2 -9 15 0.26 0.37
2 9 -14 84.84 3.75
-2 9 14 98.89 3.93
-2 -9 14 94.85 4.09
-2 -9 14 90.88 3.88
-2 -9 14 87.59 3.43
-2 9 13 7.4 1.19
-2 -9 13 5.77 0.96
2 9 -13 6.29 1.2
-2 -9 13 7.73 1.28
2 9 -13 8.27 1.1
-2 -9 12 47.93 3.12
-2 -9 12 49.91 3.13
2 9 -12 50.82 2.67
-2 -9 12 43.09 2.56
-2 -9 12 51.93 3.07
-2 9 12 48.82 2.93
2 9 -12 55.99 3.23
-2 9 12 51.99 3.07
-2 -9 12 41.47 2.74
2 9 -11 26.36 1.98
-2 9 11 27.33 2.34
2 9 -11 27.67 2.22
-2 -9 11 27.55 2.39
-2 9 11 22.34 2.06
-2 -9 11 23.33 2.27
-2 -9 11 24.67 2.28
2 9 -11 32 2.56
-2 -9 11 26.78 2.68
-2 -9 10 28.63 3.18
-2 -9 10 33.95 2.93
2 9 -10 30.9 2.12
2 9 -10 31.43 2.86
-2 -9 10 29.74 2.55
2 9 -10 33.29 2.4
-2 9 10 26.86 2.29
-2 -9 10 32.26 2.6
-2 9 10 30.99 2.59
2 9 -10 35.91 2.71
-2 -9 9 114.03 6.56
-2 -9 9 113.87 5.27
-2 -9 9 118.49 5.7
-2 -9 9 121.86 5.61
2 9 -9 124.53 4.67
2 9 -9 117.84 5.76
2 9 -9 111.29 4.87
-2 9 9 108.49 4.88
-2 9 9 112.17 5.29
2 9 -9 122.35 5.39
-2 -9 8 27.33 2.28
-2 -9 8 27.91 2.37
-2 -9 8 25.67 2.37
-2 -9 8 24.46 2.39
2 9 -8 26.52 1.89
2 9 -8 29.45 2.62
-2 9 8 24.04 1.9
2 9 -8 25.42 2.05
-2 9 8 24.25 2.03
-2 9 8 21.84 2.18
-2 -9 8 26.47 2.99
-2 -9 7 22.95 2.05
-2 -9 7 27.52 2.28
-2 -9 7 25.29 2.27
-2 -9 7 24.96 2.37
2 9 -7 28.69 1.91
-2 -9 7 24.5 2.06
-2 9 7 25.29 1.99
2 9 -7 19.92 2.12
-2 9 7 21.11 1.82
-2 9 7 22.82 1.93
-2 9 7 24.18 2.23
2 9 -7 24.62 2.16
-2 -9 6 33.77 2.48
-2 -9 6 35.06 2.52
-2 -9 6 30.65 2.49
2 9 -6 30.52 1.95
-2 -9 6 31.78 2.24
-2 9 6 31.1 2.24
2 9 -6 34.23 2.59
-2 9 6 28.08 2.1
2 9 -6 33.02 2.18
-2 9 6 29.7 2.09
-2 -9 6 35.41 3.24
2 9 -6 31.1 2.3
2 9 -5 2.78 0.77
-2 -9 5 2.51 0.77
2 9 -5 7.14 1.18
-2 9 5 1.48 0.7
-2 9 5 2.33 0.78
-2 9 5 1.49 0.81
-2 -9 5 1.94 0.82
2 9 -5 5.52 1.01
-2 -9 5 1.7 0.74
-2 -9 5 6.42 1.17
-2 9 4 133.46 5.19
2 9 -4 125.72 5.14
-2 9 4 131.59 5.09
-2 9 4 127.45 5.32
-2 -9 4 121.98 5.04
2 9 -4 131.04 5
-2 -9 4 131.87 5.25
-2 -9 4 125.46 5.09
-2 -9 3 15.92 1.54
-2 -9 3 13.9 1.43
-2 -9 3 19.17 2.13
2 -9 -3 14.55 1.41
2 -9 -3 13.68 1.32
-2 9 3 14 1.48
2 9 -3 12.66 1.38
-2 -9 3 15.49 1.52
2 9 -3 15.79 1.5
-2 9 3 16.43 1.62
-2 9 3 14.3 1.61
2 9 -2 1078.89 27.18
-2 9 2 1082.19 27.69
2 -9 -2 1023.35 27.51
2 -9 -2 1100.4 27.65
-2 -9 2 1042.6 27.22
-2 9 1 766.82 20.4
2 -9 -1 765.46 20.63
2 -9 -1 761.44 20.81
2 9 -1 768.48 19.79
-2 9 1 750.1 20.43
-2 9 0 104.5 4.44
2 -9 0 116.38 5.09
2 -9 0 109.92 4.79
-2 9 0 108.7 4.54
2 9 0 109.81 3.93
-2 9 -1 349.17 10.52
-2 9 -1 327.41 9.77
2 -9 1 360.48 11.42
2 9 1 343.56 10.21
2 -9 1 376.88 11.26
2 9 1 343.34 10.56
2 -9 1 362.48 10.55
2 9 2 82.32 3.71
-2 9 -2 87.56 3.89
-2 9 -2 82.95 3.61
2 -9 2 90.86 4.61
2 -9 2 80.83 3.67
2 -9 2 85.7 4.02
2 9 2 86.03 4.04
-2 9 -3 15.53 1.3
2 -9 3 17.16 1.79
2 9 3 17.66 1.71
-2 9 -3 16.41 1.54
-2 9 -3 16.19 1.22
2 9 3 14.66 1.52
-2 9 -3 14.63 1.5
2 -9 3 15.01 1.76
2 -9 3 18.66 2.1
2 -9 3 16.28 1.59
2 9 3 17.47 1.57
2 9 3 17.96 1.76
-2 9 -4 89.85 3.67
2 -9 4 92.25 4.63
2 -9 4 83.62 4.67
2 -9 4 102.28 5.11
2 -9 4 88.79 4.11
-2 9 -4 92.91 4.09
2 9 4 96.72 4.3
-2 9 -4 93.9 3.49
2 9 4 88.18 4.17
2 -9 4 98.44 4.36
-2 9 -4 96.39 4.07
2 9 4 91.81 3.95
2 9 4 92.46 4.51
2 -9 5 -0.28 0.7
2 9 5 1.55 0.88
-2 9 -5 0.33 0.48
2 -9 5 -0.16 0.71
-2 9 -5 0.34 0.53
2 -9 5 0.38 0.72
2 9 5 0.31 0.63
-2 9 -5 0.52 0.49
2 -9 5 -0.21 0.74
2 -9 5 0.43 0.82
2 9 5 -0.12 0.66
2 9 5 0.14 0.74
2 9 6 293.14 9.94
2 9 6 293.23 9.68
2 -9 6 269.35 10.01
2 9 6 261.29 9.39
2 -9 6 298.66 10.77
2 -9 6 279.03 9.39
2 -9 6 298.26 9.89
-2 9 -6 284.1 8.33
-2 9 -6 284.76 9.89
2 -9 6 295.38 9.83
2 9 6 261.08 8.72
2 9 6 277.68 9.13
2 9 7 91.74 4.6
2 9 7 94.58 4.93
2 -9 7 92.95 5.26
2 -9 7 92.65 5.41
2 9 7 80.78 4.37
2 -9 7 92.94 5.11
2 9 7 99.56 3.85
2 -9 7 85.45 4.46
2 -9 7 98.7 4.95
-2 9 -7 90.04 3.7
2 -9 7 91.11 4.38
-2 9 -7 88.23 4.86
2 -9 7 95.91 4.84
2 9 7 86.4 3.94
2 9 7 89.38 4.02
2 9 7 96.86 4.33
-2 9 -7 93.25 4.41
2 9 8 67.81 4.13
2 9 8 66.72 3.82
2 -9 8 70.61 4.45
2 -9 8 62.05 4.49
-2 9 -8 62.73 3.38
2 -9 8 64.49 4.33
2 9 8 69.29 3.2
2 -9 8 62.68 3.8
2 -9 8 61.92 3.96
2 -9 8 74.5 4.36
-2 9 -8 59.44 2.95
2 -9 8 68.77 3.77
2 -9 8 71.64 4.2
-2 9 -8 61.33 4.08
2 9 8 57.95 3.21
2 9 8 61.96 3.2
-2 9 -8 60.49 3.52
2 9 8 65.63 3.46
2 -9 9 25.97 2.83
2 9 9 31.36 2.57
-2 9 -9 31.51 2.37
2 -9 9 33.26 2.8
2 -9 9 40.68 3.24
2 -9 9 35.24 2.99
-2 9 -9 36.02 2.2
2 -9 9 31.61 2.58
-2 9 -9 37.41 3.2
2 9 9 30.41 2.3
2 -9 9 38.84 3.41
2 -9 9 30.55 2.94
2 9 9 31.24 2.17
2 9 9 31.84 2.29
-2 9 -9 33.96 2.62
2 -9 10 100.4 5.24
2 -9 10 106.27 5.48
2 -9 10 102.85 5
-2 9 -10 109.1 4.26
2 9 10 100.53 4.82
2 9 10 102.11 5.41
-2 9 -10 104.29 5.63
2 -9 10 101.89 5.81
-2 9 -10 108.84 4.93
2 9 10 99.89 4.5
2 -9 10 88.76 5.28
2 9 11 87.15 4.3
2 9 11 90.27 4.15
2 -9 11 95.7 4.9
2 -9 11 88.34 4.74
2 -9 11 94.21 5.01
-2 9 -11 96.06 3.94
2 -9 11 96.26 4.73
-2 9 -11 95.74 4.47
-2 9 -12 67.51 3.51
2 9 12 73.03 3.48
-2 9 -12 67.56 3.13
2 -9 12 72.07 3.92
-2 9 -12 66.97 3.47
2 -9 12 65.63 3.76
2 -9 13 2.59 1
2 -9 13 3.21 0.98
-2 9 -13 4.14 1.04
2 9 13 4.09 0.88
2 -9 13 2.63 1.04
-2 9 -13 2.38 0.82
-2 9 -13 3.7 0.88
2 -9 14 14 1.19
-2 9 -14 13.17 1.19
-2 9 -14 18.14 1.47
-2 9 -14 17.19 1.3
2 -9 14 16.58 1.57
2 -9 14 14.99 1.41
2 -9 15 2.46 0.63
-2 9 -15 3.1 0.68
-2 9 -15 1.91 0.4
2 -9 15 3.54 0.59
-2 -10 15 0.5 0.4
2 10 -15 0.52 0.45
2 10 -14 16.8 1.42
-2 -10 14 17.43 1.5
-2 10 14 17.62 1.35
2 10 -13 -0.12 0.73
-2 10 13 0.2 0.59
-2 -10 13 -0.12 0.73
-2 -10 13 -0.13 0.83
-2 -10 12 45.91 2.73
-2 -10 12 46.21 2.75
-2 -10 12 47.37 2.66
-2 10 12 45.14 2.36
-2 -10 12 42.78 2.94
2 10 -12 46.29 2.72
-2 10 12 46.85 2.62
-2 -10 11 1.26 0.87
-2 -10 11 3.53 1.15
-2 10 11 1.25 0.76
-2 -10 11 2.86 1.27
2 10 -11 1.4 0.92
-2 10 11 1.74 0.9
-2 -10 10 1.31 1.01
-2 -10 10 1.75 1.04
-2 10 10 1.96 0.8
-2 10 10 1.89 0.96
2 10 -10 2.95 1.04
-2 -10 10 2 1.08
-2 10 9 0.18 0.88
2 10 -9 2.03 0.9
-2 -10 9 1.55 0.95
-2 -10 9 1.81 0.83
-2 10 9 0.92 0.71
-2 -10 9 0.91 1.09
-2 -10 9 1.41 0.98
-2 -10 9 1.13 1.07
-2 -10 8 78.5 4.33
-2 -10 8 82.89 4.51
-2 10 8 76.51 4.27
2 10 -8 86.81 4.6
-2 10 8 74.25 3.67
-2 -10 8 78.98 4.1
-2 -10 8 80.75 4.26
-2 10 8 73.73 3.6
2 10 -8 76.42 4.09
-2 -10 8 71.72 5.16
2 10 -7 -0.18 0.68
-2 10 7 0.14 0.62
-2 10 7 0.12 0.59
2 10 -7 -0.16 0.79
-2 -10 7 0.92 0.73
-2 -10 7 0.33 0.88
-2 -10 7 0.19 0.91
-2 -10 7 1.04 0.93
-2 10 6 290.35 9.51
2 10 -6 306.99 10.04
-2 -10 6 296.29 10.05
-2 -10 6 280.41 9.73
-2 -10 6 288.3 9.49
-2 -10 6 294.94 9.76
2 10 -6 299.68 9.62
-2 -10 6 314.12 11.69
-2 10 6 271.19 9.78
2 10 -5 30.96 2.4
-2 10 5 29.69 2.32
-2 10 5 30.95 2.29
-2 -10 5 35.45 2.53
-2 -10 5 30.8 2.46
-2 -10 5 36 2.55
2 10 -5 34.17 2.38
-2 10 5 30.06 2.48
-2 10 4 185.93 6.88
2 10 -4 193.42 6.82
-2 10 4 179.08 6.68
-2 -10 4 186.6 6.8
-2 -10 4 186.62 6.92
-2 -10 4 190.51 6.86
2 10 -4 179.08 6.53
-2 10 4 195.44 7.17
-2 10 3 2.68 0.9
2 10 -3 2.78 0.8
-2 10 3 0.57 0.71
-2 10 3 2.59 0.88
-2 -10 3 2.2 0.79
2 10 -3 1.69 0.68
2 10 -3 2.98 0.92
-2 -10 3 3.34 0.88
-2 -10 3 2.87 0.87
-2 -10 3 2.8 1.13
2 10 -2 565.77 15.01
2 -10 -2 499.32 15.3
2 -10 -2 577.18 15.74
-2 -10 2 553.42 16.68
-2 -10 2 534.33 15.24
2 10 -2 543.76 15.54
2 10 -2 548.25 14.86
-2 -10 2 537.57 15.11
-2 10 2 539.75 15.57
2 10 -1 59.52 3.32
-2 10 1 59.58 3.24
2 10 -1 65.14 2.9
-2 10 1 59.67 3.35
2 -10 -1 63.14 3.51
2 -10 -1 61.24 3.52
2 -10 0 212 7.99
2 -10 0 212.08 7.79
-2 10 0 218.69 6.52
2 10 0 215.11 7.04
-2 10 0 198.63 6.81
2 10 0 207 7.43
-2 10 0 210.77 7.19
-2 10 0 207.13 7.38
2 -10 1 37.96 2.92
-2 10 -1 33.13 2.4
-2 10 -1 34.84 2.21
2 10 1 33.01 2.46
2 -10 1 32.19 2.2
2 10 1 38.59 2.36
2 10 2 261.73 8.42
-2 10 -2 264.13 8.61
-2 10 -2 252.46 7.95
2 -10 2 277.4 9.74
-2 10 -2 251.63 8.17
2 -10 2 267.84 8.71
2 10 3 52.73 3.11
2 -10 3 59.89 3.23
-2 10 -3 58.88 3.22
-2 10 -3 57.51 3.09
2 -10 3 54.6 3.69
2 -10 3 68.49 4.19
-2 10 -3 59.93 3.12
2 10 3 57.52 3.32
2 -10 3 59.51 3.48
-2 10 -3 57.13 2.65
2 -10 3 54.06 3.07
2 -10 4 194.04 7.2
2 10 4 207.75 7.48
-2 10 -4 204.23 7.22
2 10 4 188.4 7.26
2 -10 4 208.33 7.51
-2 10 -4 212.88 7.29
-2 10 -4 202.3 7.4
2 -10 4 229.38 8.8
2 -10 4 205.9 8.35
2 -10 4 207.1 7.93
2 10 4 223.14 7.81
2 10 4 206.21 7.87
-2 10 -4 221.18 6.79
2 -10 5 28.19 2.3
-2 10 -5 28.97 2.27
2 10 5 29.96 2.4
-2 10 -5 38.18 2.07
-2 10 -5 31.33 2.52
2 -10 5 36.93 2.7
-2 10 -5 32.47 2.25
2 -10 5 32.06 2.99
2 -10 5 34.86 3.09
2 -10 5 30.38 2.72
2 10 5 30.66 2.5
2 10 5 38.3 2.9
-2 10 -5 34.54 2.17
-2 10 -6 1.07 0.73
2 -10 6 0.43 0.88
2 10 6 0.35 0.73
2 -10 6 3.44 1.23
2 -10 6 1.33 0.94
-2 10 -6 2.27 0.76
2 -10 6 1.03 0.76
2 -10 6 1.08 0.9
-2 10 -6 1.48 0.88
2 -10 6 0.76 0.94
2 -10 6 0.66 0.73
2 10 6 1.98 0.96
2 10 6 -0.18 0.86
2 10 6 0.3 0.72
-2 10 -7 3.82 0.97
2 -10 7 1.38 0.88
2 10 7 3.72 1.07
2 -10 7 3.71 1.27
2 -10 7 2.96 1.16
2 -10 7 0.7 0.83
2 -10 7 3.67 1.28
2 -10 7 3.6 1.04
-2 10 -7 1.79 0.68
2 -10 7 5.53 1.35
-2 10 -7 5.26 1.34
2 10 7 3.45 1.09
2 10 7 3.51 1.19
-2 10 -7 2.96 1.03
2 10 7 1.65 0.87
-2 10 -8 69.96 3.51
2 -10 8 58.87 4.24
2 -10 8 56.17 4.14
2 -10 8 72.12 4.91
2 -10 8 65.04 3.9
2 -10 8 71.45 4.36
-2 10 -8 57.96 2.96
2 -10 8 64.29 3.68
-2 10 -8 67.47 4.23
2 10 8 64.14 3.17
2 10 8 66.89 4.19
2 10 8 68.01 3.95
2 10 8 67.07 3.54
-2 10 -8 69.26 3.8
-2 10 -9 27.39 2.15
2 -10 9 25.48 2.75
2 -10 9 22.9 2.31
2 -10 9 23.29 2.47
2 -10 9 22.51 2.49
-2 10 -9 25.54 1.82
2 -10 9 23.13 2.18
-2 10 -9 21.57 2.46
2 10 9 22.28 2.22
2 10 9 19.43 1.71
2 -10 9 20.71 2.5
-2 10 -9 28.98 2.44
2 10 9 23.37 1.99
-2 10 -10 2.99 0.9
2 -10 10 2.47 0.98
2 10 10 4.1 1.14
2 10 10 3.79 0.85
2 -10 10 6.01 1.41
2 -10 10 2.44 1.1
2 -10 10 4.22 1.31
-2 10 -10 3.24 1.15
-2 10 -10 2.46 0.93
2 10 11 19.12 1.63
2 -10 11 20.08 2.12
2 -10 11 22.61 2.32
-2 10 -11 22.89 2.05
2 10 11 22.93 2.01
-2 10 -11 24.16 1.77
2 -10 11 22.02 2.09
2 -10 12 82.41 3.6
2 -10 12 75.53 3.53
-2 10 -12 83.31 3.39
-2 10 -12 83.43 2.89
2 -10 12 91 3.76
-2 10 -13 6.28 0.98
2 -10 13 5.88 1.12
2 -10 13 7.06 1.17
-2 10 -13 7.46 1.1
2 -10 13 7.58 1.18
-2 10 -13 7.84 0.96
-2 10 -14 70.85 2.86
-2 10 -14 69.76 2.63
-2 10 -14 64.59 2.64
2 -10 14 67.74 2.87
2 -10 14 71.8 3.09
2 -10 15 7.6 0.74
2 11 -15 19.4 1.03
2 11 -14 62.51 2.65
-2 -11 14 65.09 2.7
2 11 -13 51.32 2.68
-2 -11 13 56.53 2.81
-2 -11 13 48.21 2.63
-2 11 13 55.77 2.33
-2 -11 12 8.04 1.21
-2 11 12 7.08 0.94
2 11 -12 8.55 1.28
-2 -11 12 7.08 1.17
-2 -11 12 8.29 1.3
-2 11 12 6.81 1.12
-2 -11 11 0.14 0.76
-2 -11 11 0.3 0.8
-2 11 11 0.39 0.53
-2 -11 11 0.34 0.88
2 11 -11 0.56 0.81
-2 11 11 0.29 0.72
-2 -11 10 1 0.94
-2 11 10 2.32 0.7
-2 11 10 1.32 0.91
-2 -11 10 3.48 1.17
-2 -11 10 1.96 0.99
-2 -11 10 2.23 1.12
-2 -11 9 0.33 0.96
-2 -11 9 0.16 0.83
-2 11 9 -0.11 0.54
-2 11 9 1.95 1.07
2 11 -9 -0.16 0.97
-2 -11 9 -0.39 1.06
-2 -11 8 0.18 0.81
-2 -11 8 0.39 0.94
-2 11 8 -0.18 0.94
2 11 -8 0.19 0.64
-2 -11 8 -0.17 0.9
-2 -11 8 0.31 0.89
-2 11 8 0.21 0.53
2 11 -8 0.8 0.88
-2 -11 8 -0.3 0.89
2 11 -7 21.97 2.18
-2 11 7 18.56 1.91
-2 -11 7 20.67 2.26
-2 -11 7 16.73 1.97
-2 -11 7 21.22 2.01
-2 -11 7 16.84 1.99
2 11 -7 19.7 1.97
-2 -11 7 19.88 2.7
2 11 -6 1.17 0.81
-2 11 6 0.46 0.74
-2 -11 6 0.33 0.88
-2 -11 6 0.74 0.81
2 11 -6 -0.15 0.76
-2 -11 6 3.67 1.17
-2 -11 6 -0.18 0.95
-2 11 6 1.62 1.03
2 11 -5 275.2 9.32
-2 11 5 280.16 9.45
-2 -11 5 291.36 9.71
-2 -11 5 286.65 9.48
-2 -11 5 277.73 9.43
-2 -11 5 282.12 9.14
2 11 -5 273.03 9.09
-2 11 5 281.69 9.74
-2 11 4 10.51 1.66
2 11 -4 12.43 1.48
-2 11 4 13.33 1.64
-2 -11 4 10.44 1.52
-2 -11 4 10.61 1.4
2 11 -4 13.03 1.52
-2 -11 4 10.44 1.89
-2 -11 4 13.27 1.62
-2 -11 4 11.07 1.46
-2 11 3 46.66 3.05
-2 -11 3 42.82 2.81
-2 -11 3 44.15 2.75
-2 -11 3 42.61 2.74
2 11 -3 42.54 2.6
-2 11 3 42.51 2.89
2 11 -3 45.01 2.62
-2 -11 3 45.84 3.55
-2 11 2 585.21 16.61
-2 -11 2 584.33 16.27
-2 -11 2 564.28 15.97
2 11 -2 564.75 15.62
2 11 -2 578.6 16.59
-2 -11 2 578.1 17.79
-2 11 1 7.02 1.24
-2 11 1 5.66 1.25
2 -11 -1 5.32 1.16
2 -11 -1 7.56 1.35
-2 -11 1 4.07 1.26
2 11 -1 6.08 1.14
-2 -11 1 4.87 0.97
-2 11 0 269.3 8.23
2 11 0 280.46 8.93
2 11 0 281.42 9.42
-2 11 0 272.8 8.63
2 -11 0 274.35 9.88
-2 11 0 289.12 9.45
-2 11 0 283.87 9.1
2 -11 1 56.25 3.05
-2 11 -1 54.51 3.31
-2 11 -1 61.63 2.78
2 11 1 60.42 3.24
2 11 1 62.38 3.56
-2 11 -1 57.05 3.03
2 -11 1 61.88 3.99
-2 11 -1 58.41 3.11
2 -11 2 1.74 0.71
-2 11 -2 0.92 0.83
2 -11 2 0.4 0.58
2 11 2 1.43 0.79
-2 11 -2 0.75 0.68
2 -11 2 1.26 0.9
2 -11 2 1.35 0.97
2 11 3 18.29 2
-2 11 -3 20.86 1.86
2 11 3 20.82 1.96
2 -11 3 22.79 2.01
2 11 3 17.33 1.99
-2 11 -3 22.4 2.04
2 -11 3 19.8 1.87
2 -11 3 20.81 2.42
2 -11 3 19.31 2.3
2 -11 4 26.48 2.22
-2 11 -4 29.19 2.26
2 11 4 24.6 2.26
2 11 4 30.25 2.39
2 -11 4 22.7 1.94
2 -11 4 30.83 2.38
-2 11 -4 24.03 2.08
-2 11 -4 26.47 2.2
2 -11 4 27.27 2.84
2 -11 4 27.82 2.75
2 -11 4 26.35 2.46
2 11 4 30.81 2.48
2 11 4 24.51 2.35
-2 11 -4 25.2 1.8
2 -11 5 51.58 3.03
-2 11 -5 51.14 3.26
2 -11 5 54.62 3.39
2 -11 5 53.56 3.99
2 -11 5 60.1 4.25
2 -11 5 56.1 3.57
2 -11 5 55.07 3.34
2 11 5 60.61 3.62
2 -11 5 51.73 3.64
-2 11 -5 52.86 2.8
-2 11 -5 53.16 3.19
2 11 5 57.72 3.44
-2 11 -6 240.84 7.81
2 11 6 250.33 8.87
2 -11 6 242.45 9.34
2 -11 6 238.07 8.96
2 -11 6 231.05 8.18
2 -11 6 249.04 8.86
-2 11 -6 238.58 8.72
2 -11 6 246.15 9.95
2 -11 6 231.71 9.67
2 -11 6 230.85 8.48
2 11 6 237.11 8.86
-2 11 -6 246.31 8.47
2 11 6 247.07 8.54
-2 11 -7 96.13 4.17
2 -11 7 87.31 5.13
2 11 7 85.84 4.57
2 -11 7 100.62 5.21
2 -11 7 105.11 5.23
-2 11 -7 95.08 3.88
2 -11 7 94.78 4.44
-2 11 -7 85.52 4.71
2 -11 7 102.01 4.96
2 -11 7 97.22 5.75
2 11 7 87.62 4.37
2 11 7 97.58 4.93
2 -11 7 93.29 4.68
2 -11 8 39.76 2.95
-2 11 -8 48.43 2.53
2 -11 8 39.71 2.77
2 11 8 42.01 3.09
2 -11 8 40.3 3.54
2 -11 8 34.82 3.45
2 -11 8 37.63 3.32
2 -11 8 50.71 3.54
2 11 8 41.24 2.75
-2 11 -8 41.8 2.89
-2 11 -8 44.17 2.66
2 -11 9 8.6 1.67
2 -11 9 8.63 1.51
2 11 9 8.62 1.52
-2 11 -9 8.88 1.21
2 -11 9 8.3 1.38
-2 11 -9 8.51 1.46
-2 11 -9 8.43 1.3
2 -11 10 74.12 4.32
2 -11 10 81.51 4.47
2 -11 10 82.16 4.26
2 -11 10 74.69 3.89
-2 11 -10 79.86 3.42
-2 11 -10 83.63 3.79
2 11 10 78.41 4.08
-2 11 -10 84.61 4.07
-2 11 -11 5.18 1.11
2 11 11 4.87 1.03
2 -11 11 4.35 1.06
-2 11 -11 4.96 0.92
2 -11 11 4.26 1.13
2 -11 11 3.76 1.12
-2 11 -11 4.2 0.96
2 -11 12 87.85 4
2 -11 12 89.77 3.96
2 -11 12 87.03 4.02
-2 11 -12 86.83 3.67
-2 11 -12 90.82 3.86
2 -11 13 15.44 1.44
2 -11 13 13.17 1.31
-2 11 -13 14.65 1.27
2 -11 14 0.73 0.42
2 -11 14 0.57 0.47
-2 11 -14 0.85 0.4
2 12 -14 0.96 0.39
2 12 -14 0.93 0.32
2 12 -13 0.77 0.57
-2 -12 13 0.48 0.53
-2 -12 12 9.6 1.17
2 12 -12 8.41 1.17
-2 -12 12 9.01 1.15
-2 -12 11 33.27 2.32
-2 -12 11 32.41 2.4
-2 12 11 35.79 2.37
-2 -12 11 32.25 2.21
-2 -12 11 31.9 2.25
-2 12 10 0.6 0.87
-2 -12 10 -0.75 0.97
2 12 -10 -0.27 0.83
-2 -12 10 0.49 0.9
-2 -12 10 0.13 0.75
-2 -12 10 0.42 0.79
-2 12 9 14.3 1.77
-2 -12 9 12.67 1.57
-2 -12 9 10.72 1.58
2 12 -9 13.59 1.62
-2 -12 9 11.24 1.66
-2 -12 9 11.36 1.64
2 12 -8 61.15 3.37
-2 -12 8 49.12 3.09
-2 -12 8 60.14 3.5
-2 -12 8 50.78 3.29
-2 -12 8 59.58 3.65
-2 -12 7 38.5 3.66
-2 -12 7 38.14 2.94
-2 -12 7 39.62 2.86
-2 -12 7 44.36 2.95
-2 -12 7 39.53 2.66
2 12 -7 42.25 2.79
-2 12 7 38.9 2.98
2 12 -6 339.87 10.97
-2 12 6 334.71 10.93
-2 -12 6 342.31 11.34
-2 -12 6 350.22 11.1
-2 -12 6 326.89 10.63
-2 -12 6 363.64 11.23
2 12 -6 345.84 10.77
-2 12 6 349.16 11.47
-2 12 5 18.09 2.13
-2 12 5 13.64 1.74
-2 -12 5 16.67 1.92
-2 -12 5 19.21 1.94
-2 -12 5 14.61 1.63
-2 -12 5 16.09 1.87
2 12 -5 13.38 1.6
-2 -12 5 12.2 2.19
-2 12 4 18.57 2.11
-2 12 4 23.39 2.22
-2 -12 4 24.16 2.17
-2 -12 4 20.21 1.91
-2 -12 4 25.84 2.19
-2 -12 4 21.51 1.85
2 12 -4 19.98 1.82
-2 -12 4 13.49 2.21
-2 12 3 10.57 1.58
-2 12 3 12.77 1.72
-2 -12 3 14.7 1.67
-2 -12 3 11.53 1.47
-2 -12 3 12.44 1.57
2 12 -3 12.12 1.39
-2 -12 3 11.81 1.99
-2 -12 2 5.74 1.21
-2 -12 2 5.7 1.07
-2 -12 2 5.15 1.36
2 12 -2 6.25 1.13
-2 12 2 6.2 1.33
2 12 -2 6.91 1.28
-2 -12 1 114.42 4.87
-2 -12 1 119.19 6.05
-2 12 1 116.02 5.31
2 12 -1 104.16 4.92
-2 12 1 110.76 5.05
2 12 -1 125.84 4.99
2 12 0 103.1 4.5
-2 12 0 96.27 3.88
-2 12 0 97.62 4.78
2 -12 0 94.12 5.06
-2 -12 0 97.19 5.34
-2 -12 0 95.42 4.27
-2 12 0 100.62 4.2
2 12 0 103.14 4.93
2 12 0 100.05 4.75
-2 12 0 96.04 4.46
-2 12 -1 830.82 23.1
2 12 1 831.17 23.11
-2 12 -1 818.75 22.36
2 12 1 855.27 22.78
2 -12 1 835.46 22.4
-2 12 -1 852.81 21.81
2 12 1 860.43 23.31
-2 12 -1 841.21 22.27
2 -12 1 822.8 23.87
2 -12 1 839.95 24.14
-2 -12 -1 844.13 24.15
-2 12 -2 52.69 2.94
-2 12 -2 50.33 3.24
2 12 2 48.58 3.26
-2 12 -2 48.3 2.52
2 -12 2 48.76 2.93
2 12 2 41.92 2.86
2 -12 2 46.48 3.52
2 -12 2 49.68 3.79
2 -12 2 44.99 2.85
2 12 3 265.59 9.56
-2 12 -3 275.45 9.08
2 12 3 283.61 9.47
2 -12 3 290.53 9.38
2 12 3 282.52 9.8
-2 12 -3 292.77 9.62
2 -12 3 271.67 9.23
2 -12 3 278.53 10.54
2 -12 3 288.86 10.86
-2 12 -4 17.72 1.82
2 12 4 17.1 2
2 12 4 19.03 1.95
2 -12 4 21.32 2.04
2 -12 4 24.46 2.75
2 -12 4 22.95 2.59
2 -12 4 21.84 2.22
2 -12 4 22.52 2.11
2 12 4 22.21 2.2
2 12 4 18.29 2.13
-2 12 -4 19.62 1.56
-2 12 -5 34.77 2.17
2 12 5 35.85 2.77
2 -12 5 35.56 2.88
2 -12 5 33.42 2.35
2 -12 5 33.13 2.59
2 -12 5 29.74 3.11
2 -12 5 29.53 3.03
2 -12 5 33.63 2.59
2 -12 5 36.67 2.91
2 12 5 34.61 2.8
-2 12 -5 37.51 2.6
2 12 5 37.25 2.81
2 -12 6 1.36 0.88
2 -12 6 0.28 0.66
2 -12 6 1.7 0.91
2 -12 6 0.26 0.87
2 -12 6 0.26 0.81
-2 12 -6 0.61 0.87
2 12 6 0.65 0.93
2 12 6 0.53 0.78
-2 12 -6 0.66 0.61
2 -12 6 0.67 0.81
2 -12 7 3.37 1.06
2 -12 7 4.65 1.05
2 12 7 2.75 1.18
2 -12 7 3.21 1.27
2 12 7 2.83 1.02
2 12 7 3.51 1.07
-2 12 -7 5.02 1.2
2 -12 7 1.57 1.07
-2 12 -7 3.78 0.9
2 -12 8 1.25 0.78
2 -12 8 1.82 0.96
2 12 8 1.05 0.96
-2 12 -8 3.46 0.89
2 -12 8 2.13 1.08
2 -12 8 3.37 1.27
2 -12 9 8 1.57
2 -12 9 9.92 1.35
2 -12 9 5.85 1.28
-2 12 -9 9.5 1.43
2 12 9 7.05 1.35
-2 12 -9 8.3 1.17
2 -12 10 5.83 1.08
-2 12 -10 5.55 1.24
2 12 10 3.88 1.03
-2 12 -10 4.19 0.89
2 -12 10 6.29 1.32
2 -12 11 40.71 2.71
2 -12 11 38.23 2.58
2 -12 11 41.11 2.42
2 -12 11 39.57 2.51
2 12 11 41.3 2.41
-2 12 -11 43.53 2.31
-2 12 -11 39.78 2.42
2 -12 12 7.66 1.12
2 -12 12 11.09 1.26
2 -12 12 9.02 1.14
-2 12 -12 8.66 1.09
-2 12 -13 30.8 1.66
2 -12 13 34.08 1.81
2 13 -13 60.22 2.14
2 13 -13 55.4 2.23
-2 -13 12 0.95 0.5
-2 -13 12 0.79 0.55
-2 -13 12 0.14 0.46
2 13 -12 0.25 0.41
-2 -13 11 21.32 1.72
2 13 -11 21 1.43
-2 -13 11 18.01 1.46
-2 -13 11 16.72 1.52
-2 13 11 19.35 1.61
2 13 -11 16.23 1.45
-2 -13 11 18.51 1.58
-2 -13 10 2.68 0.93
-2 -13 10 2.88 0.81
-2 -13 10 1.3 0.8
2 13 -10 2.3 0.78
-2 13 10 1.54 0.82
-2 -13 10 2.01 0.88
-2 -13 9 4.85 1.17
-2 -13 9 5.84 1.24
2 13 -9 3.76 0.98
-2 13 9 4.41 1.16
-2 -13 9 5.84 1.22
-2 -13 9 6.03 1.08
2 13 -8 5.15 1.09
-2 -13 8 7.4 1.42
-2 -13 8 4.92 1.04
-2 -13 8 3.88 1.08
-2 -13 7 0.75 0.8
-2 -13 7 2.17 0.94
2 13 -7 2.23 0.92
-2 13 7 1.37 1.1
-2 -13 7 2.11 0.96
-2 -13 7 2.6 0.9
-2 -13 6 51.69 3.34
-2 -13 6 52.36 3.17
2 13 -6 55.19 3.07
-2 13 6 58.28 3.59
-2 -13 6 57.12 3.09
-2 -13 6 61.18 3.42
-2 -13 5 66.36 3.82
-2 -13 5 70.22 3.71
-2 -13 5 68.27 3.42
-2 -13 5 74.22 3.83
2 13 -5 72.49 3.53
-2 13 5 74.48 4.12
-2 13 4 0.87 0.88
-2 13 4 1.19 0.95
-2 -13 4 1.63 0.88
-2 -13 4 1 0.68
-2 -13 4 0.29 0.82
2 13 -4 0.24 0.64
-2 -13 4 1.1 1.09
2 13 -3 0.67 0.76
-2 13 3 -0.85 1.03
-2 13 3 0.7 1.03
-2 -13 3 0.27 0.72
2 13 -3 1.29 0.67
-2 -13 3 1.57 0.81
-2 -13 3 0.27 1.02
2 13 -2 100.67 4.42
-2 -13 2 93.06 5.5
-2 13 2 99.86 4.73
2 13 -2 90.21 4.3
-2 -13 2 95.18 4.47
-2 13 1 0.53 1.02
2 13 -1 0.85 0.77
-2 -13 1 0.25 0.92
-2 -13 1 1.56 0.83
-2 13 1 0.16 0.87
2 13 -1 3.54 1.1
2 13 0 28.41 2.42
-2 13 0 30.71 2.35
-2 13 0 30.58 2.61
2 -13 0 28.99 2.12
-2 13 0 27.31 1.87
2 13 0 34.96 2.47
-2 13 0 32.33 2.11
-2 -13 0 26.37 2.8
-2 -13 0 31.17 2.28
2 13 1 1.52 0.85
-2 13 -1 0.5 0.45
-2 13 -1 1.21 1.03
2 -13 1 0.92 0.66
2 13 1 0.34 0.97
-2 13 -1 1.07 0.65
-2 -13 -1 -0.24 0.7
-2 13 -2 74.68 3.32
2 13 2 77.94 4
2 -13 2 74.82 3.77
2 13 2 77.3 4.23
-2 13 -2 78.64 4.17
-2 13 -2 79.86 3.74
2 -13 2 72.34 4.56
2 -13 2 78.95 4.88
-2 -13 -2 81.7 4.8
2 -13 3 -0.29 0.62
-2 13 -3 0.6 0.5
2 13 3 1.11 0.86
2 -13 3 2.17 0.82
2 -13 3 1.01 1
2 -13 3 0.71 0.82
-2 -13 -3 1.13 0.84
2 -13 3 0.87 0.8
2 13 3 3.17 1.04
-2 13 -3 0.13 0.69
2 13 3 1.08 0.91
2 -13 4 6.7 1.28
-2 13 -4 7.05 1.02
2 -13 4 5.98 1.19
2 -13 4 6.16 1.55
2 -13 4 7.11 1.54
-2 -13 -4 7.48 1.55
-2 13 -4 7.32 1.18
2 13 4 7.13 1.43
2 13 4 6.09 1.3
2 -13 4 8.01 1.44
2 -13 5 25.24 2.13
2 13 5 26.28 2.34
2 -13 5 23.95 2.33
2 -13 5 21.01 2.21
2 -13 5 23.11 2.13
-2 13 -5 24.41 2.07
2 13 5 21.67 2.23
2 -13 6 34.28 2.52
2 13 6 38.56 2.77
2 -13 6 35.66 2.61
-2 13 -6 38.63 2.57
2 -13 6 31.03 2.19
2 -13 6 38.17 2.87
2 13 7 18.56 2.06
2 -13 7 17.83 1.66
2 -13 7 19.12 1.94
-2 13 -7 19.86 1.89
2 -13 7 18.57 2.07
2 13 8 46.03 3.02
-2 13 -8 44.73 2.39
2 -13 8 43.1 2.81
2 -13 8 49.06 3.18
2 -13 8 44.82 3.16
-2 13 -8 44.56 2.75
2 -13 8 44.23 2.56
2 -13 9 34.07 2.19
2 -13 9 36.24 2.69
2 -13 9 39.73 2.8
2 13 9 36.04 2.52
2 13 10 11.29 1.36
2 -13 10 9.65 1.3
2 -13 10 10.88 1.32
-2 13 -10 10.57 1.34
2 -13 10 11.2 1.19
2 -13 10 10.76 1.37
2 -13 11 39.97 2.28
2 -13 11 42.57 2.35
-2 13 -11 43.57 2.29
2 -13 11 39.79 2.34
2 13 11 40.72 2.14
-2 13 -12 7.03 0.87
2 -13 12 8.65 0.96
-2 13 -13 5.47 0.58
-2 -14 12 4.37 0.59
2 14 -12 4.42 0.53
2 14 -12 4.95 0.59
-2 -14 11 4.48 0.73
2 14 -11 4 0.63
-2 -14 11 4.04 0.72
2 14 -11 4.52 0.73
-2 14 10 5.03 0.92
-2 -14 10 2.49 0.79
2 14 -10 3.92 0.71
2 14 -10 3.86 0.78
-2 -14 10 1.51 0.66
-2 -14 10 2.77 0.69
-2 -14 10 4.71 0.88
2 14 -9 106.95 3.9
-2 -14 9 102.81 4.12
-2 -14 9 99.99 3.83
2 14 -9 93.68 3.84
-2 -14 9 97.91 4.2
-2 -14 8 7.86 1.25
-2 -14 8 7.52 1.06
2 14 -8 5.13 0.99
-2 -14 8 8.03 1.25
-2 -14 8 7.19 1.34
-2 -14 7 93.29 4.48
-2 -14 7 85.82 4.18
-2 -14 7 88.77 4.05
-2 -14 7 96.5 3.89
2 14 -7 94.69 3.92
-2 14 7 90.88 4.38
-2 -14 6 18.02 1.92
-2 -14 6 16.39 1.5
-2 -14 6 17.32 1.75
2 14 -6 17.2 1.56
-2 -14 6 13.59 1.65
-2 14 6 18.58 1.96
-2 -14 5 36.6 2.46
2 14 -5 31.08 2.1
-2 -14 5 35.59 2.58
-2 -14 5 32.95 2.29
-2 14 5 33.96 2.64
-2 14 4 11.51 1.63
-2 -14 4 14.37 1.57
-2 -14 4 10.62 1.5
-2 -14 4 10.52 1.33
2 14 -4 10.85 1.44
2 14 -4 10.77 1.21
-2 14 3 3.68 1.15
-2 -14 3 2.49 0.92
2 14 -3 3.57 0.96
2 14 -2 7.95 1.21
-2 14 2 10.03 1.49
-2 -14 2 8.21 1.3
2 14 -2 8.52 1.3
-2 14 1 15.42 1.7
2 14 -1 13.99 1.63
-2 -14 1 12.15 1.5
2 14 -1 16.43 1.68
2 14 0 92.86 4.3
-2 14 0 92.98 4.19
2 14 0 86.82 4.31
-2 -14 0 89.48 4.22
-2 14 -1 2.21 0.73
2 14 1 1.78 1.02
2 -14 1 1.73 0.88
-2 14 -1 2.06 0.59
2 14 1 3.56 1.05
2 -14 2 52.07 2.86
2 14 2 50.1 3.04
-2 14 -2 51.99 2.57
2 -14 2 47.85 3.13
-2 14 -2 50.05 2.75
2 14 2 47.4 3.17
2 -14 3 43.55 2.98
2 -14 3 39.51 2.57
2 14 3 50.23 3.2
-2 14 -3 46.99 2.4
2 -14 3 45.97 2.74
-2 14 -3 51.96 2.8
2 14 3 47.61 3.18
2 -14 4 0.17 0.9
2 -14 4 0.33 0.85
2 -14 4 0.26 0.63
2 14 4 -0.16 0.83
2 14 4 0.68 0.94
-2 14 -4 0.49 0.69
2 -14 4 0.4 0.68
-2 14 -4 0.28 0.49
-2 14 -5 36.23 2.07
2 14 5 42.53 2.78
2 14 5 40.29 2.85
2 -14 5 36.26 2.83
2 -14 5 34.89 2.68
-2 14 -5 40.75 2.53
2 -14 5 40.15 2.57
-2 14 -6 6.91 0.92
2 14 6 5.28 1.08
2 -14 6 7.18 1.53
2 -14 6 7.67 1.35
-2 14 -6 4.79 1.01
2 14 6 7.34 1.52
2 -14 6 5.83 1.15
2 -14 7 24.22 2.14
-2 14 -7 27.79 2.04
2 -14 7 24.77 1.99
-2 14 -7 27.3 1.67
-2 14 -8 3.34 0.66
2 -14 8 2.92 0.9
-2 14 -8 1.97 0.83
2 14 8 1.73 0.89
2 -14 8 1.57 0.82
-2 14 -9 26.41 1.48
2 -14 9 25.61 1.99
2 -14 9 26.15 1.99
-2 14 -9 24.34 1.77
2 -14 9 24.02 1.74
2 -14 9 22.53 1.79
2 14 9 25.42 1.91
2 14 10 0.09 0.53
2 -14 10 0.4 0.61
2 -14 10 0.09 0.55
2 -14 10 0.08 0.5
-2 14 -10 -0.05 0.3
2 -14 11 16.23 1.11
2 -14 11 17.96 1.23
2 -14 11 18.83 1.3
2 -14 11 17.77 1.26
-2 14 -11 15.64 0.9
-2 14 -11 15.32 1.18
-2 14 -12 10.11 0.76
2 15 -10 3.5 0.53
-2 -15 10 3.52 0.6
-2 -15 10 2.31 0.59
-2 -15 9 5.46 0.83
2 15 -9 7.16 0.83
-2 -15 9 6.71 0.88
-2 -15 8 11.28 1.32
-2 15 8 13.79 1.41
-2 -15 8 11.02 1.21
2 15 -8 12.76 1.13
-2 -15 8 12.78 1.27
-2 -15 7 77.3 3.69
-2 15 7 76.93 3.68
-2 -15 7 77.55 3.53
2 15 -7 79.18 3.12
-2 -15 7 80.93 3.42
2 15 -6 0.1 0.61
-2 -15 6 -0.14 0.79
-2 15 6 0.13 0.8
-2 -15 6 0.12 0.62
2 15 -6 -0.39 0.54
-2 -15 6 0.21 0.63
-2 15 5 39.79 2.64
-2 -15 5 40.7 2.51
-2 -15 5 40.08 2.73
2 15 -5 42.57 2.42
-2 -15 5 39.52 2.31
-2 -15 4 8.92 1.29
-2 -15 4 11.08 1.56
2 15 -4 10.69 1.29
-2 15 4 10.97 1.47
-2 -15 3 75.44 3.68
-2 -15 3 82.43 4.12
2 15 -3 85.08 3.81
-2 15 3 83.67 3.99
-2 -15 2 36.67 2.4
-2 -15 2 38.82 2.71
2 15 -2 40.98 2.52
-2 15 2 41.33 2.63
2 -15 -1 0.64 0.72
2 15 -1 0.26 0.77
2 15 -1 -0.12 0.63
-2 15 1 -0.62 0.72
-2 -15 1 -0.14 0.73
2 15 0 57.28 3.16
-2 15 0 57.76 2.95
2 15 0 57.19 3.14
2 -15 0 56.88 3.14
2 -15 1 2.24 0.88
2 15 1 2.91 0.85
2 15 1 1.99 0.91
2 -15 2 52.36 3.18
2 -15 2 53.94 3.12
2 15 2 57.25 3.28
2 15 2 56.22 3.24
-2 15 -2 51.2 2.54
2 -15 3 15.62 1.71
2 -15 3 20.49 1.98
-2 15 -3 18.7 1.52
2 15 3 14.23 1.66
2 15 3 16.14 1.75
2 15 4 28.65 2.3
2 -15 4 25.49 2.19
2 -15 4 26.3 2.12
-2 15 -4 26.31 1.81
2 15 4 23.53 1.98
2 -15 4 22.67 1.84
2 15 5 8.46 1.41
2 -15 5 10.82 1.45
2 -15 5 7.55 1.37
-2 15 -5 10.87 1.25
2 15 5 13.71 1.47
2 -15 5 10.13 1.32
2 15 6 0.93 0.89
-2 15 -6 2.52 0.76
2 -15 6 2.21 0.78
2 -15 6 0.9 0.79
2 -15 6 1.37 0.89
-2 15 -7 83.13 3.41
2 -15 7 79.7 3.34
2 -15 7 86.11 3.6
2 -15 7 87.05 3.8
2 -15 7 78.22 3.77
2 15 8 2.26 0.8
-2 15 -8 3.59 0.81
2 -15 8 3.24 0.78
2 -15 8 3.57 0.72
2 -15 8 3.64 0.83
2 15 9 65.06 2.82
2 -15 9 63.46 2.85
2 -15 9 64.13 2.87
-2 15 -9 66.22 2.67
2 -15 9 66.61 2.75
2 -15 9 60.98 2.55
2 -15 10 0.9 0.42
2 15 10 0.91 0.4
2 -15 10 1.31 0.48
-2 15 -10 1.3 0.46
2 -15 10 1.21 0.46
2 -15 10 1.44 0.41
-2 -16 8 16.79 1.14
-2 -16 8 18.91 1.36
2 16 -8 15.68 1.1
-2 -16 8 17.67 1.08
-2 16 7 93.41 3.57
-2 -16 7 84.62 3.22
-2 -16 7 86.29 3.51
2 16 -7 81.55 3.16
-2 -16 7 85.98 3.06
-2 -16 6 4.52 0.95
-2 16 6 5.58 0.99
2 16 -6 4.35 0.77
-2 -16 6 3.85 0.76
-2 -16 5 19.02 1.67
-2 16 5 17.25 1.54
2 16 -5 18.23 1.45
-2 -16 5 15.76 1.36
-2 -16 4 0.12 0.67
-2 16 4 0.32 0.66
2 16 -4 0.48 0.53
-2 -16 4 1.01 0.6
-2 -16 3 0.35 0.71
-2 16 3 0.21 0.63
2 16 -3 0.71 0.61
-2 -16 3 0.46 0.5
-2 -16 2 14.39 1.47
2 16 -2 12.81 1.33
-2 16 2 12.44 1.34
-2 -16 1 61.28 2.91
2 16 -1 56.1 2.72
-2 16 1 63.02 2.85
2 16 -1 61.92 3.01
2 -16 0 0.84 0.62
2 16 0 -0.1 0.6
2 16 0 0.64 0.69
2 16 0 -0.11 0.6
2 -16 1 60.39 3
2 -16 1 59.05 3.17
2 16 1 60.45 3.16
2 16 1 59.41 3
2 -16 2 25.9 1.9
2 -16 2 25.19 2.03
2 16 2 22.32 1.84
2 16 2 23 1.83
2 -16 3 61.32 3.18
2 -16 3 62 3.04
2 16 3 55.62 2.91
2 16 3 59.59 3.08
2 -16 4 1.68 0.82
2 -16 4 0.98 0.64
2 16 4 1.07 0.6
2 16 4 -0.34 0.75
2 16 5 98.99 4.06
-2 16 -5 93.69 3.41
2 -16 5 101.93 3.62
2 -16 5 90.81 3.86
2 -16 5 101.99 4.16
2 16 6 6.56 1.04
-2 16 -6 5.68 0.75
2 -16 6 4.54 0.74
2 -16 6 6.15 0.96
2 -16 6 5.01 0.93
2 16 7 2.75 0.74
-2 16 -7 1.9 0.5
2 -16 7 2.7 0.59
2 -16 7 1.95 0.59
2 -16 7 2.65 0.67
-2 16 -8 -0.05 0.35
2 16 8 0.28 0.48
2 -16 8 0.21 0.34
-2 -17 6 0.57 0.49
2 17 -6 0.21 0.32
-2 17 6 0.3 0.4
-2 -17 5 12 1.08
2 17 -5 10.03 0.89
-2 17 5 10.39 0.99
-2 -17 4 30.82 1.76
2 17 -4 28.36 1.6
-2 17 4 29.43 1.66
2 -17 -3 21.88 1.42
-2 17 3 22.09 1.41
2 17 -3 19.8 1.37
-2 -17 3 23.65 1.53
2 -17 -2 19.51 1.46
2 17 -2 19.21 1.51
2 17 -2 16.05 1.26
-2 17 2 16.51 1.18
2 17 -1 0.47 0.61
2 -17 -1 0.09 0.5
2 -17 0 12.93 1.27
2 17 0 12.27 1.24
2 17 0 9.06 0.9
2 -17 1 1.06 0.62
2 17 1 1.77 0.65
2 17 1 1.55 0.57
2 -17 2 0.56 0.42
2 -17 2 0.1 0.56
2 17 2 0.49 0.47
2 17 2 1.03 0.6
2 -17 3 3.29 0.77
2 -17 3 3.11 0.6
2 17 3 3.27 0.63
2 17 3 2.99 0.7
2 -17 4 12.69 1.19
2 -17 4 13.69 1.09
2 17 4 12.48 1.16
2 -17 5 0.3 0.36
2 -17 5 0.38 0.47
2 17 5 0.29 0.49
2 -17 6 30.52 1.63
2 -17 6 33.66 1.71
2 17 6 30.93 1.63
2 17 7 1.01 0.37
2 18 -2 9.46 0.81
2 18 -1 1.25 0.39
-3 0 18 1.1 0.51
-3 0 17 0.74 0.62
-3 0 17 1.29 0.68
-3 0 16 34.67 2.57
-3 0 16 35.42 2.18
-3 0 16 33.99 1.91
-3 0 16 35.52 2.4
-3 0 15 0.89 1.03
-3 0 15 0.13 0.73
-3 0 15 0.15 0.83
-3 0 14 239.49 8.28
-3 0 14 238.31 8.88
-3 0 14 230.94 8.35
-3 0 13 1.59 0.98
-3 0 13 -0.16 0.77
3 0 -13 1.16 0.95
-3 0 13 -0.24 0.66
-3 0 12 20.03 2
-3 0 12 21.39 2.25
3 0 -12 18.02 2.09
-3 0 12 21.34 1.8
-3 0 11 1.45 0.86
-3 0 11 0.31 0.76
-3 0 11 0.37 0.57
3 0 -11 0.35 0.85
3 0 -11 -0.13 0.6
-3 0 10 2.7 0.86
-3 0 10 3.96 1.04
-3 0 10 2.36 0.7
3 0 -10 5.2 0.97
-3 0 10 2.95 0.89
-3 0 9 -0.22 0.53
3 0 -9 0.45 0.5
-3 0 9 0.11 0.52
3 0 -8 1.52 0.58
-3 0 8 0.93 0.76
3 0 -7 0.89 0.51
-3 0 7 0.64 0.71
3 0 -6 13.6 1.14
3 0 -6 12.69 1.25
-3 0 6 12.86 1.45
3 0 -5 -0.07 0.4
3 0 -5 0.43 0.54
-3 0 5 0.03 0.15
3 0 -4 24.12 1.34
3 0 -4 21.03 1.3
-3 0 4 22.63 0.88
-3 0 4 19.83 1.52
3 0 -3 0.51 0.36
3 0 -3 0.1 0.39
-3 0 3 0.4 0.16
-3 0 3 -0.15 0.43
3 0 -2 87.59 2.97
3 0 -2 94.35 2.99
3 0 -2 87.48 3.17
3 0 -1 0.42 0.33
3 0 -1 0.21 0.35
3 0 -1 0.65 0.42
-3 0 -1 0.48 0.37
-3 0 -2 94.55 3.05
3 0 2 90.92 3.36
-3 0 -3 0.11 0.34
3 0 3 0.13 0.36
3 0 3 0.65 0.49
3 0 4 2759.55 66.83
-3 0 -4 2787.85 66.68
3 0 4 2785.81 67.37
-3 0 -5 0.61 0.62
3 0 5 -0.15 0.48
3 0 5 0.56 0.73
3 0 6 4708.36 112.44
3 0 7 0.25 0.37
3 0 8 288.54 9.28
3 0 8 306.22 10.1
3 0 8 296.23 8.69
3 0 8 303.17 10.57
3 0 8 304.92 9.82
3 0 8 297.87 9.51
3 0 9 -0.15 0.66
3 0 9 -0.14 0.65
3 0 9 1.1 0.6
3 0 9 -0.17 0.72
3 0 9 1.57 0.89
3 0 9 0.56 0.78
3 0 10 592.49 16.59
3 0 10 626.39 17.73
3 0 10 612.37 17.35
3 0 10 649.36 16.89
-3 0 -10 629.88 17.47
3 0 10 611.82 17.8
3 0 10 606.03 18.88
3 0 10 618.8 18.27
3 0 11 -0.12 0.6
3 0 11 0.19 0.7
3 0 11 1.35 0.97
-3 0 -11 -0.35 0.75
3 0 11 0.51 0.79
3 0 11 2.13 0.89
3 0 11 0.62 0.71
3 0 11 0.54 0.76
3 0 11 -0.22 0.87
3 0 12 375.97 13.92
-3 0 -12 386.39 12.36
3 0 12 410.85 12.47
3 0 12 365.06 12.3
3 0 12 407.73 11.91
3 0 12 354.8 11.39
3 0 12 379.91 13.04
3 0 13 0.3 0.98
-3 0 -13 -0.18 0.75
3 0 13 2.07 0.97
3 0 13 -0.14 0.76
3 0 13 0.76 0.9
3 0 13 0.35 0.8
3 0 13 -0.22 0.86
3 0 14 0.29 0.8
3 0 14 0.51 0.79
3 0 14 0.18 1.05
3 0 15 0.45 0.73
3 0 15 -0.64 0.9
3 0 16 18.61 1.79
3 0 17 -0.29 0.51
-3 -1 18 19.94 1.35
-3 1 18 21.03 1.24
-3 1 17 9.59 1.13
-3 -1 17 7.2 1.06
-3 -1 17 8.73 1.29
-3 1 17 8.96 1.04
-3 1 16 29.9 2.13
-3 -1 16 27.8 2.21
-3 -1 16 31.37 2.45
-3 -1 16 31.29 1.89
-3 1 16 30.16 2.12
-3 1 15 3.71 0.78
-3 -1 15 5.46 1.3
-3 1 15 6.67 1.29
-3 1 15 5.96 1.15
-3 -1 15 4.26 0.95
-3 -1 15 4.09 1.19
-3 -1 14 3.86 1.24
-3 -1 14 5.86 1.14
-3 -1 14 4.73 1.25
-3 1 14 5.41 1.18
-3 1 14 4.41 1.22
3 -1 -13 1.71 0.98
-3 1 13 1.03 0.93
-3 -1 13 -0.2 1.01
-3 -1 13 0.86 0.79
-3 1 13 0.35 0.62
-3 -1 13 0.25 0.6
3 -1 -12 106.72 5.13
3 1 -12 102.21 4.64
-3 -1 12 98.25 4.53
-3 1 12 95.84 4.84
-3 -1 12 93.58 4.99
-3 -1 12 110.09 4.54
-3 1 12 109.89 4.45
3 1 -11 43.57 2.79
3 -1 -11 43.98 3.04
-3 -1 11 43.65 3.11
-3 -1 11 37.67 2.6
-3 1 11 44.67 3
-3 -1 11 42.5 2.63
-3 1 11 46.69 2.67
3 -1 -10 316.45 9.28
3 1 -10 316.64 9.85
-3 -1 10 297.67 9.44
-3 1 10 306.41 9.4
-3 -1 10 297.6 8.96
-3 -1 10 305.76 9.35
-3 -1 10 292.61 9.52
-3 1 10 290.97 9.87
-3 -1 10 298.71 10.12
-3 -1 9 88.61 3.66
-3 1 9 75.56 3.78
-3 -1 9 72.79 3.35
-3 1 9 78.3 3.49
-3 -1 9 71.4 3.45
3 -1 -9 79 3.39
3 1 -9 86.64 3.85
3 -1 -8 799.11 20.45
3 1 -8 801.19 20.98
-3 -1 8 760.55 22.12
3 -1 -7 5.63 0.77
-3 -1 7 5.84 0.7
-3 -1 7 7.83 1.34
3 1 -6 39.79 2.13
3 -1 -6 40.66 1.91
3 -1 -6 35.47 2.06
-3 -1 6 37.72 1.74
-3 -1 6 38.46 2.52
3 -1 -5 842.15 21.38
3 -1 -5 846.65 21.08
3 1 -5 844.57 21.4
-3 -1 5 843.14 22.15
3 -1 -4 14.27 0.98
3 1 -4 16.78 1.17
3 -1 -4 17.72 1.19
-3 -1 4 19.12 1.01
-3 -1 4 16.63 1.38
3 1 -3 19.95 1.22
3 -1 -3 20.16 1.11
3 -1 -3 20.48 1.19
3 -1 -3 20.12 1.23
3 1 -2 47.11 1.92
3 -1 -2 45.69 1.81
3 1 -2 44.18 1.37
3 -1 -2 44.38 1.97
3 -1 -1 2397.78 57.03
3 -1 -1 2252.75 56.92
3 1 -1 2400.06 57.12
3 1 -1 2427.44 56.71
3 -1 -1 2446.46 57.34
3 -1 0 14.07 0.89
3 1 0 11.45 0.89
3 1 0 10.01 0.77
3 -1 0 13.31 1
3 1 0 11.22 0.97
3 1 1 5580.86 131.86
-3 -1 -1 5422.27 131.57
3 -1 1 5734.44 132.07
3 1 2 390.52 10.78
-3 -1 -2 409.9 10.4
3 1 2 398.78 10.72
3 1 3 186.94 5.92
-3 -1 -3 184.21 5.44
3 -1 3 190.3 5.8
3 1 3 191.39 5.69
3 1 4 3430.52 83.05
3 -1 4 3461.38 83.14
-3 -1 -4 3441.86 82.38
3 1 4 3487.29 82.49
3 -1 4 3401.55 82.67
3 1 5 208.54 7.03
3 1 5 214.37 6.39
3 -1 5 213.44 6.62
-3 -1 -5 219.46 6.53
3 1 6 95.33 3.48
3 -1 6 95.12 3.7
-3 -1 -6 92.35 3.69
3 -1 7 139.4 5.61
3 -1 7 129.63 4.72
3 1 7 128.8 4.42
3 -1 8 379.45 11.76
3 1 8 344.55 10.99
3 -1 8 371.24 12.16
3 1 8 364.38 10.02
3 -1 8 368.99 10.55
3 1 8 360.4 11.07
3 1 8 356.24 11.59
3 -1 8 390.58 11.92
3 -1 8 357.98 11.05
3 -1 9 117.85 5.05
3 1 9 119.18 4.53
3 -1 9 108.97 4.4
3 1 9 98.99 4.15
3 1 9 111.62 4.93
3 -1 9 109.21 4.66
3 -1 9 111.25 4.3
3 1 9 125.7 4.69
3 1 9 110.28 5.28
3 -1 9 117.04 5.5
3 -1 9 109.06 5.68
3 -1 9 111.67 5.35
3 1 9 112.65 4.89
3 -1 10 81.63 4.24
3 -1 10 76.78 3.82
3 1 10 77.9 4.13
3 -1 10 81.6 3.97
3 -1 10 83.99 3.79
3 1 10 79.19 3.7
3 1 10 71.21 3.46
-3 -1 -10 87.31 4.23
3 -1 10 79.4 4.58
3 1 10 84.88 4.66
3 -1 10 83.47 5.01
3 -1 10 82.42 4.57
3 1 10 79.05 4.04
3 -1 11 89.76 4.23
3 -1 11 88.59 4.56
3 1 11 95.28 4.74
3 -1 11 89.49 4.39
3 -1 11 95.87 4.27
3 1 11 101.28 4.38
-3 -1 -11 91.85 4.61
3 1 11 94.18 5.14
3 -1 11 89.14 5.07
3 -1 11 83.88 5.3
3 -1 11 85.06 4.87
3 -1 12 60.21 3.32
3 -1 12 55.63 3.63
3 1 12 62.45 3.81
3 -1 12 56.13 3.49
3 -1 12 63.55 3.42
3 -1 12 56.83 3.18
3 1 12 63.26 3.45
-3 -1 -12 61.31 3.71
3 1 12 58.18 4.03
3 -1 12 64.48 4.22
3 -1 12 71.12 4.91
3 -1 12 53.91 3.86
3 -1 13 1.07 0.68
3 -1 13 2.13 1.01
3 1 13 3.4 1.2
3 -1 13 2.05 1.09
3 -1 13 3.67 1.16
3 -1 13 1.24 0.93
3 1 13 3.57 1.07
-3 -1 -13 1.64 0.92
3 1 13 0.67 0.8
3 -1 13 2.47 1
3 -1 13 2.36 1.17
3 -1 14 3.86 1.07
3 1 14 4.83 1.3
3 -1 14 2.64 1.05
3 -1 14 3 0.94
3 -1 14 3.33 1.07
3 -1 15 14.93 1.61
3 -1 15 14.56 1.73
3 1 15 14.09 1.76
3 -1 15 8.68 1.34
3 1 16 14.91 1.62
3 -1 16 14.25 1.57
3 1 16 14.25 1.41
3 -1 16 14.46 1.43
3 -1 17 1.31 0.65
3 1 17 0.58 0.54
-3 1 -18 0.09 0.25
-3 -2 18 1.55 0.54
-3 2 17 13.28 1.28
-3 2 17 15.06 1.54
-3 -2 17 15.53 1.51
-3 -2 17 11.39 1.05
-3 2 17 14.49 1.22
-3 -2 16 53.09 3.1
-3 2 16 52.21 2.93
-3 2 16 50.19 3.06
-3 2 16 50.03 2.66
-3 2 15 3.72 1.2
-3 2 15 4.36 0.97
-3 -2 15 5.02 1.26
-3 2 15 5.25 1.2
-3 -2 14 58.67 2.93
-3 2 14 56.02 3.66
-3 -2 14 59.17 3.66
-3 2 14 59.49 3.61
-3 2 14 55.03 2.63
-3 2 14 52.19 3.15
3 -2 -13 36.64 2.86
3 2 -13 34.47 2.8
3 2 -13 25.86 2.02
-3 2 13 37.74 2.31
-3 -2 13 33.19 2.28
-3 2 13 36.88 2.84
-3 -2 13 38.77 2.41
-3 2 13 31.33 2.71
-3 -2 13 36.2 2.9
3 2 -13 34.41 2
-3 2 13 32.14 2.43
-3 -2 12 2.81 1.11
-3 2 12 1.51 0.99
-3 -2 12 3.03 0.83
-3 2 12 1.65 1.01
3 -2 -12 3.12 1.22
3 2 -12 3.5 1.2
3 2 -12 2.99 0.9
-3 -2 12 2.72 0.83
-3 2 12 2.31 0.83
-3 -2 11 1.11 0.68
-3 2 11 3.05 1.14
-3 -2 11 0.18 0.9
-3 2 11 0.7 0.81
-3 -2 11 1.58 0.75
-3 -2 11 1.54 0.65
3 2 -11 0.51 0.9
3 -2 -11 0.52 0.94
3 2 -11 0.66 0.65
-3 2 11 0.85 0.65
-3 -2 11 1.22 0.7
-3 2 10 4.24 1.06
-3 -2 10 2.26 0.98
-3 -2 10 2.22 0.75
-3 2 10 2.75 0.94
-3 -2 10 2.24 0.66
-3 -2 10 2.95 0.89
3 2 -10 1.55 0.86
3 2 -10 3.25 0.95
3 -2 -10 3.76 1.09
-3 2 10 4.39 0.92
-3 -2 10 2.33 0.84
-3 2 9 3.23 0.95
3 -2 -9 2.49 0.95
3 2 -9 3 0.93
3 2 -9 4.37 1.02
-3 -2 9 2.28 0.76
-3 2 9 2.47 0.72
-3 -2 9 2.5 0.68
-3 -2 9 2.57 0.75
3 -2 -8 22.2 1.43
3 2 -8 23.55 1.9
3 -2 -8 20.47 1.77
3 2 -8 20.48 1.72
-3 -2 8 19.07 1.48
-3 -2 8 19.94 2.13
-3 2 8 19.35 2.12
3 -2 -7 1156.99 28.34
3 2 -7 1190.29 29.37
3 -2 -7 1148.74 29.09
3 2 -7 1165.61 29.1
-3 -2 7 1122.51 28.75
-3 2 7 1115.46 30.19
-3 -2 7 1101.09 30.11
3 -2 -6 270.72 7.42
3 -2 -6 274.83 7.98
3 2 -6 266.92 8.13
3 2 -6 270.71 7.94
-3 -2 6 260.56 7.75
-3 2 6 256.99 8.69
-3 -2 6 256.39 8.67
3 2 -5 5.72 0.81
3 -2 -5 5 0.57
3 -2 -5 7.02 0.86
3 2 -5 5.77 0.85
-3 -2 5 6.15 0.76
-3 2 5 4.07 0.84
-3 -2 5 4.61 0.92
3 2 -4 1011.02 25.41
3 -2 -4 1013.24 24.87
3 2 -4 1034.54 25.19
3 -2 -4 1041.2 25.19
-3 -2 4 1022.45 25.2
3 -2 -4 989.72 24.96
-3 2 4 1007.4 25.88
-3 -2 4 1008.87 25.86
3 -2 -3 1313.73 31.29
3 -2 -3 1257.25 31.07
3 2 -3 1282.51 31.53
3 2 -3 1286.79 31.29
3 -2 -3 1281.92 31.37
-3 -2 3 1310.1 31.82
-3 2 3 1254.4 31.8
3 -2 -2 973.49 23.02
-3 2 2 930.52 23.08
3 2 -2 897.25 21.98
3 2 -2 961.05 22.96
3 -2 -2 948.79 22.67
3 2 -1 4520.39 107.42
3 -2 -1 4561.51 107.69
3 2 -1 4486.9 107.69
3 -2 -1 4625.18 108.14
3 2 0 2853.7 70.69
3 2 0 2952.19 70.73
3 -2 0 3023.96 70.74
3 -2 0 3086.26 71.24
3 2 1 558.67 14.88
3 2 1 597.81 15
-3 2 -1 574.75 14.65
-3 -2 -1 606.82 14.69
3 -2 1 581.44 15.17
-3 2 -2 228.47 6.13
-3 -2 -2 222.1 6.09
3 2 2 212.53 6.42
3 2 2 212.33 6.47
-3 2 -3 1423.43 34.43
-3 -2 -3 1409.7 34.43
3 2 3 1432.05 34.72
3 2 3 1394.31 35.02
3 2 4 4293.7 101.77
-3 2 -4 4328 101.71
3 -2 4 4254.47 102.18
-3 -2 -4 4153.69 101.65
3 2 4 4322.32 102.4
3 2 5 0.14 0.37
-3 2 -5 0.83 0.59
-3 -2 -5 0.08 0.49
3 -2 5 1.21 0.54
3 2 5 0.44 0.65
-3 2 -6 304.57 8.78
-3 -2 -6 292.01 8.71
3 -2 6 295.72 8.92
3 2 6 296.43 8.35
3 2 6 298.47 9.38
3 -2 7 74.39 3.39
-3 2 -7 71.47 3.34
-3 -2 -7 74.44 3.39
3 -2 7 79.3 4.02
3 2 7 74.81 3.35
3 2 8 207.5 8.24
3 -2 8 206.51 8.15
3 -2 8 228.01 8.24
3 2 8 209.9 7.09
3 2 8 214.22 7.53
3 -2 8 219.89 7.19
-3 2 -8 220.52 7.3
3 2 8 193.49 7.66
3 -2 8 239.34 8.32
3 2 8 214.13 7.39
3 -2 8 213.89 7.35
3 2 9 867.31 23.94
3 -2 9 861.83 24.18
3 2 9 864.46 23.28
3 -2 9 851.93 23.21
3 -2 9 871.55 22.53
3 -2 9 826 22.6
3 2 9 860.68 23.4
3 -2 9 799.21 22.47
3 -2 9 833.63 24.13
3 2 9 830 22.62
3 -2 9 856.16 24.49
3 2 9 849.6 24.62
3 -2 9 869.76 22.69
-3 2 -9 873.58 23.1
-3 -2 -9 890.52 23.21
3 2 10 286.18 10.19
3 -2 10 293.49 10.45
3 -2 10 277.35 9.33
3 2 10 289.09 9.71
3 -2 10 280.85 9.58
3 -2 10 276.43 8.89
3 2 10 285.29 9.74
3 -2 10 274.16 9
3 -2 10 271.76 8.87
3 2 10 312 9.29
-3 2 -10 298.91 9.57
-3 -2 -10 268.87 9.36
3 2 10 277.54 10.68
3 -2 10 260.2 10.42
3 -2 10 268.85 10.26
3 -2 11 512.08 14.66
3 2 11 477.02 15.17
3 -2 11 495.04 15.17
3 -2 11 511.95 14.82
3 2 11 499.36 15.52
3 -2 11 511.28 15.09
-3 2 -11 525.11 15.35
-3 -2 -11 527.34 15.41
3 2 11 504.48 16.82
3 -2 11 514.15 16.4
3 -2 11 522.82 16.9
3 2 11 515.19 16.13
3 -2 11 535.26 16.42
3 -2 12 161.52 6.08
3 2 12 142.59 5.72
3 -2 12 161.03 6.16
3 2 12 146.78 6.39
3 -2 12 158.88 6.51
3 2 12 148.02 6.58
3 -2 12 157.93 6.26
-3 2 -12 162.41 6.56
-3 -2 -12 156.22 6.48
3 2 12 147.66 7.59
3 -2 12 157.63 7.68
3 -2 12 155.88 7.24
3 2 12 149.89 6.96
3 -2 12 152.02 7.07
3 2 13 112.97 5.78
3 -2 13 112.79 5.76
3 2 13 111.38 6.39
3 -2 13 116.82 6.47
3 -2 13 107.65 5.82
-3 2 -13 84.14 4.76
3 2 13 113.13 5.52
3 2 13 114.38 5.33
3 -2 13 116.02 5.34
3 -2 13 112.84 4.93
3 -2 13 113.72 4.97
-3 2 -13 117.17 5.32
-3 -2 -13 114.28 5.28
3 2 13 113.68 4.79
3 -2 13 112.98 4.91
3 -2 13 110.04 4.76
3 2 14 19.49 2.17
3 -2 14 20.15 1.85
3 -2 14 18.37 2.05
3 2 14 15.03 1.87
3 -2 14 18.52 1.8
3 2 14 17.21 1.68
3 -2 14 16.92 1.76
3 -2 14 18.49 1.78
3 2 15 22.94 2.15
3 2 15 20.37 2.01
3 -2 15 20.6 1.98
3 2 15 19.98 1.73
3 -2 15 22.66 1.91
3 -2 16 0.95 0.73
3 2 16 0.12 0.68
-3 2 -16 0.11 0.34
3 2 16 -0.18 0.7
3 -2 16 0.2 0.65
3 2 16 0.54 0.69
3 -2 17 2.01 0.61
3 -2 17 2.48 0.65
3 -2 18 16 0.99
-3 -3 17 59.23 2.85
-3 3 17 68.73 2.94
-3 3 16 1.62 0.62
-3 3 16 1.46 0.83
-3 3 16 1.42 0.85
-3 -3 16 2.04 0.94
-3 -3 16 1.71 0.84
3 3 -15 40.68 1.98
-3 3 15 45.79 2.98
-3 -3 15 43.53 2.92
-3 3 15 41.21 2.85
-3 3 15 39.87 2.4
3 3 -14 11.35 1.34
3 3 -14 17.57 1.37
-3 3 14 14.78 1.86
-3 3 14 15.6 1.93
-3 -3 14 15.86 1.86
-3 3 14 15.7 1.62
3 3 -13 0.27 0.56
3 -3 -13 1.43 0.9
3 3 -13 -0.36 0.9
3 3 -13 0.17 0.67
-3 3 13 0.38 0.92
-3 3 13 1.48 0.93
-3 3 13 0.27 0.69
-3 -3 13 0.73 0.8
-3 -3 13 -0.13 0.58
3 3 -13 0.13 0.63
-3 -3 13 -0.23 0.61
3 3 -12 61.57 2.78
3 -3 -12 58.36 3.61
3 3 -12 59.88 3.65
3 3 -12 66.26 3.81
-3 3 12 58.01 3.73
-3 -3 12 61.74 3.75
-3 3 12 60.23 3.69
-3 3 12 60.56 3.11
-3 -3 12 56.39 3.24
-3 -3 12 61.41 3.41
-3 -3 12 51.18 2.95
3 3 -12 64.47 3
-3 3 12 51.22 3.04
-3 3 11 266.51 9.65
-3 -3 11 262.52 9.48
-3 3 11 262.06 9.52
-3 3 11 271.12 8.76
-3 -3 11 286.96 9.21
-3 -3 11 279.86 8.84
-3 -3 11 276.57 9.14
3 3 -11 288.44 8.58
3 3 -11 283.71 9.75
3 -3 -11 296.43 9.73
3 3 -11 292 9.65
-3 -3 10 12.53 1.59
-3 3 10 13.72 1.73
-3 3 10 14.43 1.72
-3 -3 10 13.09 1.53
-3 3 10 13.93 1.47
-3 -3 10 16 1.66
-3 -3 10 13.39 1.45
3 3 -10 11.98 1.25
3 -3 -10 12.07 1.59
3 3 -10 15.35 1.73
3 3 -10 18.87 1.93
3 -3 -9 112.95 4.72
3 3 -9 106.38 4.6
3 3 -9 108.02 4.86
-3 3 9 106.58 4.72
-3 3 9 104.44 4.76
-3 -3 9 113.85 4.8
-3 -3 9 107.18 4.51
-3 3 9 100.64 4.2
-3 -3 9 101.1 4.25
-3 -3 9 101.82 4.37
-3 -3 9 105.06 4.51
-3 -3 9 104.15 4.18
3 3 -9 109.37 4.07
-3 -3 8 103.67 4.34
3 3 -8 111.43 4.68
3 3 -8 99.71 4.24
3 -3 -8 106.41 4.35
-3 -3 8 96.28 4.23
-3 -3 8 97.85 4.1
-3 3 7 3087.32 77.62
-3 -3 7 3089.77 77.57
3 3 -7 3251.09 76.96
3 -3 -7 3215.01 76.47
3 3 -7 3169.34 76.4
-3 -3 7 3101.27 76.57
3 -3 -6 536.02 13.52
3 3 -6 520 14.2
3 3 -6 531.92 14.68
3 -3 -6 535.52 14.26
-3 -3 6 534.64 15.19
-3 3 6 519.17 15.18
-3 -3 6 544.17 14.63
-3 -3 5 10.88 1.26
-3 3 5 11.33 1.26
3 -3 -5 14.91 0.89
3 3 -5 10.87 1.01
3 3 -5 9.62 1.1
3 -3 -5 10.14 1.01
-3 -3 5 11.09 1.15
-3 3 4 287.74 8.61
-3 -3 4 288.44 8.58
3 3 -4 292.73 7.98
3 -3 -4 297.63 7.62
3 -3 -4 288.52 7.95
3 3 -4 291.05 8.36
3 -3 -4 266.36 7.74
-3 -3 4 286.53 8.31
-3 3 3 505.99 13.74
-3 -3 3 520.75 13.76
3 -3 -3 498.34 12.97
3 -3 -3 530.05 13.22
3 3 -3 510.22 13.58
3 3 -3 533.45 13.26
3 -3 -3 516.28 13.33
-3 3 2 1482.67 33.24
-3 -3 2 1516.2 33.26
3 -3 -2 1511.91 33.23
3 -3 -1 150.9 4.92
3 3 -1 149.44 4.35
3 3 -1 160.88 4.56
3 -3 -1 164.63 4.56
3 -3 0 5.74 0.59
3 -3 0 5.06 0.74
3 3 0 5.05 0.6
3 3 0 5.67 0.61
3 3 0 5.81 0.68
-3 3 -1 126.41 3.67
-3 -3 -1 116.03 3.6
3 -3 1 113.8 4.12
3 -3 1 112.65 3.86
3 3 1 115.01 3.86
3 3 1 121.91 3.94
-3 3 -2 641.28 15.86
-3 -3 -2 641.83 15.86
3 -3 2 635.6 16.6
3 -3 2 625.96 16.41
3 3 2 619.34 16.34
3 3 2 621.79 16.24
3 3 3 210.44 6.79
3 -3 3 217.29 6.88
-3 -3 -3 226.17 6.29
-3 3 -3 230.91 6.32
3 3 4 239.26 7.59
-3 3 -4 248.6 6.99
-3 -3 -4 241.53 6.96
3 -3 4 246.22 7.58
3 3 5 101.46 4.25
-3 3 -5 102.73 3.73
-3 -3 -5 107.46 3.78
3 -3 5 101.15 4.13
3 3 6 669.14 18.28
-3 3 -6 679.62 17.46
-3 -3 -6 653.71 17.42
3 -3 6 652.07 17.89
3 -3 7 1143.95 29.34
3 3 7 1069.28 27.49
3 -3 7 1098.95 28.31
-3 3 -7 1115.1 27.94
-3 -3 -7 1071.85 27.89
3 -3 7 1095.49 29.15
3 -3 8 2.43 0.95
3 3 8 0.93 0.59
3 -3 8 1.15 0.57
3 -3 8 4.89 1.01
3 3 8 0.59 0.61
3 -3 8 0.92 0.62
-3 3 -8 3.74 0.84
-3 -3 -8 2.58 0.79
3 -3 8 0.86 0.62
3 3 8 0.81 0.58
3 3 8 0.64 0.54
3 -3 8 1.35 0.9
3 3 8 0.78 0.69
3 -3 8 1.68 0.82
3 3 8 0.81 0.39
3 3 9 319.39 11.46
3 -3 9 336.52 11.58
3 -3 9 341.68 11.53
3 -3 9 308.82 9.79
3 -3 9 309.47 10.26
3 3 9 320.12 10.4
3 3 9 320.65 9.64
3 -3 9 328.7 9.8
3 3 9 346.17 9.97
3 3 9 336.69 10.77
3 -3 9 299.43 9.62
3 -3 9 327.25 10.24
-3 3 -9 344.14 10.36
-3 -3 -9 338.33 10.38
3 -3 9 336.88 11.43
3 3 9 338.23 11.16
3 -3 9 323.47 10.16
3 -3 10 31.17 2.33
3 -3 10 29.23 2.38
3 3 10 27.76 2.4
3 3 10 32.22 2.24
3 3 10 27.69 2.01
3 -3 10 29.26 2.09
3 3 10 23.96 2.35
3 -3 10 26.94 2.01
3 -3 10 25.37 2.09
-3 3 -10 26.88 2.27
-3 -3 -10 32.68 2.44
3 3 10 32.58 2.36
3 3 10 28.57 2.83
3 -3 10 28.34 2.81
3 -3 10 23.56 2.64
3 3 10 26.2 2.63
3 -3 10 27.66 2.7
3 -3 11 145.68 5.84
3 3 11 142.21 5.52
3 -3 11 152.56 5.76
3 3 11 172.4 6.09
3 3 11 140.82 6.09
3 -3 11 140.76 5.57
3 3 11 149.31 6.51
3 -3 11 147.51 6.08
3 -3 11 142.52 6.13
-3 3 -11 150.62 6.18
-3 -3 -11 149.29 6.19
3 3 11 152.38 7.31
3 -3 11 145.84 7.14
3 -3 11 135.53 6.91
3 -3 11 142.02 6.86
3 3 11 144.09 6.73
3 -3 12 5.59 1.07
3 -3 12 6.29 1.71
3 3 12 8.82 1.79
3 -3 12 3.71 1.32
3 3 12 7.9 1.55
3 -3 12 4.39 1.01
3 -3 12 3.9 1.16
3 3 12 5.82 1.28
3 3 12 6.56 1.21
3 -3 12 5 1.08
3 -3 12 4.38 1.21
-3 3 -12 6.38 1.31
-3 -3 -12 6.84 1.34
3 -3 12 4.71 1.3
3 3 12 3.87 1.22
3 -3 13 0.52 0.64
3 3 13 -0.2 0.99
3 -3 13 0.5 0.77
3 3 13 -0.17 0.9
3 -3 13 0.42 0.7
3 3 13 0.39 0.71
3 3 13 0.44 0.64
3 -3 13 1.07 0.77
3 -3 13 -0.17 0.79
-3 3 -13 0.17 0.65
-3 -3 -13 0.17 0.74
3 3 13 0.88 0.85
3 -3 14 9.49 1.39
3 3 14 10.47 1.36
3 -3 14 7.64 1.28
3 -3 14 9.71 1.39
3 -3 14 10.09 1.49
3 3 14 9.68 1.7
3 -3 14 14.08 1.43
3 3 14 7.43 1.35
3 3 15 27.77 2.19
3 -3 15 26.37 2.1
3 3 15 27 2.32
-3 3 -15 20.24 1.57
3 -3 15 24.83 1.94
3 3 15 26.15 1.88
3 3 16 0.8 0.87
3 -3 16 0.09 0.62
3 3 16 0.22 0.59
3 -3 16 0.21 0.59
-3 3 -16 -0.12 0.41
3 -3 17 18.32 1.32
-3 3 -17 15.59 1.09
3 -3 18 -0.12 0.3
-3 -4 18 2.39 0.5
-3 -4 17 6.17 0.94
-3 4 17 7.91 1.03
-3 -4 16 45.13 2.81
-3 4 16 48.49 2.88
-3 4 16 60.31 3.03
-3 -4 16 56.97 2.92
-3 -4 15 1.11 0.83
-3 -4 15 -0.46 0.96
-3 4 15 0.62 0.83
-3 4 15 0.14 0.7
3 4 -15 0.21 0.5
-3 4 15 1.59 0.65
3 4 -15 0.36 0.48
-3 4 14 60.88 3.74
-3 4 14 63.9 3.63
-3 -4 14 63.14 3.59
3 4 -14 71.54 2.91
-3 -4 14 63.92 3.06
3 4 -14 54.03 2.99
-3 4 14 59.42 3.02
3 4 -13 6.75 1.03
3 -4 -13 7.23 1.32
3 4 -13 6.89 1.37
3 4 -13 11.2 1.61
-3 4 13 8.11 1.36
-3 4 13 8.39 1.18
-3 -4 13 9.75 1.46
-3 4 13 6.12 1.39
-3 -4 13 7.25 1.31
-3 -4 13 7.61 1.21
3 4 -13 6.28 1.15
-3 -4 13 5.99 1.09
3 -4 -12 1.87 0.92
3 4 -12 2.39 0.94
3 4 -12 2.91 1.03
-3 -4 12 1.52 0.88
-3 4 12 1.21 0.94
-3 4 12 1.34 1.06
-3 4 12 2.4 0.81
-3 -4 12 3.12 1.1
-3 -4 12 0.41 0.69
3 4 -12 1.59 0.67
-3 -4 12 1.65 0.84
3 4 -12 1.97 0.73
3 4 -11 108.74 4.17
3 4 -11 116.62 5.51
3 -4 -11 121.3 5.28
3 4 -11 125.09 5.29
-3 4 11 107.19 5.34
-3 -4 11 117.05 5.21
-3 4 11 109 5.11
-3 -4 11 110.97 4.78
-3 -4 11 116.51 5.06
3 4 -11 119.18 4.59
-3 4 11 100.66 4.37
-3 -4 11 113.76 5.02
-3 4 11 121.75 4.78
-3 4 10 15.27 1.53
-3 -4 10 18.81 1.82
3 4 -10 14.77 1.29
3 4 -10 17.86 1.83
3 4 -10 15.96 1.89
3 -4 -10 16.3 1.76
-3 -4 10 15.68 1.75
-3 4 10 17.59 1.94
-3 4 10 17.13 1.84
-3 -4 10 14.68 1.66
-3 -4 10 16.77 1.68
-3 -4 10 15.87 1.58
3 4 -10 18.46 1.57
-3 4 10 13.74 1.37
-3 4 10 14.92 1.52
-3 -4 9 67.22 3.56
-3 4 9 65.96 3.19
3 4 -9 60.97 2.71
3 4 -9 72.78 3.9
3 -4 -9 69.53 3.52
3 4 -9 72.41 3.51
-3 4 9 62.12 3.41
-3 4 9 62.89 3.61
-3 4 9 64.15 3.66
-3 -4 9 63.6 3.41
-3 -4 9 59.45 3.18
-3 -4 9 65.7 3.4
-3 4 9 66.32 3.2
-3 -4 9 68.65 3.71
3 4 -9 67.28 3.08
-3 -4 9 62.99 3.2
3 4 -8 420.74 12.39
3 -4 -8 426.07 11.8
3 4 -8 419.81 11.72
-3 -4 8 391.12 11.54
3 4 -8 407.06 11.24
-3 -4 8 394.06 11.57
-3 -4 8 398.72 11.91
-3 4 8 408.71 11.46
-3 -4 8 387.44 12.13
3 4 -8 368.39 10.67
3 4 -7 109.29 4.68
3 -4 -7 105.81 4.15
3 4 -7 107.74 4.17
-3 4 7 104.94 4.86
-3 -4 7 102.06 4.77
3 4 -6 77.1 3.6
3 -4 -6 76.25 3.19
3 4 -6 79.79 3.23
-3 -4 6 79 3.73
-3 4 6 77.85 3.8
-3 -4 6 75.23 3.74
3 -4 -5 211.01 6.08
3 4 -5 214.23 6.12
3 4 -5 201.46 6.59
-3 -4 5 197.17 6.68
-3 -4 5 217.81 6.86
-3 4 5 211.72 6.87
3 4 -4 2185.63 50.55
3 -4 -4 2163.69 50.51
3 4 -4 1948.84 50.98
3 -4 -4 2021.46 50.32
-3 -4 4 2028.5 51.27
-3 4 4 2115.51 51.26
-3 -4 4 2170.36 51.26
3 -4 -3 17.5 1.18
-3 4 3 17.96 1.34
-3 -4 3 17.98 1.32
3 4 -2 106.63 3.3
3 -4 -2 104.67 3.26
3 4 -2 101.99 3.64
3 -4 -2 107.34 3
-3 4 2 107.45 3.62
-3 -4 2 107.83 3.63
3 4 -1 461.01 12.1
3 -4 -1 465.64 12.79
3 -4 -1 476.04 12.19
3 4 -1 462.86 12.55
3 -4 -1 494.4 12.16
3 4 -1 501 12.21
3 4 0 245.57 7.06
3 -4 0 250.67 7.57
3 -4 0 253.52 7.13
3 4 0 264.66 7.27
3 4 1 1704.64 41.88
-3 -4 -1 1740.5 41.39
-3 4 -1 1724.67 41.38
3 -4 1 1707.54 41.96
3 -4 1 1702.47 42.34
3 4 1 1718.74 41.83
3 4 2 239.21 7.19
3 -4 2 240.8 7.47
-3 4 -2 248.64 6.62
-3 -4 -2 243.72 6.59
3 -4 2 236.2 7.28
3 4 2 230.06 6.98
-3 4 -3 22 1.22
-3 -4 -3 20.75 1.19
3 -4 3 19.23 1.56
3 4 3 19.78 1.53
-3 4 -4 140.65 4.35
-3 -4 -4 141.4 4.36
3 -4 4 131.56 5.08
-3 4 -5 597.28 15.13
-3 -4 -5 584.64 15.12
3 -4 5 567.34 16.18
3 -4 5 576.43 16
3 4 5 547.75 15.89
3 4 6 672.53 17.38
3 4 6 691.96 18.96
3 -4 6 676.73 18.74
-3 4 -6 722.42 18.04
-3 -4 -6 683.43 17.97
-3 4 -7 935.27 24.13
-3 -4 -7 953.85 24.22
3 -4 7 911.95 24.85
3 -4 7 909.66 24.8
3 4 7 945.98 25.46
3 -4 7 927.81 25.22
3 -4 7 930.07 24.77
3 4 7 955.71 25.25
3 -4 7 975.03 25.78
3 -4 8 225.07 8.85
3 -4 8 259.32 9.53
3 4 8 253.35 9.24
3 4 8 282.27 8.28
-3 4 -8 266.22 8.24
-3 -4 -8 273.53 8.34
3 -4 8 249.26 8.61
3 -4 8 252.06 8.42
3 -4 8 252.78 8.31
3 -4 8 242.44 8.16
3 4 8 254.19 8.34
3 -4 8 252.08 8.74
3 4 8 223.7 8.46
3 4 8 262.18 7.82
3 -4 8 266.14 9.53
-3 4 -9 1277.6 31.77
-3 -4 -9 1296.52 31.92
3 -4 9 1195.07 32.05
3 -4 9 1184.05 31.91
3 -4 9 1225.65 31.76
3 -4 9 1196.31 31.71
3 4 9 1196.87 31.86
3 -4 9 1268.2 31.3
3 4 9 1191.15 31.04
3 4 9 1183.26 33.08
3 -4 9 1228.69 33.01
3 -4 9 1209.21 33.5
3 4 9 1282.84 31.66
3 -4 9 1256.51 33.51
3 4 9 1220.13 32.82
-3 4 -9 1246.15 31.28
3 -4 10 0.32 0.59
-3 4 -10 0.88 0.79
-3 -4 -10 2.29 1.04
3 -4 10 0.28 0.69
3 -4 10 1.4 0.83
3 4 10 0.8 0.71
3 -4 10 1.33 0.77
3 -4 10 2.88 0.96
3 4 10 2.13 0.87
3 -4 10 1.77 0.9
3 4 10 1.39 1
3 -4 10 2.51 1.32
3 -4 10 1.53 0.92
3 4 10 0.21 0.93
3 -4 10 2.12 1.04
-3 4 -10 2.2 0.89
3 4 11 1062.47 30.28
3 -4 11 1063.98 29.98
3 -4 11 1081.38 30.62
3 -4 11 1079.96 29.05
3 4 11 1099.26 27.86
3 -4 11 1088.07 28.02
3 4 11 1029.94 28.47
3 -4 11 1031.59 28.29
3 -4 11 1071.64 28.16
-3 4 -11 1128.04 28.62
-3 -4 -11 1131.44 28.75
3 -4 11 1045.97 28.55
3 -4 11 1037.11 29.95
3 4 11 1080.59 29.77
3 -4 12 4.6 1.09
3 -4 12 3.31 1.31
3 4 12 3.4 1.19
3 -4 12 6.68 1.51
3 4 12 4.75 0.97
3 4 12 5.04 1.06
3 -4 12 5.37 1.12
3 -4 12 4.28 1.23
3 -4 12 3.92 1.05
3 4 12 3.82 1.11
-3 -4 -12 4.2 1.18
-3 4 -12 2.28 0.9
3 -4 12 5.47 1.44
3 4 12 5.41 1.34
3 4 13 2.91 0.99
3 -4 13 4.68 1.1
3 4 13 3.96 1.29
3 4 13 4.35 0.89
3 -4 13 5.54 1.1
3 4 13 5.14 1.12
3 -4 13 4.79 1.16
3 4 14 1.32 0.8
3 -4 14 2.91 0.93
3 4 14 1.27 1.06
3 -4 14 2.98 0.97
3 4 14 1.48 0.81
3 -4 14 1.61 0.85
3 -4 14 1.12 0.86
3 4 15 0.31 0.83
3 4 15 -0.12 0.63
3 -4 15 1.74 0.72
-3 4 -15 0.09 0.6
3 -4 15 0.44 0.72
3 4 16 3.13 0.89
-3 4 -16 1.78 0.49
3 -4 16 2.3 0.73
3 -4 16 1.75 0.64
3 4 16 2.85 0.72
-3 4 -17 0.54 0.41
3 -4 17 0.06 0.45
-3 -5 17 19.5 1.44
-3 5 17 18.88 1.42
-3 -5 16 16.07 1.56
-3 5 16 17.49 1.65
3 5 -15 25.63 1.76
3 5 -15 30.43 1.7
-3 -5 15 27 2.23
-3 5 15 28.79 2.1
-3 -5 15 29.47 2.08
-3 5 15 32.78 2.44
-3 5 14 1.28 0.81
-3 -5 14 -0.42 0.71
-3 5 14 0.69 1.04
3 5 -14 0.34 0.58
3 5 -14 -0.12 0.66
-3 -5 14 0.35 0.67
-3 5 14 0.18 0.52
-3 5 13 31.28 1.99
-3 -5 13 30.1 2.39
-3 5 13 34.18 2.79
-3 5 13 29.21 2.37
3 5 -13 31.4 1.96
-3 -5 13 31.47 2.33
3 5 -13 28.43 2.29
-3 -5 13 35.98 2.43
-3 -5 13 34 2.6
-3 -5 12 14.98 1.69
-3 -5 12 17.12 1.89
3 5 -12 16.29 1.45
3 -5 -12 15 1.76
3 5 -12 12.94 1.65
3 5 -12 12.84 1.84
-3 -5 12 11.17 1.55
-3 5 12 11.97 1.83
-3 5 12 12.37 1.63
-3 -5 12 14.91 1.7
3 5 -12 12.48 1.63
-3 5 12 13.33 1.34
3 5 -11 8.1 1.36
3 5 -11 8.33 1.57
3 -5 -11 8.84 1.4
-3 -5 11 6.94 1.18
3 5 -11 6.13 1.12
-3 -5 11 4.85 1.12
-3 5 11 5.01 1.18
-3 -5 11 8.46 1.39
-3 -5 11 8.8 1.45
-3 -5 11 5.64 1.22
3 5 -11 7.03 1.05
-3 -5 10 311.12 10.14
-3 -5 10 326.5 10.11
-3 5 10 314.83 9.75
-3 -5 10 318.38 10.52
3 5 -10 301.72 9.08
3 5 -10 338.32 10.15
3 -5 -10 331.03 10.18
3 5 -10 326.75 10.96
3 5 -10 326.38 9.69
-3 -5 10 312.95 9.92
-3 5 10 281.98 9.86
-3 -5 10 303.62 9.99
-3 -5 10 304.81 10.76
-3 5 10 310.21 9.82
-3 -5 9 789.79 21.76
-3 5 9 852.12 21.6
-3 -5 9 844 22.35
3 5 -9 785.18 20.76
3 5 -9 837.05 21.71
3 -5 -9 858.51 21.84
3 5 -9 888.83 22.97
-3 5 9 784.09 21.09
3 5 -9 847.19 21.45
-3 -5 9 810.75 21.8
-3 -5 9 753.57 21.62
-3 5 9 751.97 21.66
-3 5 9 827.92 22.39
-3 -5 9 785.92 22.74
-3 5 9 809.54 21.63
-3 -5 8 0.64 0.72
-3 -5 8 1.14 0.77
-3 5 8 2.86 0.78
-3 -5 8 2.26 0.9
3 5 -8 0.82 0.55
3 5 -8 0.55 0.6
3 5 -8 1.13 0.88
3 -5 -8 1.24 0.73
-3 5 8 0.89 0.54
-3 5 8 1.19 0.78
-3 5 8 0.3 0.7
-3 5 8 1.44 0.74
-3 -5 8 1.42 0.72
-3 -5 8 1.02 0.67
3 5 -8 2.32 0.69
-3 -5 7 590 16.54
3 5 -7 619.91 16.11
-3 -5 7 570.72 16.4
-3 -5 7 592.82 16.48
3 -5 -7 638.81 16.26
3 5 -7 627.36 16.21
3 5 -7 617.82 17.16
-3 5 7 624.02 16.31
-3 -5 7 596.31 16.7
3 5 -7 575.02 15.55
3 -5 -6 812.14 20.44
3 5 -6 806.1 20.43
3 5 -6 777.9 21.29
-3 -5 6 784.54 21.73
-3 -5 6 796.48 21.41
-3 5 6 780.71 21.42
3 -5 -5 74.67 2.91
3 5 -5 75.41 2.93
-3 -5 5 79.19 3.77
-3 5 5 73.43 3.44
-3 -5 5 73.53 3.43
3 -5 -4 21.05 1.24
3 5 -4 22.05 1.3
3 -5 -4 19.73 1.23
-3 -5 4 20.62 1.75
-3 5 4 23.64 1.64
-3 -5 4 20.28 1.53
3 5 -3 300.45 8.74
3 -5 -3 296.98 8.42
-3 5 3 307.96 8.63
-3 -5 3 290.83 8.53
3 -5 -2 787.11 19.08
3 5 -2 741.41 19.72
3 5 -2 788.1 19.14
3 -5 -2 787.25 19.1
3 -5 -2 765.49 19.8
-3 -5 2 741.18 19.47
-3 5 2 767.37 19.55
3 -5 -1 0.46 0.3
3 -5 -1 0.71 0.52
3 5 -1 1.85 0.39
3 -5 -1 0.91 0.3
3 5 -1 0.44 0.41
3 5 -1 0.56 0.32
-3 -5 1 0.44 0.3
3 5 0 363.56 9.86
3 -5 0 354.71 9.96
3 -5 0 358.43 10.46
3 5 0 381.11 10.05
3 5 1 198.67 6.34
3 -5 1 199.52 6.46
3 -5 1 217.11 6.9
3 5 1 222.79 6.35
3 5 2 958.38 24.46
3 -5 2 985.24 24.98
-3 5 -2 972.05 23.61
-3 -5 -2 967.95 23.59
3 -5 2 950.74 24.65
3 5 2 933.54 24.12
3 -5 3 987.31 25.46
-3 5 -3 987.65 24.06
-3 -5 -3 976.53 24.04
3 -5 3 972.02 25.26
3 5 3 950.87 25.01
3 -5 4 559.14 15.78
-3 5 -4 559.55 14.44
-3 -5 -4 569.17 14.46
3 5 4 558.48 15.53
3 -5 5 1460.17 38.61
-3 5 -5 1569.81 37.34
-3 -5 -5 1530.58 37.33
3 -5 5 1488.91 38.82
3 5 5 1518.46 38.55
3 -5 6 8.71 1.41
3 -5 6 7.92 1.19
3 5 6 6.25 1.21
3 -5 6 6.78 1.27
-3 5 -6 6.89 0.92
-3 -5 -6 6.84 0.92
3 -5 6 8.1 1.27
3 -5 7 670.97 19.8
3 5 7 666.55 19.26
3 -5 7 672.88 19.07
-3 5 -7 709.61 18.14
-3 -5 -7 721.07 18.26
3 -5 7 694.17 19.31
3 5 7 723.45 18.02
3 -5 7 614.1 18.87
3 5 7 677.48 19.37
3 -5 7 696.35 18.88
3 -5 7 648.89 18.74
3 -5 8 182.04 7.82
3 5 8 184.12 7.43
3 -5 8 177.79 7.2
3 5 8 210.04 6.72
-3 5 -8 199.75 6.57
-3 -5 -8 199.49 6.65
3 -5 8 187.6 7.29
3 -5 8 191.41 7.04
3 -5 8 183.86 6.99
3 -5 8 181.55 6.69
3 -5 8 181.85 6.51
3 5 8 188.68 6.68
3 -5 8 188.57 7.35
3 5 8 186.45 7.14
3 5 8 195.71 6.31
3 -5 8 200.26 6.32
-3 5 -8 200.56 6.7
3 5 9 204.24 8.27
3 -5 9 196.66 7.96
3 5 9 226.37 7.41
-3 5 -9 219.83 7.3
-3 -5 -9 229.99 7.49
3 -5 9 209.27 7.94
3 -5 9 202.01 7.71
3 -5 9 209.88 7.4
3 -5 9 217.93 7.79
3 5 9 212.34 7.47
3 -5 9 203.53 7.27
3 -5 9 211.08 6.95
3 5 9 216.99 6.99
3 5 9 203.49 7.87
3 -5 9 211.95 8.75
-3 5 -9 214.67 7.26
3 -5 10 6.28 1.7
3 5 10 5.11 1.38
3 -5 10 4.96 1.35
3 5 10 7.02 1.26
3 -5 10 5.28 1.38
3 -5 10 5.2 1.14
3 -5 10 5.15 1.1
3 -5 10 4.23 1.2
3 -5 10 4.2 0.99
3 5 10 5.47 1.05
3 5 10 3.4 0.95
3 5 10 4.5 1.32
3 5 10 4.79 1.09
3 -5 10 3.64 0.98
-3 -5 -10 5.88 1.25
3 -5 10 6.46 1.31
-3 5 -10 6.27 1.23
3 5 10 4.5 1.26
3 -5 10 4.92 1.44
-3 5 -10 4.62 1.09
3 -5 11 10.24 1.61
3 -5 11 8.98 1.46
3 -5 11 7.25 1.18
3 -5 11 16.53 2.1
3 5 11 11.89 1.43
3 -5 11 13.47 1.46
3 5 11 12.12 1.45
3 -5 11 9.17 1.38
3 5 11 10.66 1.71
3 5 11 8.64 1.41
3 5 11 13.94 2.01
3 -5 11 11.45 1.96
3 -5 11 10.8 2.03
3 5 11 7.33 1.55
3 -5 11 10.13 1.73
-3 5 -11 12.76 1.56
-3 -5 -11 11.44 1.55
-3 5 -11 12.17 1.46
-3 5 -12 25.41 2.15
-3 -5 -12 26.8 2.25
3 5 12 28.2 2.93
3 -5 12 27.05 2.7
3 -5 12 27.68 3.08
3 -5 12 26.45 2.36
-3 5 -12 25.17 2.69
3 5 12 27.92 2.29
3 -5 12 26.9 2.15
3 5 12 25.88 1.98
3 -5 12 28.36 2.12
3 5 12 28.53 2.12
3 -5 12 26.88 2.51
-3 5 -12 25.26 1.89
3 -5 12 26.34 2.72
3 5 12 26.89 2.74
3 -5 13 50.53 3.42
3 -5 13 59.9 3.09
3 5 13 62.08 3.1
3 5 13 50.55 2.67
3 5 13 57.86 3.25
3 -5 13 57.45 3.13
3 -5 14 3.35 0.91
3 -5 14 2.57 0.88
3 -5 14 3.39 0.85
3 5 14 2.54 0.83
3 -5 14 1.6 0.91
3 -5 14 2.92 0.78
3 -5 15 16.85 1.49
3 -5 15 19.29 1.5
3 5 15 16.85 1.49
-3 5 -15 13.28 1.3
3 -5 16 37.83 2
3 5 16 41.19 2.03
-3 5 -17 15.19 0.94
3 -5 17 15.53 1.05
-3 6 17 15.12 1.2
-3 -6 17 14.07 1.12
-3 6 16 -0.21 0.61
-3 -6 16 -0.1 0.56
3 6 -16 0.22 0.34
-3 6 15 40.4 2.25
-3 -6 15 36.63 2.11
-3 6 15 35.65 2.44
-3 -6 15 29.58 2.24
3 6 -15 34.54 1.8
3 6 -15 34.03 2.02
3 6 -14 26.84 2.04
-3 -6 14 25.71 1.96
-3 6 14 23.63 2.24
-3 6 14 29.69 2.11
-3 -6 14 30.1 2.08
3 6 -14 29.69 1.81
-3 6 13 35.24 2.43
-3 -6 13 32.73 2.29
-3 -6 13 32.37 2.55
-3 -6 13 32.22 2.39
-3 -6 13 31.55 2.36
3 6 -13 28.83 2.35
3 6 -13 35.16 2.06
3 6 -12 11.32 1.27
3 6 -12 11.14 1.77
3 6 -12 9.74 1.36
-3 -6 12 9.9 1.49
-3 -6 12 7.7 1.47
-3 6 12 10.03 1.39
-3 -6 12 7.54 1.26
-3 -6 12 9.25 1.46
3 6 -12 7.17 1.39
-3 -6 12 11.47 1.43
3 6 -11 190.64 6.48
-3 -6 11 175.13 6.59
-3 -6 11 158.44 6.23
-3 6 11 161.42 6.35
-3 -6 11 185.31 7.01
3 6 -11 178.1 5.89
3 6 -11 181.17 6.55
3 -6 -11 177.9 6.54
3 6 -11 179.44 7.46
-3 -6 11 151.01 6.52
-3 -6 11 164.79 6.58
-3 6 11 172.68 6.51
3 6 -11 159.83 6.66
-3 -6 10 97.96 4.67
-3 -6 10 103.77 5.06
3 6 -10 104.07 4.05
3 -6 -10 109.44 4.63
3 6 -10 112.97 5.47
3 6 -10 113.2 4.62
3 6 -10 108.54 4.5
-3 -6 10 102.98 4.7
-3 6 10 94.08 4.9
-3 -6 10 103.45 4.51
-3 6 10 101.18 4.51
-3 -6 10 96.95 5.41
-3 6 10 98.23 4.55
-3 -6 9 128.43 5.41
-3 -6 9 122.81 5.31
-3 -6 9 132.92 5.69
3 6 -9 127.64 4.58
3 -6 -9 135.57 5.15
3 6 -9 137.9 5.11
3 6 -9 135.84 6
-3 6 9 132.94 4.95
3 6 -9 138.9 5.13
-3 -6 9 125.79 5.36
-3 6 9 120.99 5.06
-3 6 9 131.93 5.63
-3 6 9 128.46 5.65
-3 -6 9 117.4 4.95
-3 -6 9 129.92 6.22
-3 6 9 128.92 5.3
-3 -6 8 19.13 1.82
-3 -6 8 21.35 1.94
-3 -6 8 18.61 1.89
3 6 -8 24.11 1.58
3 6 -8 22.37 1.7
3 6 -8 22.94 2.18
3 -6 -8 22.4 1.72
-3 6 8 17.88 1.57
-3 -6 8 18.7 1.84
3 6 -8 17.86 1.6
-3 6 8 20.33 1.98
-3 6 8 15.84 1.56
-3 6 8 17.23 1.84
-3 -6 8 20.83 2.25
-3 6 8 19.15 1.79
-3 -6 7 40.79 2.66
3 6 -7 38.67 2.01
3 -6 -7 39.26 2.17
3 6 -7 40.43 2.2
3 6 -7 38.7 2.74
-3 6 7 38.24 2.27
-3 6 7 36.84 2.53
3 6 -7 41.57 2.32
-3 6 7 37.13 2.42
-3 -6 7 39.66 2.49
3 6 -6 278.54 7.88
3 -6 -6 279.83 7.86
-3 -6 6 264.54 9.38
-3 -6 6 270.9 8.61
-3 -6 6 261.84 8.49
-3 -6 6 258.67 8.37
-3 -6 6 264.24 8.47
3 6 -6 260.02 7.64
3 6 -6 266.77 8.05
-3 -6 5 1070.62 28.22
-3 6 5 1045.3 27.15
-3 -6 5 1053.78 27.14
3 6 -5 1077.98 26.33
3 -6 -5 1076.71 26.28
3 6 -5 1002.73 27.31
3 -6 -4 3.77 0.58
-3 -6 4 4.57 1.09
-3 6 4 4.95 0.78
-3 -6 4 4.25 0.76
3 6 -4 5.67 0.95
3 -6 -3 738.18 20.01
-3 6 3 776.28 20.01
-3 -6 3 767.67 19.97
3 6 -3 786.89 19.46
3 6 -3 790.09 20.44
3 -6 -3 819.86 19.42
3 -6 -2 414.54 10.97
3 -6 -2 398.28 11.55
3 6 -2 408.02 11.45
3 6 -2 435.84 10.68
3 -6 -2 422.32 10.58
-3 6 2 405.04 11.01
-3 -6 2 393.02 10.96
3 -6 -1 99.63 3.54
3 -6 -1 89.48 3.82
3 6 -1 105.5 3.71
-3 6 1 97.63 3.24
-3 -6 1 92.77 3.19
3 6 -1 88.72 3.28
3 -6 0 -0.11 0.58
3 -6 0 1.19 0.47
3 6 0 0.15 0.38
-3 6 0 1.06 0.32
3 6 0 0.67 0.43
3 6 1 274.3 8.05
3 6 1 268.79 7.81
3 -6 1 259.14 8.14
3 -6 1 273.12 8.6
3 6 2 120.58 4.53
3 6 2 116.43 4.16
3 -6 2 124.43 4.72
3 -6 2 122.07 4.95
3 6 3 1841.84 45.34
3 -6 3 1880.36 45.95
-3 6 -3 1827.33 44.01
-3 -6 -3 1809.85 43.99
3 -6 3 1803.16 45.59
3 6 4 307.98 9.98
3 -6 4 302.38 10.28
-3 6 -4 336.86 8.88
-3 -6 -4 346.33 8.92
3 -6 4 315.86 10.33
3 -6 5 455.79 13.75
-3 6 -5 460.02 11.97
-3 -6 -5 455.91 11.98
3 -6 5 452.91 13.17
3 -6 5 437.32 13.66
3 6 5 452.96 12.97
3 -6 5 436.08 12.86
3 6 5 445.08 13.33
3 6 6 839.99 22.4
3 -6 6 786.86 22.11
3 -6 6 787.97 21.78
3 6 6 802.11 21.8
3 -6 6 805.77 22.75
3 6 6 781.85 21.79
3 -6 6 789.41 21.61
3 -6 6 835.94 22.6
3 -6 6 847.44 22.88
-3 6 -6 817.12 20.74
-3 -6 -6 842.66 20.85
-3 6 -6 828.03 21.51
-3 6 -7 181.53 5.76
-3 -6 -7 175.65 5.78
3 -6 7 168.39 6.91
3 -6 7 175.67 6.59
3 -6 7 176.17 6.72
3 -6 7 156.4 6.25
3 6 7 163.07 5.87
3 6 7 168.36 5.96
3 6 7 171.83 6.63
3 -6 7 172.82 6.46
3 -6 7 166.89 7.22
3 6 7 168.06 6.47
3 6 7 187.32 6.07
3 6 7 177.51 6.98
-3 6 -7 184.61 6.33
-3 6 -8 1444.11 35.26
-3 -6 -8 1492.83 35.47
3 -6 8 1360.64 36.83
3 -6 8 1345.84 36.23
3 -6 8 1341.24 36.39
3 -6 8 1362.55 36.06
3 6 8 1379.79 35.54
3 6 8 1373.28 35.43
3 6 8 1485.79 35.32
3 6 8 1374.82 36.35
3 6 8 1321.31 36.41
3 -6 8 1417.93 37.75
3 -6 8 1322.81 36.19
3 6 8 1502.42 35.68
-3 6 -8 1464.02 35.89
3 6 8 1389.85 35.93
3 -6 8 1422.88 37.84
3 6 8 1412.24 36.97
3 -6 9 883.26 24.98
3 -6 9 880.58 24.6
3 -6 9 887.49 24.99
3 -6 9 922.13 26.43
3 6 9 897.77 24.33
3 6 9 885.5 23.93
3 6 9 969.82 23.89
3 6 9 852.49 23.92
3 -6 9 836.55 23.69
3 6 9 916.28 25.04
3 6 9 884.25 25.25
3 -6 9 875.63 24.9
3 6 9 1024.06 24.5
-3 6 -9 973.71 24.01
-3 -6 -9 989.56 24.23
3 -6 9 921.6 25.45
-3 6 -9 961.27 24.45
3 -6 10 93.45 4.58
3 -6 10 102.17 4.98
3 6 10 97.01 5.25
3 -6 10 96.78 5.61
3 6 10 107.51 4.29
3 -6 10 107.95 4.24
3 6 10 93.95 4.19
3 6 10 92.11 4.24
3 -6 10 93.12 4.16
3 6 10 94.81 4.9
3 -6 10 98.43 4.99
3 6 10 95.15 5.11
3 -6 10 94.34 4.91
-3 6 -10 104.5 4.35
-3 -6 -10 107.9 4.53
3 -6 10 93.4 4.97
-3 6 -10 97.64 4.42
-3 6 -11 72.78 3.62
-3 -6 -11 76.34 3.77
3 6 11 69.36 4.37
3 -6 11 79.78 5.21
3 -6 11 79.96 4.44
3 -6 11 76.14 3.51
3 6 11 76.15 3.58
3 6 11 63.38 3.48
3 -6 11 75.34 3.6
3 6 11 80.44 4.37
3 -6 11 71.93 3.79
3 -6 11 74.47 4.11
3 -6 11 85.11 4.49
-3 6 -11 75.65 3.72
3 -6 11 66.67 4.6
3 6 11 75.5 4.61
3 -6 12 52.99 3.54
3 -6 12 58.31 2.97
3 6 12 50.61 2.78
3 6 12 56.37 3.07
3 -6 12 53.39 2.9
3 6 12 51.31 3.45
3 -6 12 54.24 3.04
-3 6 -12 54.14 2.94
3 -6 12 56.62 3.55
3 6 12 49.91 3.75
3 -6 13 -0.36 1.01
-3 6 -13 0.1 0.63
3 -6 13 0.33 0.65
3 6 13 0.49 0.67
3 6 13 0.53 0.91
3 -6 13 0.22 0.59
3 -6 14 3.43 1.09
3 -6 14 3.53 0.88
3 -6 14 3.3 0.76
3 6 14 2.81 0.75
3 6 14 1.4 0.89
-3 6 -14 3.84 0.94
3 -6 14 4.88 1
3 -6 15 6.71 0.83
3 6 15 4.68 0.8
3 6 15 6.12 1.17
-3 6 -15 4.12 0.79
3 -6 15 4.71 0.87
-3 6 -16 -0.18 0.39
3 -6 16 0.2 0.47
3 -6 17 0.11 0.27
-3 -7 17 6.51 0.62
-3 -7 16 1.72 0.6
3 7 -16 1.75 0.46
3 7 -15 10.42 1.12
-3 -7 15 13.41 1.37
-3 -7 14 -0.13 0.8
3 7 -14 0.48 0.65
3 7 -14 0.65 0.61
-3 -7 14 -0.12 0.65
3 7 -13 1.59 0.76
-3 -7 13 0.94 0.92
-3 -7 13 1.29 0.9
-3 7 13 0.99 0.97
-3 7 13 0.87 0.65
-3 -7 13 0.54 0.6
3 7 -13 1.32 0.86
3 7 -12 51.1 2.66
-3 -7 12 52.88 3.1
-3 7 12 53.5 3.4
-3 7 12 54.57 2.92
-3 -7 12 47.99 3.1
3 7 -12 50.59 3.24
-3 -7 12 52.25 3.24
-3 -7 11 30.01 2.41
-3 7 11 29.73 2.55
-3 7 11 30.13 2.14
-3 -7 11 29.7 2.67
-3 -7 11 29.42 2.53
3 7 -11 28.73 2
3 7 -11 30.97 2.81
-3 -7 11 23 2.66
-3 -7 11 27.76 2.4
-3 7 11 29.21 2.36
3 7 -11 31.7 2.62
3 7 -10 124.46 4.95
-3 -7 10 110.55 5.11
-3 7 10 105.95 5.23
-3 7 10 112.49 4.61
-3 -7 10 104.83 5.93
-3 -7 10 118.95 5.29
-3 -7 10 118.73 5.26
-3 -7 10 109.37 5.4
3 7 -10 120.46 4.47
3 7 -10 105.03 4.5
3 7 -10 135.1 6.07
-3 7 10 111.77 5.06
3 7 -10 112.13 5.23
-3 -7 9 600.25 17.78
-3 -7 9 632.44 17.94
-3 -7 9 659.57 18.45
3 7 -9 648.36 16.83
3 7 -9 620.65 16.98
3 7 -9 655.88 18.81
-3 7 9 632.67 17.14
-3 -7 9 621.02 17.97
3 7 -9 646.07 17.46
-3 7 9 635.97 18.03
-3 7 9 599.94 18
-3 -7 9 608.94 19.33
-3 7 9 621.41 17.83
-3 -7 8 87.86 4.19
-3 -7 8 83.36 4.29
3 7 -8 86.89 3.49
3 7 -8 88.16 3.58
-3 7 8 81.03 3.74
-3 -7 8 81.73 4.17
3 7 -8 84.23 3.81
-3 7 8 88.88 4.31
-3 7 8 80.92 4.16
-3 -7 8 79.04 4.86
-3 7 8 85.26 4.16
-3 -7 7 106.67 4.82
-3 -7 7 110.49 4.84
3 7 -7 109.09 3.98
3 7 -7 107.77 3.96
-3 7 7 99.43 4.27
3 7 -7 107.71 4.33
-3 7 7 111.83 4.81
-3 7 7 105.14 4.7
-3 -7 7 102.45 4.53
-3 -7 7 107.06 4.68
-3 7 7 102.15 4.62
-3 -7 7 109.23 5.67
-3 -7 6 254.76 8.4
-3 -7 6 255.84 8.52
-3 -7 6 277.23 8.8
-3 -7 6 256.68 8.56
3 7 -6 266.69 7.75
3 7 -6 256.57 8.84
-3 7 6 265.32 8.28
3 7 -6 267.32 8.12
-3 7 6 258.76 8.54
-3 7 6 271.57 8.66
-3 -7 6 254.37 9.59
3 7 -5 0.93 0.66
-3 7 5 0.11 0.5
-3 -7 5 -0.12 0.6
-3 -7 5 2.28 0.78
-3 -7 5 0.11 0.61
3 7 -5 0.38 0.48
-3 -7 5 0.37 0.79
3 7 -4 175.49 5.11
3 7 -4 173.39 6.2
-3 -7 4 177.88 6.94
3 7 -3 151.67 5.33
3 7 -3 153.65 4.29
-3 7 3 133.32 4.58
3 -7 -3 137.06 4.92
3 7 -2 654.57 17.35
-3 7 2 645.25 16.52
3 -7 -2 669.6 17.57
3 7 -1 79.78 3.33
-3 7 1 79.61 2.71
3 -7 -1 85.37 3.41
3 -7 -1 82.65 3.73
3 7 0 1132.67 27.77
3 7 0 1121.24 27.82
-3 7 0 1076.16 26.79
3 -7 0 1116.02 28.1
3 -7 0 1108.58 28.66
3 7 1 18.03 1.32
3 7 1 12.98 1.31
-3 7 -1 14.56 0.88
3 -7 1 16.53 1.68
3 7 2 313.86 9.17
3 -7 2 337.04 10.16
3 -7 2 333.34 10.48
3 7 2 327.81 9.84
3 -7 3 289.2 9.33
3 7 3 272.38 8.65
3 -7 4 1.96 0.7
3 7 4 0.46 0.38
3 -7 4 0.63 0.68
3 7 4 0.38 0.53
3 -7 4 0.81 0.62
3 -7 4 0.84 0.8
-3 7 -4 0.16 0.32
3 7 4 0.14 0.65
3 7 4 1.76 0.69
-3 7 -5 636.64 16.63
3 -7 5 617.79 17.13
3 7 5 614.04 17.19
-3 7 -5 616.2 15.43
3 -7 5 626.08 17.81
3 -7 5 598.92 16.72
3 7 5 583.79 16.23
3 7 5 584.33 16.26
3 -7 5 585.65 17.49
3 7 5 583.47 16.79
3 -7 5 574.21 16.7
-3 7 -6 410.3 11.96
3 7 6 403.32 11.67
3 -7 6 416.32 12.68
3 7 6 388.04 11.78
3 7 6 411.1 12.38
3 -7 6 396.31 13.03
3 -7 6 403.99 13.03
-3 7 -6 410.9 10.92
3 -7 6 396.74 13.09
3 7 6 409.89 12.67
3 -7 6 386.07 12.17
3 -7 7 279.04 9.62
3 -7 7 268.08 9.34
3 7 7 279.84 8.8
3 -7 7 290.83 9.93
3 7 7 279.86 9.25
3 7 7 263.58 9.32
3 -7 7 284.05 10.36
3 7 7 268.59 9.03
3 -7 7 279.95 10.03
-3 7 -7 279.4 8.14
3 -7 7 287.78 10.44
3 7 7 283.1 9.83
-3 7 -7 297.72 9.19
3 -7 8 14.4 1.85
3 -7 8 14.33 1.81
3 -7 8 15.99 1.88
3 7 8 13.89 1.53
3 -7 8 15.67 2.03
3 7 8 16.11 1.8
3 -7 8 17.1 2.21
3 7 8 15.02 1.7
-3 7 -8 15.89 1.34
3 -7 8 15.76 2.03
3 7 8 14.18 1.61
-3 7 -8 13.47 1.61
3 7 8 16.22 1.77
3 7 8 14.24 1.94
3 -7 9 48.25 3.3
3 -7 9 55.88 3.66
3 -7 9 61.75 4.38
3 7 9 52.67 3.24
3 7 9 53.86 3
3 7 9 54.06 2.85
3 7 9 60.54 3.57
3 7 9 52.63 3.39
3 -7 9 56.25 4.14
-3 7 -9 53.28 2.71
3 -7 9 57.08 3.86
3 -7 9 50.44 3.45
-3 7 -9 64.69 3.44
3 7 9 52.66 3.02
3 -7 10 1.17 1
3 -7 10 1.38 0.99
3 -7 10 0.35 0.77
3 -7 10 1.72 1.13
3 7 10 1.26 0.83
3 7 10 1.33 0.98
3 7 10 1.31 0.81
3 -7 10 2.36 1.27
3 7 10 2.15 1.08
3 7 10 0.82 0.59
3 -7 10 0.64 0.85
3 -7 10 0.54 0.93
-3 7 -10 0.74 0.85
3 -7 11 82.94 4.6
3 7 11 83.34 3.79
-3 7 -11 85.72 5.12
3 7 11 93.95 4.64
3 7 11 84.46 3.74
3 -7 11 74.21 4.86
3 7 11 88.84 5
-3 7 -11 85.05 4.1
3 -7 11 85.61 4.29
3 -7 11 74.95 4.35
3 -7 11 76.38 4.55
3 7 12 296.29 8.9
3 7 12 289.13 9.87
3 -7 12 287.9 10.06
3 -7 12 276.85 9.29
-3 7 -12 287.08 9.16
3 7 12 296.82 8.85
3 7 13 0.77 0.53
3 7 13 0.63 0.89
-3 7 -13 -0.26 0.81
-3 7 -13 0.21 0.61
3 -7 13 -0.17 0.87
-3 7 -13 0.49 0.72
-3 7 -14 0.51 0.65
3 -7 14 0.59 0.81
3 -7 14 0.56 0.61
3 7 14 1.35 0.77
-3 7 -14 1.42 0.8
3 -7 14 0.96 0.66
-3 7 -15 16.96 1.36
3 -7 15 18.22 1.35
-3 7 -15 17.83 1.29
-3 7 -16 19.55 1.17
-3 7 -16 21.41 1.18
3 -7 16 19.92 1.16
3 8 -16 19.68 1.11
-3 -8 16 21.24 1.23
3 8 -15 4.67 0.81
-3 8 15 3.64 0.85
-3 -8 15 4 0.76
-3 -8 14 17.76 1.62
-3 8 14 16.57 1.65
-3 -8 14 17.44 1.56
3 8 -14 18.36 1.64
-3 8 13 20.75 1.99
-3 -8 13 26.45 2.13
3 8 -13 22.44 1.99
-3 -8 13 16.97 1.68
-3 -8 12 73.05 3.92
-3 -8 12 78.65 3.87
-3 8 12 74.34 3.99
-3 -8 12 71.09 3.89
3 8 -12 73.03 3.95
3 8 -12 75.35 3.34
-3 -8 11 28.18 2.64
3 8 -11 30.21 2.03
3 8 -11 33.77 2.93
-3 -8 11 29.44 2.46
-3 8 11 30.98 2.59
3 8 -11 31.94 2.62
-3 8 11 32.61 2.54
-3 -8 11 29.38 2.49
-3 -8 11 24.6 2.35
-3 -8 10 15.18 1.9
-3 -8 10 12.95 1.8
-3 -8 10 14.42 2.04
3 8 -10 15.17 1.48
-3 8 10 16.36 1.9
-3 -8 10 17.57 1.98
-3 8 10 16.63 1.95
-3 -8 10 15.33 2.31
3 8 -10 16.83 1.93
-3 -8 9 21.01 2.1
-3 -8 9 23.67 2.36
3 8 -9 20.54 1.63
-3 8 9 20.02 2.03
-3 8 9 21.16 1.79
-3 -8 9 21.47 2.18
-3 8 9 21.65 2.03
-3 8 9 19.27 2.04
-3 -8 9 16.09 2.39
3 8 -9 22.82 2.22
-3 -8 8 105.64 4.96
-3 8 8 97.41 4.68
-3 8 8 99.27 4.72
3 8 -8 114.27 4.23
-3 8 8 102.8 4.35
3 8 -8 104.94 5.21
-3 8 8 103.37 4.42
-3 -8 8 118.01 5.31
-3 -8 8 97.59 4.66
-3 -8 8 101.26 4.82
-3 -8 8 106.56 5.97
-3 8 8 106.02 4.91
-3 8 7 1.31 0.69
-3 8 7 0.15 0.61
3 8 -7 -0.38 0.67
3 8 -7 -0.18 0.72
-3 8 7 -0.13 0.54
-3 8 7 0.38 0.69
-3 -8 7 0.31 0.69
-3 -8 7 -0.16 0.78
-3 -8 7 2.58 0.99
-3 -8 7 0.72 0.73
-3 -8 7 0.25 0.91
-3 8 7 -0.31 0.64
3 8 -6 -0.36 0.57
3 8 -6 0.48 0.67
-3 8 6 0.99 0.68
-3 -8 6 2.14 0.89
-3 -8 6 0.6 0.78
-3 -8 6 1.57 0.81
-3 -8 6 2.38 0.88
-3 -8 6 1.39 0.97
-3 8 6 1.07 0.59
-3 8 6 1.86 0.74
3 8 -5 62.05 3.34
-3 8 5 51.56 2.88
-3 8 5 52.49 3.09
-3 -8 5 53.24 3.06
-3 -8 5 53.04 2.99
-3 -8 5 60.84 3.93
-3 -8 5 54.29 2.94
-3 -8 5 52.7 3.01
3 8 -4 257.62 8.42
-3 8 4 259.68 8.27
-3 8 4 266.77 8.57
-3 -8 4 266.11 8.38
-3 -8 4 265.92 8.26
-3 -8 4 244.37 8.01
-3 -8 4 250.61 8.27
-3 -8 4 255.93 9.39
3 -8 -3 -0.1 0.39
3 8 -3 0.81 0.59
-3 8 3 1.27 0.69
3 -8 -2 63.21 3.24
3 8 -2 69.79 3.18
3 8 -1 14.18 1.29
3 8 -1 12.99 1.2
3 -8 -1 16.55 1.61
3 8 0 470.04 12.79
3 -8 0 471.84 13.38
3 -8 0 474.11 13.85
3 8 0 451.96 12.75
-3 8 0 465.88 13.14
3 8 1 57.69 2.79
-3 8 -1 53.56 2.83
3 8 1 59.56 2.67
3 8 1 56.75 2.94
3 -8 1 55.83 3.11
3 -8 1 57.88 3.4
3 8 2 84.87 3.63
3 8 2 75.83 3.1
-3 8 -2 86.23 3.65
3 -8 2 77.35 3.93
3 -8 2 89.33 4.41
3 -8 2 75.98 3.85
3 8 2 75.49 3.67
3 -8 3 4.92 1.12
3 -8 3 2.9 1.03
-3 8 -3 4.57 0.91
3 -8 3 2.97 0.96
3 8 3 2.48 0.87
3 -8 3 3.74 0.83
3 -8 4 255.41 8.37
-3 8 -4 251.91 7.21
3 -8 4 261.3 8.58
3 8 4 242.92 7.95
3 -8 4 265.83 9.35
3 -8 4 256.47 9.09
3 8 4 244.65 8.23
3 8 4 258.77 8.54
3 -8 4 247.39 8.87
3 8 4 253.26 8.62
3 -8 4 243.22 8.14
-3 8 -5 64.46 3.26
3 8 5 58.21 3.22
-3 8 -5 57.32 2.52
3 -8 5 63.84 3.56
3 8 5 58.07 3.01
3 -8 5 53.34 3.56
3 8 5 56.94 3.33
3 -8 5 56.25 3.74
3 -8 5 61.64 3.86
3 -8 5 54.87 3.19
3 8 5 64.11 3.61
3 -8 6 123.05 5.39
3 8 6 123.57 5.19
-3 8 -6 137.15 5.34
-3 8 -6 127.32 4.46
3 -8 6 126.18 5.71
3 8 6 130.17 5.21
3 -8 6 127.48 6.08
3 8 6 129.1 5.57
3 -8 6 124.52 6.14
3 8 6 130.82 5.07
3 8 6 142.25 5.97
3 8 7 148.42 6.39
3 -8 7 149.34 6.34
3 -8 7 137.79 5.89
3 -8 7 130.57 5.89
-3 8 -7 137.99 4.84
3 -8 7 142.15 6.33
3 8 7 145.79 5.71
3 -8 7 124.58 6.37
3 8 7 135.75 5.95
3 -8 7 145.59 6.64
3 -8 7 134.68 6.65
3 8 7 138.87 5.4
-3 8 -7 143.43 5.71
3 8 7 143.99 5.64
3 8 8 363.29 11.34
-3 8 -8 380.17 11.6
3 -8 8 356.87 12
3 -8 8 410.84 12.66
-3 8 -8 357.84 10.54
3 -8 8 385.49 12.6
3 8 8 353.88 11.49
3 -8 8 341.44 12.72
3 -8 8 363.63 12.7
3 8 8 360.91 11.11
3 8 8 403.65 12.01
3 8 8 379.55 12.52
3 -8 9 1.93 1.13
3 -8 9 3.24 1.16
3 -8 9 1.46 1.13
-3 8 -9 0.71 0.67
3 -8 9 0.73 1.08
3 8 9 1.29 0.78
3 8 9 0.55 0.71
3 8 9 1.97 0.93
3 -8 9 3.89 1.38
3 -8 9 1.61 0.99
3 8 9 1.16 0.84
3 8 9 1.09 1.14
3 -8 9 -0.27 1
-3 8 -9 1.86 0.98
3 8 10 218.08 7.92
3 -8 10 217.98 8.87
3 -8 10 220.35 9.48
-3 8 -10 227.51 7.23
3 -8 10 224.97 8.45
-3 8 -10 237.55 9.41
3 8 10 232.93 8.23
3 -8 10 223.91 8.59
3 -8 10 218.79 8.33
3 -8 10 216.96 8.61
-3 8 -10 243.44 8.15
3 8 10 234.83 7.61
3 8 11 79.38 3.63
3 8 11 82.18 4.2
3 -8 11 79.82 4.43
-3 8 -11 82 3.57
3 -8 11 73.19 4.07
3 -8 11 74.61 4.37
-3 8 -11 83.82 4.06
3 -8 11 81.38 4.55
3 -8 12 26.69 2.46
3 8 12 26.47 1.82
3 8 12 29.55 2.36
-3 8 -12 25.07 1.85
3 -8 12 22.08 1.99
3 -8 12 27.26 2.38
-3 8 -12 25.63 2.04
-3 8 -12 24.56 2.13
-3 8 -13 -0.2 0.6
3 -8 13 0.09 0.56
3 8 13 0.8 0.77
-3 8 -13 0.97 0.8
-3 8 -13 0.63 0.69
3 -8 13 0.94 0.79
3 -8 14 2.62 0.96
-3 8 -14 3.52 0.74
3 -8 14 3.59 0.87
3 8 14 5.35 0.98
-3 8 -14 3.54 0.86
3 -8 14 3.64 0.72
-3 8 -14 3.43 0.69
-3 8 -15 0.79 0.51
3 -8 15 0.78 0.43
-3 8 -15 0.57 0.49
-3 8 -16 1.33 0.37
-3 8 -16 1.48 0.37
-3 9 15 0.07 0.49
3 9 -15 0.42 0.5
-3 -9 15 0.16 0.36
-3 9 14 0.7 0.67
-3 -9 14 1.22 0.61
-3 -9 14 0.1 0.59
3 9 -14 0.3 0.65
-3 -9 13 1.96 0.75
-3 9 13 1.6 0.81
-3 -9 13 2.18 0.95
3 9 -13 3.22 1.05
-3 9 12 77.28 3.9
-3 -9 12 86.46 4.06
-3 -9 12 79.48 4.05
-3 -9 12 85.69 4.2
3 9 -12 86.63 4.18
-3 9 11 5.97 1.29
-3 -9 11 3.77 1.18
-3 9 11 6.29 1.28
-3 -9 11 10.06 1.6
3 9 -11 7.1 1.42
-3 -9 11 5.01 1.29
-3 -9 11 5.03 1.31
-3 -9 10 203.81 7.59
-3 -9 10 210.23 8.01
-3 9 10 206.83 7.69
3 9 -10 199.06 8.08
-3 -9 10 172.56 8.55
-3 9 10 193.58 7.32
-3 -9 10 205.65 7.72
3 9 -10 200.29 7.58
-3 -9 9 76.12 4.33
-3 9 9 74.08 4.14
3 9 -9 74.1 4.39
-3 9 9 74.83 3.61
-3 -9 9 64.6 4.82
-3 9 9 77.67 3.98
-3 -9 9 82.07 4.36
-3 -9 9 73.82 4.09
-3 -9 9 78.34 4.15
-3 -9 8 31.84 2.47
-3 -9 8 27.1 2.38
-3 -9 8 27.11 2.51
-3 9 8 28.84 2.48
-3 9 8 27.94 2.11
3 9 -8 27.03 2.53
-3 9 8 26.24 2.09
-3 -9 8 24.04 2.91
-3 9 8 27.09 2.23
-3 9 8 27.84 2.31
-3 -9 8 28.51 2.51
3 9 -8 29.03 2.42
-3 -9 7 56.58 3.31
-3 -9 7 61.77 3.52
-3 9 7 60.57 3.27
3 9 -7 53.81 3.54
-3 9 7 61.71 3.28
-3 9 7 62.34 3.38
-3 9 7 55 3.21
3 9 -7 60.74 3.47
-3 -9 7 60.62 3.6
-3 -9 7 54.41 3.38
-3 -9 6 63.52 3.62
-3 -9 6 63.73 3.51
-3 9 6 60.03 3.55
-3 9 6 62.1 3.37
3 9 -6 59.87 3.57
-3 9 6 65.15 3.39
-3 9 6 72.98 3.61
-3 9 6 62.12 3.31
-3 -9 6 58.13 4.25
-3 -9 6 60.82 3.35
-3 -9 6 60.29 3.49
3 9 -6 60.15 3.39
-3 -9 5 0.69 0.71
-3 -9 5 0.74 0.69
-3 9 5 0.62 0.77
3 9 -5 0.61 0.65
-3 9 5 -0.13 0.64
-3 9 5 0.7 0.72
-3 9 5 0.6 0.55
-3 -9 5 0.71 0.77
-3 -9 5 0.57 0.77
-3 -9 5 -0.13 0.64
3 9 -5 0.27 0.64
-3 9 4 108.76 4.8
3 9 -4 105.03 4.61
-3 9 4 106.08 4.57
-3 -9 4 105.52 4.36
-3 -9 4 114.09 4.69
-3 -9 4 110.24 5.58
3 9 -4 98.44 4.27
3 9 -4 104.31 4.41
-3 -9 4 104.81 4.58
-3 -9 4 102.54 4.44
-3 9 3 5.17 1.11
3 9 -3 5.1 0.96
-3 9 3 5.87 1.11
-3 -9 3 8 1.18
3 -9 -3 5.8 0.94
3 9 -3 6.04 1.04
3 9 -3 4.92 0.89
-3 -9 3 6.65 1.04
-3 -9 2 204.67 6.93
3 9 -2 220.32 6.85
3 9 -2 207.64 7
3 9 -2 216.94 7.28
-3 -9 2 211.42 6.97
-3 9 2 211.19 7.3
3 -9 -2 199 7.23
3 9 -1 2.39 0.69
-3 9 1 1.92 0.8
3 9 -1 1.82 0.64
3 -9 -1 6.77 1.03
3 -9 -1 2.85 0.89
-3 9 1 5.46 1.01
3 9 -1 2.72 0.9
3 9 0 941 24.27
-3 9 0 935.28 24.67
3 9 0 951.81 24.07
3 9 0 909.89 24.68
3 -9 0 952.63 25.51
3 -9 0 933.87 24.94
3 9 1 33.49 2.19
3 9 1 35.68 1.96
-3 9 -1 32.26 2.26
3 -9 1 28.12 2.21
3 -9 1 31.13 2.38
3 -9 1 33.21 2.67
-3 9 -1 36.48 2.22
3 9 1 28.86 2.23
-3 9 -2 375.62 11.01
3 9 2 361.02 11.3
3 -9 2 371.38 10.92
3 -9 2 367.68 11.58
3 -9 2 367.43 11.79
3 -9 2 392.13 12.43
3 9 2 371.84 11.03
3 -9 2 345.91 11.01
3 9 2 404.59 11.65
-3 9 -3 6.16 1.02
-3 9 -3 5.96 0.78
3 -9 3 6.25 1.03
-3 9 -3 6.44 1.08
3 -9 3 5.45 1.18
3 -9 3 5.16 1.23
3 -9 3 6.95 1.44
3 -9 3 8.89 1.25
3 9 3 6.3 1.27
3 -9 4 10.07 1.38
-3 9 -4 11.64 1.44
-3 9 -4 9.95 1
3 -9 4 9.7 1.44
-3 9 -4 10.58 1.32
3 -9 4 8.75 1.49
3 9 4 10.49 1.48
3 -9 4 10.26 1.61
3 -9 4 14.6 1.97
3 9 4 11.3 1.41
3 9 4 9.42 1.45
3 9 4 8.61 1.41
3 -9 5 95.24 4.54
3 9 5 99.35 4.55
-3 9 -5 94.77 3.63
3 -9 5 107.27 4.95
-3 9 -5 101.59 4.23
3 9 5 94.33 4.15
3 9 5 93.14 4.64
3 -9 5 93.08 4.97
3 -9 5 113.45 5.63
3 -9 5 102.27 5.33
3 9 5 96.13 4.27
3 9 5 102.63 4.94
3 -9 6 122.38 5.42
-3 9 -6 127.63 5.33
3 9 6 125.29 5.34
-3 9 -6 128.36 4.48
3 -9 6 137.4 5.96
3 9 6 124.42 5.04
3 -9 6 123.18 6.05
3 9 6 119.21 5.54
3 -9 6 131.71 6.43
3 9 6 121.27 5.04
3 9 6 121.29 5.73
3 9 7 0.41 0.81
3 9 7 0.18 0.87
3 -9 7 0.52 0.83
3 -9 7 0.2 0.89
3 -9 7 0.77 0.85
-3 9 -7 0.46 0.5
3 -9 7 0.2 0.86
3 9 7 0.97 0.63
3 9 7 0.18 0.75
3 -9 7 0.47 0.87
3 -9 7 -0.25 0.87
3 -9 7 0.24 0.82
3 9 7 0.8 0.75
3 9 7 -0.15 0.75
-3 9 -7 0.46 0.83
3 9 8 28.9 2.77
3 9 8 26.64 2.45
3 -9 8 33.68 2.75
3 -9 8 27.96 2.6
3 -9 8 34.5 2.98
-3 9 -8 32.41 1.99
3 -9 8 27.36 2.44
-3 9 -8 28.51 2.82
3 -9 8 32.62 2.87
3 9 8 30.92 2.34
-3 9 -8 29.34 2.43
3 9 8 32.99 2.47
3 -9 8 26.12 2.79
3 9 8 31.64 2.29
3 -9 8 25.01 2.78
3 -9 9 84.93 5.18
-3 9 -9 82.94 4.24
3 9 9 86.17 4.04
3 -9 9 76.06 4.44
3 -9 9 95.13 5.02
-3 9 -9 87.22 3.6
3 -9 9 82.97 4.43
-3 9 -9 87.44 5.07
3 9 9 83.1 3.91
3 9 9 82.76 4.08
3 -9 9 68 4.84
3 9 9 81.33 4.34
3 9 9 78.97 4.76
3 -9 9 73.34 4.73
3 -9 10 109.46 5.38
3 -9 10 118.91 5.79
3 -9 10 116.12 5.4
-3 9 -10 115.67 4.46
3 9 10 115.27 5.16
3 9 10 117.53 4.74
3 9 10 120.49 5.1
3 -9 10 107.72 5.81
-3 9 -10 125.5 5.3
3 9 10 115.95 4.72
-3 9 -10 120.33 5.07
3 9 11 7.18 1.2
3 9 11 9.14 1.34
-3 9 -11 10.57 1.33
3 -9 11 9.83 1.61
3 -9 11 10.3 1.74
-3 9 -11 9.76 1.44
3 -9 11 10.32 1.55
3 -9 11 9.88 1.68
3 9 12 111.85 4.5
-3 9 -12 107.85 4
3 -9 12 97.08 4.69
3 -9 12 103.67 4.91
-3 9 -12 104.4 4.4
3 -9 12 98.86 4.44
3 -9 12 96.5 4.74
-3 9 -13 19.17 1.41
3 -9 13 19.26 1.84
3 9 13 20.67 1.65
3 -9 13 13.63 1.19
3 -9 13 18.72 1.79
3 -9 13 17.64 1.67
-3 9 -13 16.8 1.43
-3 9 -13 16.51 1.52
-3 9 -14 29.9 1.61
3 9 14 33 1.84
-3 9 -14 26.43 1.52
3 -9 14 30.23 1.93
3 -9 14 26.83 1.46
-3 9 -14 28.39 1.78
-3 9 -15 3.81 0.65
-3 9 -15 4.75 0.6
3 10 -15 6.89 0.74
3 10 -14 70.54 3.03
-3 10 14 73.48 2.9
-3 -10 14 67.55 2.98
3 10 -13 8.38 1.22
-3 -10 13 10.14 1.31
-3 -10 13 9.61 1.29
-3 10 13 7.79 1.05
-3 -10 13 8.26 0.93
-3 -10 12 36.93 2.46
-3 10 12 37.83 2.32
-3 -10 12 35.03 2.47
-3 -10 12 40.94 2.65
-3 -10 12 33.52 2.02
-3 -10 12 36.26 2.47
3 10 -12 36.48 2.54
-3 -10 11 60.45 3.42
-3 -10 11 56.81 3.39
-3 10 11 56.14 3.08
-3 -10 11 60.94 3.68
3 10 -11 54.14 3.3
-3 10 11 57.74 3.42
-3 -10 10 0.69 0.98
-3 10 10 0.97 0.76
-3 10 10 3.23 1.04
-3 -10 10 -0.31 0.87
-3 -10 10 0.56 0.96
-3 -10 9 13.8 1.86
-3 10 9 15.87 1.92
3 10 -9 17.96 2.11
-3 -10 9 13.82 1.89
-3 10 9 15.94 1.69
-3 -10 9 11.26 2.13
-3 -10 9 19.8 2.09
-3 -10 9 16.37 1.83
-3 -10 8 0.32 0.77
-3 -10 8 -0.17 0.97
-3 -10 8 -0.37 1.04
-3 10 8 0.18 0.91
3 10 -8 0.39 0.72
-3 10 8 0.27 0.64
-3 -10 8 0.18 0.91
-3 -10 8 -0.3 0.83
3 10 -8 -0.33 0.95
-3 10 8 -0.14 0.67
-3 10 7 6.74 1.13
3 10 -7 4.41 1.14
-3 10 7 5.46 1.12
-3 10 7 6.17 1.2
-3 -10 7 2.84 1.09
-3 -10 7 4.89 1.16
3 10 -7 3.8 1.12
-3 -10 7 4.33 1.11
-3 -10 7 5.2 1.31
-3 -10 6 26.45 2.35
-3 -10 6 23.26 2.17
-3 10 6 32.04 2.56
-3 10 6 25.32 2.16
3 10 -6 23.56 2.23
-3 10 6 26.26 2.16
-3 -10 6 25.79 2.16
-3 -10 6 24.96 2.25
-3 -10 6 28.68 3.04
-3 10 6 21.32 1.87
3 10 -6 28 2.27
-3 10 5 92.29 4.58
3 10 -5 86.12 4.33
-3 10 5 85.12 4.25
-3 10 5 96.91 4.39
-3 -10 5 87.5 4.34
-3 -10 5 90.97 4.28
-3 -10 5 92.46 5.45
3 10 -5 85.78 4.12
-3 -10 5 87.12 4.09
-3 -10 5 94.45 4.42
-3 10 4 11.47 1.59
-3 10 4 14.09 1.69
3 10 -4 8.78 1.32
-3 10 4 8.8 1.42
-3 -10 4 10.64 1.39
-3 -10 4 8.79 1.36
-3 -10 4 8.9 1.78
3 10 -4 9.66 1.33
3 10 -4 11.01 1.4
-3 -10 4 10.77 1.46
-3 -10 4 11.18 1.36
-3 10 3 5.38 1.15
3 10 -3 3.81 0.93
-3 10 3 1.98 0.95
-3 10 3 2.48 0.99
-3 -10 3 3.64 0.97
3 10 -3 2.37 0.94
3 10 -3 2.18 0.82
-3 -10 3 3.18 0.9
-3 -10 2 567.45 15.8
3 10 -2 596.43 15.79
3 10 -2 571.8 15.82
-3 -10 2 579.07 15.91
-3 10 2 576.27 16.39
3 10 -2 585.17 16.34
-3 10 2 562.29 15.6
3 -10 -2 522.18 16.1
-3 -10 2 581.79 17.48
-3 10 1 72.06 3.74
3 10 -1 70.72 3.25
-3 10 1 68.54 3.62
-3 10 1 69.72 3.56
3 -10 -1 66.67 3.79
-3 10 1 62.03 3.18
3 10 -1 64.73 3.56
3 10 -1 74.38 3.42
3 10 0 23.22 2.08
-3 10 0 26.52 1.94
3 10 0 27.55 2.02
3 -10 0 23.42 1.88
-3 10 0 22.19 2.04
-3 10 0 23.33 1.91
3 -10 0 21.76 2.22
3 -10 0 22.71 2.09
-3 10 -1 42.89 2.8
3 -10 1 42.57 2.64
3 -10 1 42.53 2.99
3 -10 1 45.4 3.31
-3 10 -1 41.17 2.56
3 10 1 47.49 2.99
3 10 2 1.23 0.81
-3 10 -2 4.22 1.03
-3 10 -2 3.31 0.82
3 -10 2 0.38 0.65
3 -10 2 1.29 0.97
3 -10 2 0.33 0.58
3 -10 2 0.28 0.64
3 -10 3 13.82 1.6
-3 10 -3 12.03 1.48
3 -10 3 11.55 1.53
-3 10 -3 7.42 1.15
-3 10 -3 11.04 1.45
3 -10 3 9.57 1.52
3 -10 3 9.78 1.58
3 -10 3 13.34 1.97
3 10 3 9.18 1.48
-3 10 -4 209.38 7.33
3 10 4 200.96 7.51
3 10 4 188.11 7.32
3 -10 4 224.73 7.85
-3 10 -4 191.19 7.37
-3 10 -4 220.4 7.38
3 -10 4 202.41 8.53
3 -10 4 202.35 8.31
-3 10 -4 199.94 6.58
3 -10 4 208.77 8.08
3 10 4 218.38 7.91
3 -10 4 195.7 7.34
3 10 4 204.42 7.85
3 -10 5 38.73 2.77
3 10 5 43.29 2.93
-3 10 -5 42.78 2.19
3 -10 5 45.07 3.12
-3 10 -5 38.73 2.55
-3 10 -5 38.45 2.9
3 -10 5 43.9 3.54
3 -10 5 41.5 3.38
-3 10 -5 38.57 2.35
3 10 5 40.13 2.93
3 -10 5 38.27 3.09
3 10 5 41.69 2.69
3 10 5 37.88 2.98
3 10 6 38.14 2.91
3 10 6 33.58 2.89
-3 10 -6 35.06 2.28
3 -10 6 28.55 2.79
3 10 6 34.78 2.78
3 -10 6 39.85 3.38
3 -10 6 29.34 2.5
3 -10 6 34.4 2.85
-3 10 -6 38.84 2.11
-3 10 -6 31.79 2.76
3 -10 6 37.75 2.96
3 10 6 36.06 2.48
3 10 6 38.03 2.76
3 10 7 2.95 1.12
3 10 7 3.33 1.17
-3 10 -7 1.66 0.77
3 -10 7 2.37 1.1
3 10 7 1.7 0.88
3 -10 7 2.89 1.19
3 -10 7 3.51 1.29
3 -10 7 2.16 0.99
3 -10 7 3.83 1.2
-3 10 -7 0.84 0.56
3 -10 7 2.45 0.92
-3 10 -7 2.72 1.1
3 -10 7 2.05 1.16
3 10 7 3 0.79
3 10 7 1.1 0.82
-3 10 -7 3.66 1.14
3 10 7 1.58 0.97
3 10 8 173.51 7.52
3 10 8 174.55 7.08
-3 10 -8 186.5 6.51
3 -10 8 164.52 7.67
3 -10 8 163.75 6.97
3 -10 8 181.81 7.48
3 -10 8 191.86 7.73
3 -10 8 159.06 6.71
-3 10 -8 189.02 5.97
-3 10 -8 185.94 7.69
3 -10 8 187.19 7.61
3 10 8 170.22 6.4
-3 10 -8 178.84 6.87
3 10 8 170.3 6.62
3 10 8 167.97 6.24
3 -10 8 160.23 7.7
-3 10 -9 3.91 1.01
-3 10 -9 1.45 0.79
3 -10 9 3.55 1.15
3 10 9 4.09 1.33
3 10 9 3.11 1.13
3 10 9 1.79 0.76
3 -10 9 1.26 1.04
3 -10 9 2.79 1.18
3 -10 9 4.12 1.23
3 10 9 2.07 0.9
-3 10 -9 4.1 1.2
3 -10 9 1.95 1.02
3 -10 10 158.95 6.32
-3 10 -10 159.43 5.33
3 10 10 149.82 5.6
3 10 10 156.59 6.15
3 -10 10 145.1 6.37
3 -10 10 148.79 6.63
3 10 10 145.32 5.5
-3 10 -10 155.71 6.11
-3 10 -10 152.16 5.8
-3 10 -11 41.37 2.22
3 -10 11 40.11 2.76
3 10 11 38.63 2.49
3 10 11 40.83 2.4
-3 10 -11 45.4 2.67
-3 10 -11 42.44 2.68
3 -10 11 34.99 2.6
3 -10 11 41.76 3.04
3 -10 12 7.96 1.18
3 10 12 7.7 1.03
-3 10 -12 10.28 1.28
-3 10 -12 8.62 1.24
-3 10 -12 10.46 1.1
3 -10 12 8.33 1.33
3 -10 13 3.16 0.89
3 -10 13 2.37 0.84
-3 10 -13 1.86 0.7
3 -10 13 3.1 0.9
-3 10 -13 1.9 0.62
3 -10 14 1.06 0.45
3 -10 14 1.42 0.61
-3 10 -14 1.93 0.46
-3 10 -14 1.97 0.58
-3 -11 14 -0.07 0.43
3 11 -14 0.2 0.44
3 11 -14 -0.05 0.31
-3 -11 13 1.88 0.73
3 11 -13 1.87 0.72
-3 11 13 1.51 0.5
-3 -11 12 28.34 2.05
-3 11 12 31.46 1.83
-3 -11 12 32.99 2.18
3 11 -12 27.95 2.06
-3 -11 12 27.72 1.98
-3 -11 11 9.49 1.4
-3 11 11 10.12 1.15
-3 -11 11 11.55 1.48
-3 11 11 8.66 1.34
-3 -11 11 9.32 1.46
-3 -11 10 92.4 4.54
-3 11 10 92.88 3.9
-3 -11 10 88.45 4.25
-3 -11 10 95.69 4.5
-3 -11 10 88.09 4.54
-3 11 10 91.6 4.52
-3 11 9 0.87 0.88
-3 -11 9 -0.36 0.92
-3 -11 9 0.35 0.92
-3 11 9 1.37 0.69
-3 -11 9 0.65 0.95
-3 -11 9 -0.15 0.8
3 11 -9 -0.31 0.91
-3 -11 8 22.77 2.88
-3 11 8 26.66 2.13
-3 -11 8 28.64 2.29
-3 -11 8 23.48 2.26
-3 11 8 27.72 1.99
3 11 -8 32.01 2.45
-3 -11 8 27.27 2.45
3 11 -7 16.81 1.93
-3 11 7 12.23 1.61
-3 -11 7 17.67 1.85
-3 -11 7 17.58 1.96
3 11 -7 16.53 1.8
-3 11 7 12.65 1.85
-3 -11 7 11.94 1.74
-3 -11 6 26.53 2.37
-3 -11 6 25.34 2.22
-3 -11 6 26.63 2.17
-3 -11 6 23.66 2.21
-3 11 6 27.65 2.5
-3 -11 6 26.24 3.03
3 11 -6 22.94 2.09
3 11 -6 25.21 2.3
-3 11 6 27.4 2.31
3 11 -5 79.8 4.21
-3 11 5 90.64 4.48
-3 -11 5 92.1 4.49
-3 -11 5 87.85 4.25
-3 -11 5 87.64 4.11
-3 -11 5 93.1 4.48
-3 -11 5 93.28 5.68
-3 11 5 96.33 4.73
3 11 -5 88.41 4.16
3 11 -4 424.99 12.11
3 11 -4 380.19 12.29
-3 11 4 441.51 12.99
-3 -11 4 405.91 12.55
-3 -11 4 417.63 12.35
-3 -11 4 422.92 12.57
-3 -11 4 403.66 12.02
3 11 -4 402.27 12.13
-3 11 4 405.41 12.84
3 11 -3 0.12 0.67
3 11 -3 0.4 0.49
-3 11 3 -0.17 0.85
-3 -11 3 1.73 0.75
-3 -11 3 -0.28 0.72
3 11 -3 0.31 0.83
3 11 -3 -0.12 0.58
-3 11 3 -0.5 1.01
-3 11 2 294.15 9.78
-3 -11 2 294.54 10.85
3 11 -2 301.47 9.27
-3 -11 2 281.67 9.13
-3 -11 2 287.01 9.29
3 11 -2 295.73 9.75
3 -11 -1 37.2 2.86
-3 11 1 39.23 2.83
-3 11 1 40.82 2.5
3 11 -1 42.16 2.91
-3 11 1 40.69 2.74
3 11 -1 43.59 2.64
3 -11 0 240.41 8.86
-3 11 0 216.28 8.09
-3 11 0 235.28 7.68
3 11 0 231.25 8.28
3 -11 0 228.23 7.7
-3 11 0 223.09 7.78
3 11 1 132.77 5.79
-3 11 -1 144.11 5.47
3 -11 1 131.85 5.43
3 -11 1 144.56 6.6
3 -11 1 141.1 6.2
-3 11 -1 137.77 5.82
-3 11 -2 307.49 9.81
3 11 2 321.16 10.44
3 -11 2 302.45 9.92
3 -11 2 322.67 11.06
3 -11 2 309.63 11.29
-3 11 -2 303.96 10.15
-3 11 -3 163.05 6.36
3 -11 3 168.59 7.54
3 -11 3 160.48 7.14
3 -11 3 156.89 6.31
3 11 3 148.81 6.22
3 -11 3 154.72 6.15
-3 11 -3 161.88 6.15
-3 11 -4 157 6.12
3 11 4 160.6 6.5
3 -11 4 166.25 6.54
3 11 4 152.12 6.31
-3 11 -4 155.56 6.12
3 -11 4 155.34 7.35
3 -11 4 158.34 7.21
3 11 4 166.3 6.69
3 -11 4 146.76 6.12
-3 11 -4 150.4 5.34
-3 11 -5 70.3 3.34
3 -11 5 69.78 4.38
3 11 5 80.25 4.37
3 -11 5 76.63 4.9
3 -11 5 80.26 4.9
3 -11 5 81.57 4.34
-3 11 -5 74.25 4.06
-3 11 -5 81.72 3.89
3 -11 5 74.43 4.06
-3 11 -5 78.25 4.01
3 11 5 82.17 4.25
-3 11 -6 83.89 3.74
3 -11 6 85.82 4.94
3 11 6 80.26 4.47
3 -11 6 91.97 4.79
3 -11 6 85.57 4.18
-3 11 -6 83.48 4.53
3 -11 6 89.72 4.71
3 -11 6 77.79 5.03
3 -11 6 83.49 5.17
3 -11 6 78.68 4.54
3 -11 6 85.03 4.4
3 11 6 87.03 4.68
3 11 6 92.57 4.97
3 11 6 82.21 4.31
-3 11 -7 44.29 2.59
3 -11 7 35.62 3.21
3 11 7 42.54 3.08
3 -11 7 37.57 3.48
-3 11 -7 40.19 3.1
3 -11 7 45.26 3.29
3 -11 7 48.98 3.02
3 -11 7 41.88 3
3 11 7 42.13 2.95
3 11 7 44.03 3.19
3 11 7 37.12 3.13
3 -11 7 45.56 3.34
3 -11 8 0.4 0.93
3 -11 8 2.04 0.92
-3 11 -8 0.09 0.67
3 -11 8 1.97 1.03
3 11 8 1.43 0.9
-3 11 -8 1.72 0.79
-3 11 -8 3.13 1.05
3 11 8 2.08 1.02
3 -11 9 24.92 2.39
3 -11 9 24.27 2.43
-3 11 -9 22.53 1.64
3 -11 9 24.14 2.12
3 -11 9 18.79 2.08
3 11 9 23.46 2.21
-3 11 -9 18.81 1.71
-3 11 -9 20.96 2.02
3 11 9 18.07 1.77
3 -11 10 24.12 2.24
3 -11 10 25.26 2.4
-3 11 -10 25.18 1.68
3 -11 10 21.72 2
3 -11 10 24.12 2.23
-3 11 -10 25.59 2.12
3 11 10 25.54 2.12
-3 11 -10 25.43 1.94
3 -11 11 1.04 0.76
-3 11 -11 2.23 0.71
-3 11 -11 1.08 0.72
3 11 11 1.34 0.72
-3 11 -11 1.77 0.75
3 -11 11 1.09 0.86
3 -11 11 2.06 0.82
3 -11 12 18.13 1.63
3 -11 12 20.1 1.69
-3 11 -12 17 1.48
-3 11 -12 18.66 1.48
3 -11 12 17 1.47
-3 11 -13 1.96 0.58
-3 11 -13 0.99 0.52
3 -11 13 1.43 0.61
3 -11 13 0.99 0.61
3 -11 14 29.63 1.52
3 12 -14 10.43 0.79
3 12 -13 24.38 1.32
3 12 -13 24.93 1.52
-3 -12 13 24.07 1.5
-3 -12 12 19.73 1.53
3 12 -12 19.47 1.35
-3 -12 11 59.17 2.92
-3 -12 11 60.14 3.04
-3 -12 11 52.55 2.92
-3 -12 11 57.84 2.99
-3 12 11 50.92 2.93
-3 12 10 0.14 0.78
-3 -12 10 0.73 0.77
-3 -12 10 0.27 0.83
3 12 -10 0.13 0.76
-3 -12 10 -0.14 0.83
-3 -12 10 -0.15 0.76
-3 12 9 1.13 0.93
-3 -12 9 2.74 1.13
-3 -12 9 2.05 1.04
-3 -12 9 2.25 0.89
-3 -12 9 2.54 0.99
3 12 -9 2.34 0.98
-3 -12 8 43.54 2.88
-3 -12 8 42.04 2.68
3 12 -8 39.82 2.69
-3 -12 8 34.86 2.76
-3 12 7 1.25 1.11
-3 12 7 1.48 0.85
-3 -12 7 0.67 0.85
-3 -12 7 1.6 1.07
-3 -12 7 0.55 0.75
3 12 -7 1 0.81
-3 -12 7 1.09 1.05
-3 -12 6 59.8 3.54
3 12 -6 64.58 3.24
-3 12 6 63.37 3.82
-3 12 6 59.38 3.53
3 12 -6 61.05 3.31
-3 -12 6 62.74 3.59
-3 -12 6 52.18 3.09
-3 -12 6 58.25 3.74
-3 -12 5 33.13 3.39
-3 12 5 37.95 2.84
-3 -12 5 37.97 2.71
-3 -12 5 35.77 2.4
-3 -12 5 36.87 2.7
-3 -12 5 33.63 2.48
3 12 -5 35.85 2.44
3 12 -5 39.59 2.48
-3 12 5 36.39 2.85
-3 12 4 87.75 4.41
-3 -12 4 82.46 4.06
-3 -12 4 78.77 4.08
-3 -12 4 72.71 3.73
3 12 -4 77.2 3.71
3 12 -4 88.05 3.96
-3 12 4 82.63 4.34
-3 -12 3 36.73 3.42
-3 12 3 36.82 2.87
-3 -12 3 46.11 2.8
-3 -12 3 39.5 2.69
-3 12 3 41.38 2.96
3 12 -3 44.21 2.72
3 12 -3 40.48 2.43
3 12 -2 18 2.01
-3 -12 2 16.33 1.72
3 12 -2 18.53 1.81
-3 -12 2 16.54 2.3
-3 12 2 18.4 1.96
3 12 -1 94.77 4.67
-3 12 1 89.57 3.92
-3 12 1 88.93 4.32
-3 12 1 85.79 4.53
-3 -12 1 86.54 5.12
3 12 0 80.35 4.23
-3 12 0 72.1 3.53
-3 -12 0 68.94 4.48
3 -12 0 69.78 4.27
-3 12 0 73.47 3.73
-3 12 0 68.34 3.97
-3 -12 0 69.97 3.75
3 12 1 64.67 3.89
-3 12 -1 67.35 3.44
3 -12 1 65.57 4.28
-3 12 -1 73.02 4.01
3 -12 1 64.19 3.43
3 12 2 50.35 3.14
3 -12 2 47.06 2.97
-3 12 -2 51.25 3.27
3 12 2 44.91 3.16
-3 12 -2 47.09 2.87
3 -12 2 41.26 3.49
3 -12 2 41.97 3.3
3 -12 2 40.92 2.78
3 12 3 63.18 3.69
-3 12 -3 64.19 2.85
3 -12 3 65.93 3.69
3 12 3 65.87 3.93
-3 12 -3 66.49 3.74
-3 12 -3 60.68 3.4
3 -12 3 62.8 4.39
3 -12 3 68.09 4.35
3 12 3 73.06 4.11
3 -12 3 66.45 3.63
3 -12 4 4.68 1.15
3 12 4 4.04 1.26
-3 12 -4 3.7 1.01
3 -12 4 5.17 1.04
3 -12 4 3.56 1.09
-3 12 -4 6.15 1.2
3 -12 4 2.15 0.98
3 -12 4 6.72 1.6
3 12 4 6.01 1.42
3 12 4 4.23 1.2
3 -12 5 65.93 3.46
3 -12 5 73.25 4.01
3 -12 5 57.16 4.23
3 -12 5 66.96 4.6
3 -12 5 67.83 4.04
3 -12 5 70.62 3.84
3 12 5 67.61 3.99
-3 12 -5 63.36 2.99
3 12 5 68.16 3.92
-3 12 -5 71.87 3.79
3 -12 6 15.55 1.96
3 -12 6 15.18 2.01
3 -12 6 14.17 1.61
3 -12 6 11.35 1.68
3 -12 6 14.33 2.12
3 -12 6 12.95 2.1
3 12 6 13.26 1.78
-3 12 -6 12.66 1.68
3 12 6 13.56 1.8
3 -12 6 8.78 1.54
-3 12 -6 11.59 1.28
-3 12 -7 68.36 3.22
3 12 7 72.05 3.98
3 -12 7 74.61 4.12
3 -12 7 69.04 3.59
3 -12 7 64.42 3.77
3 12 7 72.74 3.84
3 12 7 68.76 4.03
3 -12 7 76.28 4.29
3 -12 7 75.38 4.32
3 -12 8 9.43 1.63
3 -12 8 9.1 1.34
3 -12 8 8.96 1.48
3 12 8 11.04 1.6
-3 12 -8 8.34 1.13
3 12 8 8 1.33
-3 12 -8 10.75 1.57
3 -12 9 37.7 2.82
3 -12 9 39.39 2.53
3 -12 9 40.15 2.75
3 12 9 43.54 2.86
-3 12 -9 39.7 2.29
-3 12 -9 39.35 2.63
3 -12 10 49.56 3.03
3 -12 10 51.81 3.2
3 -12 10 45.66 2.68
3 -12 10 49.89 3
-3 12 -10 53.18 2.91
3 12 10 50.89 2.86
-3 12 -10 48.18 2.49
3 -12 11 116.09 4.5
-3 12 -11 119.21 4.56
3 12 11 120.05 4.36
-3 12 -11 123.37 4.26
3 -12 11 115.41 4.58
3 -12 11 120.65 4.9
-3 12 -12 14.57 1.22
-3 12 -12 13 1.09
3 -12 12 14.12 1.3
-3 12 -13 0.92 0.39
3 -12 13 0.47 0.39
3 -12 13 1.59 0.5
-3 -13 12 1.84 0.6
-3 -13 12 2.28 0.53
3 13 -12 1.96 0.57
3 13 -12 2.76 0.54
3 13 -11 2.94 0.68
-3 -13 11 2.66 0.78
3 13 -11 3.54 0.83
-3 -13 11 2.56 0.77
-3 -13 11 2.28 0.64
-3 -13 10 2.33 0.84
3 13 -10 2.05 0.65
-3 -13 10 2.6 0.79
-3 -13 10 3.07 0.86
-3 13 10 3.51 0.96
-3 -13 10 3.11 0.96
3 13 -10 2.86 0.84
-3 -13 9 101.44 4.11
-3 -13 9 96.48 4.25
3 13 -9 101.58 4.19
-3 -13 9 102.66 4.43
3 13 -9 96.71 3.93
-3 -13 8 42.66 2.54
-3 -13 8 44.66 2.76
3 13 -8 43.29 2.61
-3 -13 8 44.82 2.82
3 13 -8 44.19 2.51
-3 -13 7 194.15 7.2
-3 13 7 206.66 7.59
3 13 -7 198.58 6.81
-3 -13 7 205.94 6.88
-3 -13 7 205.44 7.23
3 13 -7 194.55 6.85
-3 -13 7 190.92 7.44
-3 -13 6 46.93 2.96
-3 13 6 47.45 3.19
-3 13 6 42.91 2.88
3 13 -6 46.64 2.71
-3 -13 6 41.47 2.79
-3 -13 6 38.58 2.45
3 13 -6 41.71 2.59
-3 -13 6 43.93 3.11
-3 -13 5 92.56 4.53
-3 13 5 102.6 4.97
-3 13 5 101.02 4.83
3 13 -5 112.69 4.63
-3 -13 5 106.89 4.71
3 13 -5 101.71 4.29
-3 -13 5 111.06 5.2
-3 -13 4 78.13 3.92
3 13 -4 80.08 3.8
-3 13 4 76.87 4.18
-3 13 4 78.24 4.19
3 13 -4 72.22 3.42
-3 -13 4 74.27 4.19
-3 -13 4 77.93 3.82
3 13 -3 1.79 0.92
-3 -13 3 3.55 1.21
-3 -13 3 4.76 1.53
-3 -13 3 5.38 1.06
3 13 -3 3.89 0.97
-3 13 3 4.68 1.24
-3 -13 3 5.99 1.11
-3 13 2 73.45 4.2
-3 -13 2 72.38 4.81
-3 -13 2 85.88 4.37
3 13 -2 83.27 4.07
-3 13 2 75.97 4.06
-3 -13 2 83.45 3.88
-3 -13 1 119.88 5.31
-3 -13 1 112.44 6.14
-3 13 1 121.09 5.57
3 13 -1 123.33 5.32
-3 13 1 124.62 5.26
-3 13 0 0.35 0.94
-3 13 0 0.24 0.62
3 13 0 0.53 1.01
-3 -13 0 0.74 0.91
-3 -13 0 -0.14 0.73
-3 13 0 -0.41 0.77
3 13 0 -0.17 0.86
-3 13 -1 28.98 2.5
3 13 1 29.44 2.37
3 -13 1 30.21 2.29
3 -13 1 23.39 2.58
-3 -13 -1 29.01 2.91
-3 13 -1 32.08 2.24
3 13 1 30.31 2.62
3 13 1 29.59 2.55
3 13 2 10.03 1.69
-3 13 -2 8.21 1.26
3 13 2 8.53 1.43
3 -13 2 9.52 1.37
-3 13 -2 10.29 1.61
3 -13 2 10.26 1.4
3 13 2 8.77 1.54
3 -13 2 8.67 1.7
-3 -13 -2 8.8 1.7
-3 13 -3 67.21 3.51
3 13 3 70.36 3.81
3 -13 3 72.39 3.8
-3 13 -3 64.96 3.7
3 -13 3 68.78 4.59
3 -13 3 68.53 3.67
3 13 3 67.93 3.97
3 13 3 68.89 4.04
3 -13 4 8.35 1.36
3 -13 4 10.81 1.55
3 13 4 12.6 1.7
-3 13 -4 10.13 1.06
3 -13 4 8.25 1.48
3 13 4 7.08 1.5
-3 13 -4 10.38 1.46
3 13 4 9.11 1.6
3 -13 5 228.77 8.17
-3 13 -5 233.82 7.11
3 -13 5 224.11 8.23
3 13 5 248.64 8.64
3 -13 5 234.76 8.63
-3 13 -5 244.73 8.13
3 13 5 236.68 8.44
3 13 5 229.44 8.57
3 -13 6 0.24 0.61
3 -13 6 0.48 0.87
-3 13 -6 0.6 0.49
3 13 6 -1.65 0.92
3 -13 6 0.15 0.79
3 13 6 0.31 0.88
-3 13 -6 0.98 0.78
3 -13 6 -0.54 0.94
3 -13 6 1.26 1.06
3 -13 7 122.15 4.87
3 -13 7 141.31 5.89
3 -13 7 124.08 5.61
-3 13 -7 127.17 4.49
3 13 7 123.2 5.53
3 -13 7 127.39 5.36
-3 13 -7 128.01 5.22
3 -13 8 1.95 1.05
3 -13 8 1.92 1
3 13 8 1.03 0.85
-3 13 -8 1.87 0.6
3 -13 8 1.53 0.83
3 -13 8 1.45 0.68
3 -13 9 14.61 1.39
3 -13 9 16.76 1.71
-3 13 -9 15.03 1.26
3 13 9 12.09 1.48
3 -13 9 14.43 1.54
-3 13 -9 15.15 1.55
3 -13 10 3.71 0.76
3 -13 10 1.84 0.77
3 -13 10 2.14 0.75
-3 13 -10 2.57 0.79
3 -13 10 2.59 0.87
3 13 10 2.9 0.81
3 -13 11 0.09 0.55
3 -13 11 0.48 0.47
-3 13 -11 0.4 0.52
-3 13 -12 0.57 0.4
3 -13 12 0.88 0.44
3 -13 12 0.81 0.44
-3 -14 11 44.39 2.04
-3 -14 11 46.22 2.06
3 14 -11 46.06 1.97
3 14 -11 43.39 1.9
-3 -14 10 0.36 0.56
3 14 -10 -0.43 0.53
3 14 -10 0.9 0.5
-3 -14 10 -0.08 0.53
-3 -14 9 10.91 1.23
-3 -14 9 11.12 1.23
3 14 -9 12.51 1.15
3 14 -9 9.6 1.09
3 14 -8 15.9 1.39
-3 -14 8 13.45 1.43
-3 -14 8 14.67 1.63
-3 14 8 15.14 1.62
-3 -14 8 14.1 1.45
3 14 -8 14.58 1.35
3 14 -7 50.49 2.63
-3 -14 7 43.46 2.62
-3 -14 7 44.23 2.87
-3 14 7 44.18 2.85
-3 -14 7 41.29 2.26
-3 -14 7 40.91 2.56
3 14 -7 45.43 2.41
3 14 -6 30.21 2.07
-3 -14 6 26.2 2.06
-3 -14 6 29.26 2.41
-3 14 6 29.68 2.4
-3 -14 6 32.54 2.26
3 14 -6 27.44 1.86
3 14 -5 104.22 4.37
-3 -14 5 105.59 4.4
-3 -14 5 98.35 4.77
-3 -14 5 107.92 4.5
3 14 -5 100.93 3.95
-3 14 5 96.36 4.66
-3 -14 4 4.3 0.98
-3 14 4 5.43 1.27
-3 -14 4 5.82 1.07
-3 -14 4 3.14 1.15
-3 -14 3 214.53 7.95
-3 -14 3 217.98 7.38
-3 14 3 223.44 7.84
-3 -14 2 1.43 0.87
3 -14 -2 0.58 0.55
-3 14 2 -0.17 0.97
3 14 -2 0.13 0.72
-3 14 2 0.29 0.81
-3 -14 1 0.44 0.81
3 -14 -1 0.37 0.61
-3 14 1 0.27 0.68
3 14 -1 0.58 0.82
-3 14 1 0.17 0.87
3 14 0 9.77 1.42
-3 14 0 8.09 1.48
3 -14 0 7.75 1.21
-3 -14 0 7.51 1.21
-3 14 0 6.69 0.98
-3 14 0 9.64 1.3
3 14 0 6.38 1.3
3 -14 1 8.43 1.24
-3 14 -1 14.18 1.79
3 14 1 12.5 1.55
-3 14 -1 13.11 1.38
3 14 1 9.41 1.5
3 -14 2 13.95 1.53
3 14 2 15.15 1.79
3 14 2 11.6 1.55
3 -14 2 14.93 1.77
-3 14 -2 13.71 1.45
3 14 2 13.31 1.74
3 14 3 21.07 2.12
3 14 3 22.63 2.19
3 -14 3 20.47 1.85
3 -14 3 21.43 2.07
-3 14 -3 23.48 1.89
3 -14 3 22.16 1.95
3 -14 4 0.96 0.75
3 14 4 0.32 0.78
3 14 4 -0.17 0.9
3 -14 4 0.81 0.75
-3 14 -4 -0.25 0.72
3 -14 4 0.17 0.83
3 -14 4 -0.33 0.79
3 -14 5 2.29 0.85
3 14 5 2.57 1.01
3 14 5 2.25 1.09
3 -14 5 3.47 0.97
-3 14 -5 1.72 0.83
3 -14 5 2.41 1.05
3 -14 6 28.37 2.12
-3 14 -6 32.44 2.2
3 -14 6 28.58 2.33
3 14 6 27.54 2.19
3 -14 7 11.26 1.4
-3 14 -7 11.83 1.4
3 14 7 10.41 1.48
3 -14 7 11.89 1.54
3 -14 7 10.25 1.46
3 -14 8 0.46 0.48
3 14 8 -0.36 0.83
-3 14 -8 0.1 0.68
3 -14 8 0.13 0.69
3 -14 8 0.64 0.71
3 -14 8 0.33 0.67
3 14 9 97.99 3.93
3 -14 9 98.79 4.04
3 -14 9 94.5 3.87
3 14 10 -0.07 0.43
3 -14 10 0.95 0.58
3 -14 10 0.3 0.49
3 -14 10 0.31 0.47
-3 14 -10 0.67 0.54
-3 14 -11 36.78 1.69
3 -14 11 32.91 1.62
3 -14 11 36.1 1.71
-3 -15 10 2.55 0.56
-3 -15 10 2.55 0.49
3 15 -10 3.57 0.52
-3 -15 9 28.09 1.59
3 15 -9 28.35 1.42
3 15 -9 31.9 1.64
-3 15 8 8.43 1.12
-3 -15 8 9.13 1.02
-3 -15 8 7.75 1.12
-3 -15 8 8.16 0.96
3 15 -8 7.97 0.94
-3 15 7 119.7 4.67
-3 -15 7 126.24 4.37
-3 -15 7 117.88 4.66
-3 -15 7 111.54 4.24
3 15 -7 116.48 4.28
-3 15 6 17.49 1.69
-3 -15 6 19.43 1.52
-3 -15 6 21.19 1.88
-3 -15 6 16.43 1.45
3 15 -6 18.04 1.55
-3 -15 5 36.67 2.08
-3 -15 5 31.9 2.06
-3 -15 5 37.83 2.54
-3 15 5 36.22 2.43
-3 -15 4 1.33 0.66
-3 -15 4 0.14 0.81
-3 15 4 0.78 0.77
-3 -15 3 64.55 3.45
-3 15 3 65.17 3.35
-3 -15 2 31.84 2.32
3 15 -2 26.27 2.05
-3 15 2 28.28 2.1
3 15 -2 25.77 1.88
-3 -15 1 0.12 0.67
-3 15 1 0.34 0.6
3 15 -1 -0.12 0.67
3 15 -1 1.17 0.74
3 15 0 9.38 1.33
3 -15 0 11.18 1.49
3 15 0 8.33 1.28
3 -15 1 2.27 0.7
3 15 1 1.2 0.83
3 15 1 3.17 0.89
3 -15 1 1.97 0.83
3 15 1 1.39 0.8
3 15 2 36.63 2.58
3 -15 2 36.19 2.24
3 -15 2 38.73 2.58
3 15 2 34.14 2.48
-3 15 -2 38.08 2.11
3 15 3 73.1 3.7
3 -15 3 68.84 3.23
-3 15 -3 66.62 3.05
3 -15 3 69.71 3.68
3 -15 3 72.96 3.66
3 15 3 65.62 3.58
3 15 4 6.01 1.27
3 15 4 5.83 1.11
3 -15 4 6.12 1.01
3 -15 4 6.38 1.2
3 -15 4 5.65 1.2
-3 15 -4 4.31 0.88
3 -15 4 4.57 0.88
3 15 5 124.45 5.07
3 -15 5 118.47 4.96
-3 15 -5 122.98 4.53
3 15 5 117.89 4.77
3 -15 5 124.83 4.59
3 15 6 29.85 2.12
-3 15 -6 25.22 1.75
3 -15 6 26.17 1.86
3 -15 6 27.61 2.03
-3 15 -7 67.1 2.91
3 -15 7 67.11 3.02
3 -15 7 65.98 3.23
3 -15 7 68.81 3.24
3 15 8 3.17 0.78
-3 15 -8 3.06 0.67
3 -15 8 2.25 0.69
3 -15 8 2.67 0.59
3 -15 8 2.27 0.71
3 -15 8 2.69 0.68
3 15 9 3.09 0.63
3 -15 9 3.39 0.68
3 -15 9 3.9 0.66
-3 15 -9 3.74 0.63
3 -15 9 2.94 0.61
3 -15 9 3.61 0.57
-3 -16 8 11.64 1.02
3 16 -8 10.75 0.87
-3 -16 7 11.95 1.14
-3 -16 6 0.74 0.64
-3 16 6 2.37 0.71
-3 -16 5 57.52 2.8
-3 16 5 53.25 2.66
-3 -16 4 4.92 0.97
-3 16 4 5.68 0.97
-3 -16 3 47.39 2.55
3 16 -3 46 2.46
-3 16 3 46.23 2.44
-3 -16 2 5.72 0.92
3 16 -2 3.71 0.82
-3 16 2 5.95 0.91
3 -16 -1 -0.3 0.56
3 16 -1 -0.09 0.51
3 16 -1 0.11 0.58
3 -16 0 40.43 2.4
3 16 0 43.5 2.38
3 16 0 45.19 2.64
3 16 0 45.99 2.5
3 -16 1 20.68 1.71
3 -16 1 21.26 1.81
3 16 1 21.71 1.7
3 16 1 21.63 1.82
3 -16 2 6.62 1.13
3 -16 2 5.92 1
3 16 2 6.41 1.05
3 16 2 7.08 1.11
3 -16 3 0.94 0.66
3 -16 3 0.33 0.63
3 16 3 1.55 0.77
3 16 3 0.54 0.58
3 -16 4 38.94 2.36
3 -16 4 41.13 2.34
3 16 4 37.93 2.32
3 16 4 41.05 2.26
3 16 5 3.31 0.88
-3 16 -5 1.82 0.54
3 -16 5 2.8 0.62
3 -16 5 2.77 0.82
3 -16 5 1.65 0.75
3 16 6 7.95 1.04
-3 16 -6 7.56 0.81
3 -16 6 8.01 0.84
3 -16 6 7.44 0.97
-3 16 -7 24.89 1.34
3 -16 7 25.23 1.37
3 -16 7 27.26 1.59
3 -16 8 3.73 0.56
-3 16 -8 4.37 0.51
3 16 8 3.82 0.59
3 17 -6 42.89 1.82
3 17 -6 35.6 1.62
-3 -17 5 41.8 1.88
3 17 -5 40.91 1.97
3 17 -5 40.64 1.84
3 17 -4 34.85 1.86
3 -17 -4 28.77 1.57
3 17 -4 30.76 1.64
-3 -17 4 33.62 1.66
3 -17 -3 12.33 1.11
3 17 -3 10.75 1.03
-3 -17 3 12.7 0.97
3 17 -2 -0.07 0.46
3 -17 -2 0.74 0.54
3 17 -1 1.87 0.66
3 -17 -1 2.29 0.67
3 17 0 4.07 0.75
3 -17 0 4.71 0.83
3 17 0 3.43 0.57
3 17 1 1.1 0.52
3 -17 1 0.54 0.55
3 -17 1 0.14 0.39
3 17 1 0.41 0.42
3 17 2 13.5 1.17
3 -17 2 11.77 1.05
3 -17 2 14.12 1.29
3 17 2 12.21 1.09
3 17 3 14.89 1.16
3 17 3 15.45 1.23
3 -17 3 15.28 1.28
3 -17 3 15.7 1.19
3 17 4 37.27 1.89
3 -17 4 36.86 1.96
3 -17 4 38.05 1.83
3 17 5 34.86 1.74
3 -17 5 35.36 1.78
3 -17 5 33.69 1.63
3 17 6 25.63 1.34
-4 0 18 22.31 1.21
-4 0 17 0.09 0.5
-4 0 17 1.02 0.71
-4 0 16 -0.29 0.81
-4 0 16 0.19 0.53
-4 0 16 0.47 0.62
-4 0 15 -0.18 0.9
-4 0 15 0.26 0.59
-4 0 15 0.43 0.84
-4 0 14 55.81 3.29
-4 0 14 56.89 3.76
-4 0 14 59.97 3.06
-4 0 13 -0.17 0.85
-4 0 13 0.21 1.08
4 0 -13 -0.19 0.85
-4 0 13 0.55 0.69
-4 0 12 3.59 1.29
-4 0 12 3.76 1.19
4 0 -12 1.86 1
-4 0 12 3.75 0.98
-4 0 11 1.01 0.93
-4 0 11 -0.17 0.9
4 0 -11 -0.53 0.92
-4 0 11 0.14 0.69
-4 0 10 455.36 14.29
-4 0 10 478.06 13.98
4 0 -10 497.64 13.97
4 0 -10 503.21 14.55
-4 0 9 0.18 0.41
-4 0 9 1.78 0.76
-4 0 9 -0.49 0.97
4 0 -9 0.72 0.71
4 0 -9 0.61 0.62
-4 0 9 0.5 0.66
-4 0 8 201.93 8.36
4 0 -8 206.81 7.11
4 0 -8 216.55 6.96
-4 0 8 203.95 6.91
-4 0 7 -0.19 0.7
4 0 -7 0.98 0.74
4 0 -7 1.59 0.59
-4 0 6 2079.38 53.37
4 0 -6 2170.12 52.08
4 0 -6 2116.09 51.93
-4 0 5 0.28 0.68
4 0 -5 0.08 0.58
4 0 -5 0.88 0.55
-4 0 4 3581.89 89.79
4 0 -4 3724.62 88.94
4 0 -4 3793.19 88.95
-4 0 3 0.1 0.48
4 0 -3 -0.14 0.39
4 0 -2 2385.88 57.73
4 0 -2 2405.09 58.15
4 0 -1 9.38 0.83
4 0 -1 6.34 0.75
4 0 0 57.28 2.4
4 0 0 55.63 2.65
4 0 1 -0.07 0.42
-4 0 -1 27.13 1.32
4 0 2 1630.33 40.36
-4 0 -2 1641.5 39.8
4 0 3 0.1 0.6
4 0 3 0.18 0.48
-4 0 -3 0.46 0.48
4 0 4 2371.75 57.44
4 0 4 2327.2 56.93
-4 0 -4 2318.72 56.47
4 0 5 1.21 0.81
4 0 5 0.49 0.5
-4 0 -5 0.17 0.59
4 0 6 1703.52 43.22
4 0 6 1662.76 42.2
-4 0 -6 1741.51 42.17
4 0 7 -0.11 0.51
-4 0 -7 0.69 0.7
4 0 7 0.84 0.56
4 0 8 492.92 14.32
4 0 8 454 13.32
4 0 8 533.13 13.85
4 0 8 475.95 14.87
4 0 8 485.22 13.73
-4 0 -8 523.58 14.24
4 0 8 470.55 14.45
4 0 9 0.35 0.67
4 0 9 0.79 0.72
4 0 9 0.12 0.59
4 0 9 -0.22 0.6
4 0 9 0.26 0.88
4 0 9 0.2 0.67
-4 0 -9 0.89 0.65
4 0 9 -0.21 1.04
4 0 10 453.86 13.63
4 0 10 480.98 14.88
4 0 10 476.85 14.46
4 0 10 538.88 14.11
4 0 10 434.27 13.38
4 0 10 464.83 16.21
4 0 10 454.01 14.86
-4 0 -10 505.77 14.49
4 0 10 505.3 15.69
4 0 11 0.21 0.95
4 0 11 -0.13 0.61
-4 0 -11 0.35 0.75
4 0 11 -0.6 1.03
4 0 11 0.21 0.61
4 0 11 1.27 0.82
4 0 11 0.13 0.7
4 0 11 -0.71 0.77
4 0 11 0.24 0.73
-4 0 -12 19.65 2.07
4 0 12 12.67 2.26
4 0 12 16.88 1.71
4 0 12 15.43 2.21
4 0 12 14.86 1.88
4 0 12 14.57 1.92
4 0 13 0.18 0.87
4 0 13 1.36 1.03
4 0 13 -0.13 0.78
-4 0 -13 -0.17 0.9
4 0 14 120.35 5.2
4 0 14 105.87 5.19
4 0 14 112.2 4.68
4 0 15 0.41 0.75
4 0 15 -0.15 0.89
4 0 15 -0.54 0.72
4 0 16 19.45 1.7
4 0 16 20.61 1.52
4 0 17 -0.32 0.51
-4 -1 18 6.62 0.73
-4 -1 17 5.84 0.95
-4 1 17 6.35 0.83
-4 -1 17 5.55 1.04
-4 1 17 7.43 0.88
-4 -1 16 3.62 1.04
-4 1 16 3.18 0.83
-4 1 16 3.42 0.88
-4 -1 16 2.75 0.84
-4 -1 15 7.32 1.51
-4 -1 15 7.41 1.09
-4 -1 15 5.76 1.21
-4 1 15 8.47 1.28
-4 1 15 6.84 1.23
-4 1 14 130.19 5.53
-4 -1 14 137.34 5.37
-4 1 14 138.35 5.88
-4 -1 14 127.51 6.05
-4 1 14 141.03 5.19
-4 -1 14 135.42 5.23
-4 -1 13 4.79 1.44
-4 -1 13 7.22 1.26
-4 1 13 6.88 1.46
4 -1 -13 7.84 1.51
-4 1 13 4.27 1.02
-4 -1 13 8.29 1.28
-4 -1 12 210.19 8.5
-4 -1 12 211.48 7.77
-4 1 12 218.58 8.33
-4 -1 12 215.94 7.73
-4 1 12 223.81 7.7
-4 -1 11 10.99 1.5
-4 -1 11 8.39 1.58
-4 1 11 9.27 1.57
-4 1 11 11.56 1.44
-4 -1 11 9.97 1.36
-4 -1 11 10.31 1.21
4 -1 -11 11.23 1.65
4 1 -11 10.79 1.45
-4 -1 10 333.09 10.63
-4 1 10 327.43 11.01
-4 -1 10 336.66 10.54
-4 1 10 341.28 10.47
-4 -1 10 319.41 9.87
4 1 -10 344.11 10.68
-4 -1 9 42.82 2.35
-4 -1 9 43.41 2.65
-4 1 9 36.69 2.43
4 -1 -9 42.51 2.42
4 1 -9 42.04 2.65
4 -1 -9 42.87 2.76
-4 -1 9 39.87 2.63
-4 1 9 38.17 2.73
-4 -1 9 41.15 3.45
-4 -1 8 19.85 1.72
-4 1 8 24.08 1.82
-4 -1 8 20.41 2.29
4 -1 -8 24.82 1.96
4 1 -8 23.51 1.89
4 -1 -8 25.84 1.73
-4 1 8 24.31 2.06
4 1 -7 305.89 9.13
4 -1 -7 295.73 8.72
4 -1 -7 299 9.08
-4 -1 7 283.43 10.26
-4 -1 6 206.51 5.8
4 -1 -6 220.66 6.77
4 1 -6 219.15 6.83
4 -1 -6 205.19 6.44
-4 -1 6 208.33 7.71
4 1 -5 99.47 3.8
4 -1 -5 99.79 3.61
4 -1 -5 101.79 3.76
-4 -1 5 93.81 4.35
-4 -1 4 1374.47 33.82
4 1 -4 1421.92 34.53
4 -1 -4 1415.31 34.37
4 -1 -4 1414.39 34.29
-4 -1 4 1356.34 35.25
4 -1 -3 423.36 11.46
4 1 -3 412.28 11.26
4 -1 -3 416.15 11.09
-4 -1 3 411.67 11.72
4 -1 -2 283.96 7.92
4 1 -2 264.43 7.58
4 -1 -2 264.38 7.47
4 1 -2 256.49 6.83
4 -1 -1 790.84 20.22
4 1 -1 796.78 20.33
4 -1 -1 818.81 19.8
4 1 -1 787.32 19.94
4 -1 -1 762.67 19.84
4 1 -1 770.85 19.47
4 1 0 1.53 0.61
4 -1 0 1.25 0.57
4 -1 0 0.99 0.45
4 1 0 3.03 0.65
4 1 0 1.42 0.44
4 1 1 690.91 17.91
-4 -1 -1 698.28 17.66
4 -1 1 704.95 18.21
4 1 2 206.97 6.54
-4 -1 -2 216.09 6.17
4 1 2 206.13 6.59
4 1 3 10.35 1.18
4 -1 3 10.53 1.13
-4 -1 -3 11.89 1.02
4 1 3 10.86 1.13
4 1 4 604.28 16.54
4 -1 4 598.68 16.63
4 -1 4 607.57 16.25
-4 -1 -4 607.76 15.74
4 1 4 600.96 16.13
4 1 5 196.81 7.07
4 -1 5 204.2 7.24
4 -1 5 208.33 6.77
-4 -1 -5 203.18 6.4
4 1 5 208.56 6.62
4 1 6 136.21 5.52
4 -1 6 125.83 5.46
4 -1 6 119.3 4.81
-4 -1 -6 134.2 4.79
4 1 6 131.64 4.77
4 -1 7 315.12 10.03
4 1 7 307.82 10.48
4 -1 7 312.11 9.7
-4 -1 -7 326.72 9.71
4 1 7 324.75 9.47
4 -1 8 77.01 4.46
4 -1 8 89.24 3.7
4 1 8 74.82 3.39
4 -1 8 72.5 3.32
4 1 8 89.39 3.76
4 -1 8 79.46 3.84
4 -1 8 83.59 4.16
4 1 8 78.98 4.14
4 -1 8 83.33 3.9
4 -1 8 81.31 3.75
-4 -1 -8 93.65 4.08
4 1 8 76.54 3.43
4 -1 9 75.88 4.08
4 1 9 72.45 3.98
4 -1 9 73.71 3.79
4 -1 9 80.73 3.63
4 1 9 72.66 3.36
4 -1 9 65.57 3.22
4 1 9 80.83 3.67
4 -1 9 67.16 3.4
-4 -1 -9 79.84 3.91
4 1 9 69.32 4.29
4 -1 9 69.1 4.35
4 -1 9 73.06 4.38
4 1 9 72.65 4.01
4 -1 9 70.25 4.68
4 -1 10 39.17 2.99
4 1 10 32.69 2.69
4 -1 10 35.54 2.6
4 -1 10 40.99 2.55
4 1 10 33.54 2.26
4 -1 10 31.5 2.19
4 1 10 37.19 2.49
-4 -1 -10 34.47 2.63
4 1 10 29.64 2.94
4 -1 10 33.69 3.09
4 -1 10 29.33 3.13
4 -1 10 28.99 2.85
4 1 10 32.69 2.66
4 -1 11 8.31 1.57
4 -1 11 9.78 1.41
4 1 11 9.5 1.57
4 -1 11 9.15 1.45
4 -1 11 11.11 1.46
4 1 11 10.63 1.38
4 -1 11 8.95 1.27
-4 -1 -11 10.22 1.54
4 -1 11 6.72 1.52
4 1 11 13.26 2.05
4 -1 11 10.07 1.78
4 -1 11 7.69 1.84
4 -1 12 14.35 1.63
4 1 12 16.52 2.04
4 -1 12 16.62 1.92
4 -1 12 16.91 2.06
4 -1 12 15.2 1.63
4 -1 12 19.2 1.87
4 1 12 16.05 1.67
-4 -1 -12 13.58 1.74
4 -1 12 15.55 2.09
4 -1 12 14.62 2.36
4 -1 12 17.43 2.31
4 1 12 15.26 2.14
4 -1 13 3.16 0.86
4 -1 13 3.43 1.09
4 -1 13 2.42 1.02
4 1 13 3.22 1.26
4 1 13 3.16 1.04
4 -1 13 2.79 0.9
4 1 14 194.95 7.4
4 -1 14 205.85 7.12
4 -1 14 183.53 7.28
4 1 14 189 6.62
4 -1 14 178.07 6.55
4 -1 15 1.61 0.92
4 1 15 2.62 0.99
4 -1 15 2.79 0.86
4 -1 15 3.01 0.92
4 -1 16 12.76 1.2
4 1 16 12 1.36
4 -1 16 12.36 1.37
4 -1 17 0.56 0.45
4 -1 17 1.16 0.53
-4 -2 18 7.11 0.74
-4 -2 17 19.85 1.6
-4 2 17 19.47 1.6
-4 2 17 16.99 1.34
-4 2 16 15.06 1.5
-4 -2 16 12.35 1.52
-4 2 16 12.12 1.57
-4 -2 16 9.12 1.33
-4 2 16 12.56 1.23
-4 2 15 15.57 1.77
-4 -2 15 11.34 1.66
-4 -2 15 12.37 1.64
-4 2 15 14.75 1.79
-4 2 15 14.54 1.48
-4 -2 14 8.95 1.27
4 2 -14 6.95 1.05
-4 2 14 9.42 1.24
-4 -2 14 9.66 1.67
-4 2 14 8.92 1.33
-4 2 14 7.81 1.58
-4 2 14 7.82 1.51
-4 2 13 17.5 2.17
-4 -2 13 12.34 1.45
-4 2 13 10.8 1.76
-4 -2 13 13.75 1.99
-4 2 13 11.83 1.51
-4 -2 13 15.28 1.7
-4 2 13 13.77 1.55
4 -2 -13 15.48 1.93
4 2 -13 15.4 1.87
-4 -2 12 38.99 2.57
-4 2 12 36.95 3.03
-4 2 12 41.23 3.19
-4 -2 12 42.98 3.27
-4 -2 12 46.1 2.93
-4 2 12 43.14 2.74
4 -2 -12 46.28 3.18
4 2 -12 51.23 3.35
4 2 -12 41.41 2.9
-4 -2 12 42.52 2.51
-4 -2 11 16.22 2.04
-4 2 11 13.42 1.92
-4 2 11 15.35 2
-4 -2 11 11.76 1.46
-4 -2 11 16 1.72
-4 2 11 15.12 1.64
4 -2 -11 18.75 2.04
4 2 -11 19.11 2.01
4 2 -11 16.39 1.86
-4 -2 11 15.59 1.55
-4 -2 10 150.12 5.81
-4 2 10 154.15 6.54
-4 -2 10 160.3 5.71
-4 -2 10 149.3 6.01
-4 2 10 148.24 5.85
4 2 -10 165.52 6.37
4 2 -10 165.22 6.39
4 -2 -10 169.8 6.44
4 -2 -9 272.33 8.6
4 2 -9 261.85 8.48
4 2 -9 260.15 8.59
-4 -2 9 236.62 7.74
-4 2 9 238.85 8.68
-4 -2 9 241.28 8.03
-4 -2 9 244.44 7.85
-4 2 9 252.62 9.84
-4 -2 9 253.72 9.85
-4 -2 9 246.05 8.25
-4 2 9 237.48 8.02
-4 2 8 166.22 7.16
-4 -2 8 162.91 7.11
4 -2 -8 160.63 5.94
4 2 -8 169.67 6.01
4 2 -8 170.97 6.18
4 -2 -8 165.13 5.39
-4 -2 8 163.8 5.96
-4 2 8 157.76 5.72
-4 -2 8 162.51 5.61
-4 -2 8 161.18 5.75
-4 2 8 154.05 6.2
-4 -2 8 149.76 6.14
-4 2 8 155.2 6.21
-4 2 7 447.05 14.3
-4 -2 7 462.23 14.37
4 -2 -7 459.67 13
4 -2 -7 467.18 12.48
4 2 -7 482.87 13.08
4 2 -7 449.12 13.19
-4 -2 7 457.05 12.37
-4 2 6 32.82 2.54
-4 -2 6 35.26 2.58
4 2 -6 35.3 2.05
4 2 -6 29.39 2.01
4 -2 -6 31.81 1.74
4 -2 -6 30.81 1.96
-4 2 5 164.07 6.31
-4 -2 5 171.28 6.36
4 -2 -5 170.01 5.53
4 2 -5 169.9 5.54
4 -2 -5 172.11 5.26
4 2 -5 174.2 5.77
-4 -2 5 166.15 5.3
-4 2 4 2028 50.64
-4 -2 4 2031.96 50.68
4 2 -4 2126.27 49.76
4 2 -4 2018.08 49.96
4 -2 -4 2070.01 49.7
4 -2 -4 2097.19 49.55
4 -2 -4 1941.1 49.73
-4 2 3 1637.1 42.1
-4 -2 3 1682.9 42.12
4 -2 -3 1725.27 41.8
4 2 -3 1735.57 41.75
4 -2 -3 1714.83 41.37
4 2 -2 997.94 24.35
4 -2 -2 1038.09 25.62
4 -2 -2 1012.91 25.15
4 2 -2 1032.18 25.43
4 2 -2 1025.15 25.18
4 -2 -2 1011.25 25.13
4 2 -1 87.9 2.94
4 -2 -1 89.33 3.57
4 -2 -1 96.12 3.26
4 2 -1 96.38 3.29
4 2 -1 93.66 3.43
4 2 0 132.55 4.22
4 -2 0 125.11 4.62
4 2 0 132.55 4.3
4 -2 0 140.18 4.36
4 2 1 2674.86 65.24
-4 2 -1 2697.91 65.01
-4 -2 -1 2739.65 65.01
4 -2 1 2723.53 65.68
4 2 2 1.53 0.59
-4 2 -2 2.99 0.59
-4 -2 -2 1.67 0.5
4 -2 2 1.82 0.64
4 2 2 2.32 0.64
4 2 3 308.51 9.43
-4 2 -3 335.1 8.94
-4 -2 -3 315.71 8.86
4 2 3 322.18 9.36
4 2 4 170.92 6.14
-4 2 -4 175.7 5.5
-4 -2 -4 176.04 5.49
4 -2 4 171.86 6.01
4 2 4 177.8 5.85
4 2 5 592.69 16.83
4 -2 5 605.96 17.13
-4 2 -5 618.54 16.01
-4 -2 -5 614.56 15.97
4 -2 5 597.69 16.51
4 2 5 594.6 16.14
4 2 6 420.91 12.9
4 -2 6 428.08 12.48
-4 2 -6 432.3 12.03
-4 -2 -6 430.69 12.02
4 2 6 427.15 11.98
4 2 7 1.19 0.99
-4 2 -7 1.69 0.66
-4 -2 -7 0.56 0.57
4 -2 7 2.73 0.78
4 -2 7 0.4 0.51
4 2 7 1.81 0.73
4 -2 7 1.78 0.63
4 -2 8 234.46 8.02
4 2 8 240.5 8.58
4 -2 8 252.9 8.66
4 -2 8 283.74 8.15
4 2 8 253.8 7.83
4 -2 8 236.19 8.02
4 -2 8 245.07 8.33
-4 2 -8 263.7 8.37
-4 -2 -8 267.48 8.42
4 -2 8 256.27 9.56
4 2 8 247.42 8.44
4 -2 8 245.4 8.49
4 -2 8 260.39 9.53
4 -2 9 13.05 1.46
4 -2 9 16.18 1.67
-4 2 -9 13.68 1.62
-4 -2 -9 15.59 1.72
4 2 9 17.44 1.95
4 -2 9 14.87 1.59
4 -2 9 12.41 1.4
4 2 9 13.48 1.38
4 2 9 13.8 1.81
4 -2 9 13.02 1.71
4 2 9 16.32 2.28
4 -2 9 12.98 2.02
4 -2 9 12.66 1.96
4 2 9 14.05 1.59
4 -2 9 14.79 2.07
-4 2 -10 87.64 4.33
-4 -2 -10 95.14 4.52
4 2 10 86.85 4.7
4 -2 10 90.36 4.23
4 -2 10 96.63 4.19
4 2 10 87.9 3.96
4 -2 10 75.83 3.71
4 2 10 88.72 4.7
4 -2 10 89.77 4.7
4 -2 10 92.1 5.55
4 2 10 85.24 5.42
4 -2 10 88.54 5.23
4 2 10 88.85 5.09
4 -2 10 104.81 5.6
-4 2 -11 39.25 2.84
-4 -2 -11 42.82 2.96
4 2 11 42.43 3.17
4 -2 11 30.48 2.4
4 -2 11 41.8 2.67
4 2 11 33.02 2.34
4 -2 11 32.91 2.33
4 -2 11 40.62 2.87
4 2 11 36.65 2.96
4 -2 11 41.12 3.1
4 -2 11 34.23 3.45
4 -2 11 31.53 3.14
4 2 11 34.39 3.4
4 2 11 36.2 3.24
4 -2 11 36.47 3.33
-4 2 -12 34.7 2.73
-4 -2 -12 37.32 2.79
4 -2 12 33.9 2.63
4 -2 12 43.54 2.79
4 -2 12 33.3 2.35
4 2 12 27.06 3.19
4 -2 12 39.75 3.69
4 -2 12 33.69 3.21
4 -2 12 35.73 3.28
4 2 12 33.85 3.16
4 2 12 38.59 3
4 -2 12 38.91 2.92
4 2 12 40.7 3.12
4 -2 12 39.01 2.64
4 -2 13 73.33 3.82
4 -2 13 78.91 3.78
4 -2 13 81.13 3.93
4 2 13 86.83 4.65
4 2 13 83.23 4.47
4 -2 13 70.66 4.15
4 -2 14 30.39 2.15
4 -2 14 30.52 2.22
4 2 14 33.86 2.15
4 2 14 35.31 2.81
4 -2 14 38.07 2.41
4 2 14 32.87 2.65
4 -2 14 31.83 2.61
4 -2 15 -0.11 0.68
4 -2 15 0.41 0.78
4 2 15 0.76 0.82
4 2 15 -0.14 0.83
4 2 16 27.05 1.94
4 2 16 23.65 1.78
4 -2 16 23.92 1.77
4 -2 16 24.42 1.61
4 -2 17 12.46 1.05
4 2 17 9.54 0.98
4 -2 17 10.15 0.93
-4 3 17 4.35 0.85
-4 -3 17 4.05 0.85
-4 3 17 4.51 0.8
-4 3 16 0.12 0.63
-4 -3 16 -0.74 0.74
-4 3 16 0.48 0.7
4 3 -15 20.24 1.49
-4 3 15 25.64 2.26
-4 3 15 27.13 2.26
-4 -3 15 26.68 2.24
-4 3 15 27.16 1.83
-4 -3 14 38.89 2.46
4 3 -14 32.18 2.19
-4 3 14 34.23 2.27
-4 3 14 35.96 2.83
-4 3 14 41.6 2.95
-4 -3 14 41.97 2.98
-4 3 13 1.42 0.72
-4 -3 13 0.89 0.73
-4 -3 13 0.69 0.68
-4 -3 13 0.57 0.92
-4 3 13 0.4 1.04
-4 3 13 -0.19 1.01
-4 3 13 0.64 0.67
-4 3 12 58.78 3.21
4 -3 -12 66.9 3.86
4 3 -12 60.11 3.69
4 3 -12 67.06 3.88
-4 -3 12 66.02 3.32
-4 3 12 68.38 3.5
-4 -3 12 70.15 3.75
-4 3 12 57.16 3.88
-4 3 12 60.24 3.88
-4 -3 12 61.25 3.9
4 3 -11 8.05 1.39
4 3 -11 7.98 1.46
4 -3 -11 7.32 1.39
-4 3 11 6.17 1.47
-4 3 11 7.62 1.45
-4 -3 11 8.09 1.49
-4 -3 11 9.91 1.34
-4 3 11 9.27 1.32
-4 -3 11 7.03 1.3
4 -3 -10 72.08 3.8
4 3 -10 62.36 3.57
4 3 -10 69.42 3.9
-4 -3 10 67.58 3.33
-4 3 10 58.24 3.67
-4 -3 10 62.24 3.77
-4 -3 10 70.82 3.61
-4 -3 10 61.14 3.27
-4 -3 10 68.13 3.68
-4 3 10 64.73 3.42
4 -3 -9 5.09 1.01
4 3 -9 8.17 1.21
4 3 -9 6.44 1.21
-4 3 9 4.89 1.2
-4 3 9 4.58 1.18
-4 -3 9 6.18 1.03
-4 -3 9 4.84 1
-4 -3 9 6.06 1.06
-4 3 9 5.51 1.05
-4 -3 9 5.63 1.12
-4 3 8 44.59 2.57
-4 3 8 48 3.49
-4 -3 8 47.24 3.4
4 3 -8 49.2 2.97
4 -3 -8 45.49 2.69
4 3 -8 53.74 2.85
-4 3 8 47.05 3
-4 3 8 43.85 2.94
-4 -3 8 42.69 2.52
-4 -3 8 39.84 2.49
-4 -3 8 41.29 2.49
-4 -3 8 43.2 2.47
-4 -3 8 44.1 2.83
-4 3 8 43.39 2.84
-4 3 7 134.37 5.05
-4 -3 7 142.05 5.13
-4 3 7 140.18 6.17
-4 -3 7 136.68 6.1
-4 -3 7 134.44 5.02
4 3 -7 144.49 5.53
4 -3 -7 145.34 5.21
4 3 -7 142.48 5.17
-4 3 6 137.02 5.93
-4 -3 6 152.51 6.12
4 3 -6 148.14 5.52
4 -3 -6 152.74 5.23
4 -3 -6 153.24 4.74
4 3 -6 149.02 5.2
-4 -3 6 146.19 5.24
-4 3 5 584.56 16.65
-4 -3 5 594.26 16.64
4 -3 -5 597.88 15.59
4 3 -5 590.65 16.02
4 3 -5 614.76 15.66
4 -3 -5 606.16 15.22
-4 -3 5 543.23 15.7
-4 3 4 490.63 13.98
-4 -3 4 504.93 14.02
4 3 -4 502.24 13.55
4 -3 -4 500.91 12.9
4 -3 -4 477.94 13.14
-4 3 3 67.16 3.06
-4 -3 3 63.38 2.98
4 -3 -3 61.06 2.74
4 3 -3 61.64 2.79
4 3 -2 0.84 0.21
-4 3 2 1.21 0.51
4 3 -2 1.41 0.45
4 -3 -2 1.49 0.45
4 -3 -2 1.45 0.58
4 3 -1 1515.6 37.81
4 3 -1 1589 38.19
4 -3 -1 1634.89 38.18
4 -3 -1 1546.73 38.77
4 3 0 35.16 1.75
4 3 0 39.44 1.89
4 -3 0 41.76 1.91
4 3 0 40.74 2.06
4 -3 0 35.75 2.12
4 3 1 57 2.58
4 3 1 69.16 2.87
-4 3 -1 63.18 2.5
-4 -3 -1 65.58 2.53
4 -3 1 60.33 2.92
4 3 2 24.4 1.64
-4 3 -2 24.71 1.44
-4 -3 -2 24.27 1.43
4 -3 2 25.79 1.81
4 3 3 4.08 0.81
-4 3 -3 2.46 0.59
-4 -3 -3 4.02 0.68
4 3 4 14.34 1.47
-4 3 -4 13.54 1.15
-4 -3 -4 12.85 1.1
4 -3 4 12.86 1.38
4 3 5 485.81 14.14
-4 3 -5 505.32 13.26
-4 -3 -5 485.76 13.2
4 -3 5 475.59 13.93
4 3 6 14.27 1.67
-4 3 -6 14.2 1.36
-4 -3 -6 15.27 1.35
4 -3 6 14.02 1.54
4 -3 7 284.54 9.34
4 3 7 278.9 9.22
4 -3 7 288.56 9.24
4 -3 7 289.45 9.27
4 -3 7 284.27 9.15
4 3 7 291.68 9.89
4 -3 7 273.91 10.07
-4 3 -7 292.49 8.9
-4 -3 -7 293.8 8.9
4 -3 7 289.97 9.43
4 3 7 289.52 8.53
4 -3 8 58.05 3.41
4 -3 8 61.4 4.03
4 3 8 59.06 3.02
4 3 8 63.16 3.49
4 -3 8 59.64 3.37
4 -3 8 61.2 3.42
4 3 8 63.03 3.83
4 -3 8 59.6 3.98
4 -3 8 63.51 3.49
-4 3 -8 59.2 3.15
-4 -3 -8 57.82 3.14
4 -3 8 55.6 3.18
4 3 8 53.05 2.78
4 -3 8 65.66 3.04
4 -3 9 232.39 8.33
4 -3 9 275.12 8.26
4 3 9 253.76 9.14
4 -3 9 231.19 7.93
4 3 9 236.56 8.71
4 -3 9 263.78 8.87
4 -3 9 258.42 8.73
-4 3 -9 258.51 8.5
-4 -3 -9 259.64 8.55
4 3 9 234.14 9.78
4 -3 9 240.74 9.76
4 -3 9 268.69 10.06
4 -3 9 257.76 9.94
4 -3 10 63.22 3.63
4 -3 10 80.49 3.74
4 3 10 74.64 4.35
4 -3 10 72.88 3.59
4 3 10 74.41 4.19
4 -3 10 83 4.32
4 -3 10 78.58 3.98
-4 3 -10 75.43 3.9
-4 -3 -10 81.81 4.08
4 3 10 70.83 4.84
4 -3 10 74.61 4.88
4 -3 10 70.09 4.76
4 3 10 72.14 4.52
4 -3 10 74.18 4.82
4 -3 11 45.4 2.93
4 3 11 50.44 4.1
4 -3 11 51.34 4.07
4 -3 11 49.71 4.01
4 3 11 48.73 3.5
4 -3 11 43.9 2.76
4 -3 11 46.07 2.78
4 -3 11 57.39 3.14
4 3 11 50.24 3.41
4 -3 11 51.43 3.45
4 -3 11 51.11 3.38
-4 3 -11 50.4 3.17
-4 -3 -11 53.16 3.27
4 -3 11 52.43 4.01
4 3 11 53.19 3.87
4 -3 12 2.99 1.26
4 3 12 5.18 1.48
4 -3 12 1.39 1.03
4 -3 12 1.25 0.92
4 3 12 2.78 1.12
4 3 12 2.11 1.15
4 -3 12 2.34 0.84
4 -3 12 7.75 1.29
4 -3 12 3.51 0.99
4 -3 12 2.67 1.05
-4 3 -12 3.94 1.06
-4 -3 -12 2.51 1.01
4 -3 12 2.84 1.15
4 3 12 2.88 1.12
4 -3 13 2.44 0.94
4 3 13 3.89 0.97
4 3 13 4.38 1.13
4 -3 13 4.53 1.19
4 -3 13 3.88 0.89
4 3 13 2.11 1.02
4 3 13 3.41 1.27
4 -3 13 3.39 1.14
4 3 14 76.11 4.24
4 3 14 73.95 3.94
4 -3 14 76.32 3.98
4 -3 14 88.62 3.59
4 -3 14 74.18 3.55
4 3 14 75.24 3.34
4 3 14 80.99 3.67
4 -3 14 74.37 3.73
4 3 15 5.92 1.15
4 -3 15 5.8 1.13
4 3 15 5.85 1.21
4 -3 15 4.14 0.91
4 -3 16 6.7 0.95
4 3 16 6.08 0.95
-4 3 -16 4.61 0.63
4 -3 16 6.35 0.88
4 3 16 6 1.04
4 3 17 2.68 0.53
4 -3 17 2.97 0.55
-4 -4 17 7.45 0.75
-4 -4 17 7.9 1
-4 4 17 10.43 1.08
-4 -4 16 12.95 1.49
-4 4 16 13.57 1.47
-4 4 16 17.5 1.56
4 4 -15 14.33 1.29
-4 4 15 19.58 1.96
-4 -4 15 18.93 1.76
-4 4 15 16.99 1.76
-4 -4 15 16.08 1.8
-4 -4 14 91.66 3.84
-4 -4 14 98.21 4.19
4 4 -14 85.23 3.94
-4 4 14 93.26 3.77
-4 4 14 97.65 4.86
-4 4 14 104.83 4.75
-4 -4 14 93.59 4.53
-4 -4 13 68.56 3.65
-4 -4 13 64.88 3.32
-4 4 13 67.15 3.18
-4 4 13 60.1 3.9
-4 4 13 64.94 3.81
-4 -4 13 70.93 3.93
-4 -4 12 34.37 2.63
-4 4 12 36.45 2.52
4 -4 -12 31.97 2.59
4 4 -12 33.16 2.64
4 4 -12 31.75 2.71
-4 4 12 31.56 2.83
-4 4 12 31.81 2.69
-4 -4 12 28.97 2.57
4 4 -12 32.12 1.87
-4 -4 12 33.44 2.41
-4 4 12 30.53 2.13
4 4 -11 -0.08 0.51
4 -4 -11 -0.33 0.86
4 4 -11 -0.19 0.83
4 4 -11 0.32 0.77
-4 -4 11 0.26 0.62
-4 4 11 -0.2 0.9
-4 4 11 0.18 0.84
-4 -4 11 0.36 0.91
-4 4 11 -0.11 0.57
-4 4 11 -0.14 0.74
-4 -4 11 0.17 0.86
-4 -4 11 -0.14 0.77
-4 -4 11 0.16 0.84
4 4 -10 0.56 0.53
4 -4 -10 0.92 0.94
4 4 -10 1.5 0.79
4 4 -10 0.19 0.88
-4 4 10 0.23 0.63
-4 -4 10 1.2 0.85
-4 -4 10 0.42 0.77
-4 -4 10 0.81 0.73
-4 -4 10 0.33 0.76
-4 4 10 1.22 0.71
-4 4 10 1.03 0.72
-4 -4 10 1.52 0.78
-4 4 10 0.39 0.92
4 4 -9 607.56 16.15
4 4 -9 630.48 18.13
4 -4 -9 686.93 17.67
4 4 -9 642.91 17.44
-4 4 9 631.76 18.26
-4 4 9 616.44 18.15
-4 -4 9 611.03 17.27
-4 -4 9 602.04 17.19
-4 4 9 609.4 17.19
-4 -4 8 2.14 0.79
-4 -4 8 2.52 0.77
4 4 -8 1.55 0.53
4 -4 -8 2.69 0.91
4 4 -8 1.21 0.71
4 4 -8 3.01 1
-4 4 8 1.67 0.85
-4 4 8 3.47 0.86
-4 -4 8 2.24 0.81
-4 4 8 0.84 0.8
-4 -4 8 2.67 1.02
-4 4 8 1.69 0.75
-4 4 8 3.79 1.03
4 4 -7 2412.03 58.02
4 -4 -7 2382.75 57.22
4 4 -7 2375.24 57.19
-4 -4 7 2316.98 57.47
-4 4 7 2323.83 57.22
-4 -4 7 2265.86 57.34
-4 -4 7 2296.59 57.32
-4 -4 7 2301.17 57.31
-4 4 7 2347.45 58.85
-4 -4 7 2349.32 58.72
4 4 -6 53.14 2.95
4 4 -6 49.58 2.52
4 -4 -6 54.76 2.6
-4 -4 6 53.17 2.93
-4 4 6 47.57 3.11
-4 -4 6 45.08 2.98
4 4 -5 905.06 22.85
4 -4 -5 910.27 22.15
4 4 -5 926.83 22.2
-4 -4 5 862.11 22.81
-4 4 5 896.78 23.32
-4 -4 5 879.42 23.19
4 4 -4 514.49 14.14
4 -4 -4 501.88 13.6
-4 4 4 523.8 14.49
-4 -4 4 516.98 14.42
4 -4 -3 107.32 4.03
-4 4 3 110.48 4.3
-4 -4 3 112.6 4.3
4 -4 -2 958.08 23.16
4 4 -2 980.57 22.55
4 -4 -2 965.37 22.49
-4 4 2 953.52 23.06
-4 -4 2 979.08 23.1
4 4 -1 0.49 0.41
4 -4 -1 0.18 0.37
4 4 -1 0.59 0.49
4 4 -1 0.44 0.3
4 -4 -1 0.29 0.46
4 4 0 134.43 4.56
4 4 0 124.45 4.17
4 -4 0 125.98 4.77
4 4 1 264.32 7.69
4 4 1 240.19 7.39
4 -4 1 254.05 7.99
4 4 2 31.98 1.94
-4 4 -2 33.05 1.68
-4 -4 -2 31.75 1.65
4 -4 2 31.99 2.17
4 4 2 28.83 1.87
-4 4 -3 1799.59 42.91
-4 -4 -3 1770.17 42.88
4 -4 3 1721.58 44
4 4 3 1729.07 43.69
-4 4 -4 308.16 8.51
-4 -4 -4 298.76 8.46
4 4 4 283.28 9.23
4 -4 5 344.23 10.72
-4 4 -5 348.09 9.73
-4 -4 -5 340.1 9.69
4 4 5 338.05 10.64
4 -4 6 1019.25 27.6
4 -4 6 1023.11 27.64
4 4 6 1056.8 28.15
-4 4 -6 1104.67 27
-4 -4 -6 1072.17 26.95
4 -4 6 1075.31 28.09
4 4 7 19.43 1.75
4 -4 7 17.76 1.66
4 -4 7 15.78 1.74
-4 4 -7 24.64 1.76
-4 -4 -7 21.04 1.64
4 -4 7 17.02 1.84
4 -4 7 20.05 1.91
4 -4 7 16.98 1.76
4 4 7 22.67 2.19
4 -4 7 22.49 2.36
4 4 8 90.64 4.84
4 -4 8 99.88 5.37
4 -4 8 89.34 4.13
4 4 8 83.49 4.21
4 -4 8 91.2 4.27
4 -4 8 85.25 4.45
4 -4 8 89.41 4.37
-4 4 -8 89.46 3.88
4 4 8 84.38 4.94
4 -4 8 99.62 5.17
4 -4 8 87.97 5.13
4 -4 8 100.68 3.97
-4 4 -8 101.18 4.19
-4 -4 -8 100.12 4.21
4 -4 8 94.91 4.63
-4 4 -9 232.29 7.72
4 -4 9 228.11 8.29
-4 -4 -9 235.09 7.84
4 -4 9 213.05 7.57
4 -4 9 222.1 7.95
4 4 9 217.65 8.01
4 -4 9 252.22 7.59
-4 4 -9 217.45 7.32
4 -4 9 213.59 7.92
4 -4 9 222.57 9.24
4 4 9 209.87 8.96
4 -4 9 222.78 8.97
4 -4 9 208.81 9.12
4 4 10 22.8 2.71
4 -4 10 27.51 2.87
4 -4 10 21.36 2.77
4 4 10 26.43 2.4
4 -4 10 28.85 2.4
4 4 10 26.34 2.07
4 -4 10 32.76 2.24
4 4 10 19.03 2.33
-4 4 -10 25.69 1.96
4 -4 10 23.53 2.26
-4 4 -10 26.54 2.2
-4 -4 -10 29.41 2.33
4 -4 10 28.19 2.42
4 -4 10 27.44 2.97
4 -4 11 53.69 3.34
4 4 11 55.44 3.02
4 -4 11 58.97 3.11
4 -4 11 43.19 2.7
4 4 11 47.5 3.21
4 -4 11 51.83 3.25
4 4 11 51.32 3.65
4 -4 11 55.63 3.61
-4 4 -11 56.37 3.29
-4 -4 -11 53.88 3.27
4 4 11 52.86 4.08
4 -4 11 52.5 3.99
4 -4 11 51.76 4.17
4 -4 11 48.61 4
4 4 11 54.54 3.95
4 -4 12 5.02 1.09
4 -4 12 2.82 1.22
4 4 12 4.59 1.37
4 -4 12 4.1 1.27
4 4 12 6.37 1.23
4 -4 12 5.02 1.18
4 4 12 3.58 1.34
4 4 12 3.65 0.98
4 4 12 6.71 1.16
4 -4 12 4.94 1.06
4 -4 12 3.96 1.2
-4 4 -12 5.55 1.21
-4 -4 -12 6.85 1.26
4 4 12 5.91 1.47
4 -4 12 3.9 1.29
4 -4 13 40.64 2.96
4 -4 13 42.66 2.58
4 4 13 46.3 2.68
4 4 13 41.26 2.48
4 4 13 38.48 3.09
4 4 13 44.41 2.93
4 -4 13 42.81 2.85
4 -4 14 14.6 1.64
4 -4 14 15.07 1.48
4 4 14 14.86 1.35
4 4 14 15.68 1.85
4 4 14 12.99 1.56
4 -4 14 13.97 1.56
4 -4 15 0.65 0.61
4 4 15 0.34 0.63
4 4 15 0.14 0.74
4 -4 15 -0.41 0.57
4 -4 15 0.95 0.59
-4 4 -15 0.35 0.51
4 4 16 0.32 0.5
4 -4 16 0.22 0.43
4 4 16 0.86 0.67
4 -4 16 1.13 0.55
-4 4 -16 0.73 0.4
4 -4 17 8.32 0.72
-4 5 17 4.12 0.71
-4 -5 17 2.71 0.63
4 5 -16 0.32 0.33
-4 5 16 0.09 0.51
-4 -5 16 -0.17 0.52
-4 5 16 0.33 0.63
-4 -5 16 -0.11 0.6
4 5 -15 24.77 1.7
-4 -5 15 23.99 2.06
-4 5 15 28.24 2.25
-4 5 15 29.99 2.08
-4 -5 15 31.83 2.08
-4 -5 14 16.23 1.52
4 5 -14 14.53 1.55
-4 -5 14 14.79 1.51
-4 5 14 15.98 1.91
-4 5 14 15.04 1.66
-4 -5 14 14.69 1.62
-4 5 13 7.32 1.52
-4 5 13 6.61 1.3
-4 -5 13 8.53 1.39
-4 -5 13 6.97 1.29
4 5 -13 6 0.91
4 5 -13 6.95 1.23
-4 -5 13 7.09 1.21
4 5 -12 0.62 0.6
-4 -5 12 -0.26 0.7
-4 5 12 0.5 0.76
-4 -5 12 0.97 0.83
-4 5 12 0.61 0.99
4 -5 -12 0.16 0.76
4 5 -12 0.31 0.79
4 5 -12 0.6 0.82
-4 -5 12 -0.17 0.89
-4 -5 12 0.16 0.83
-4 -5 12 -0.29 0.92
4 5 -11 3.91 0.83
4 -5 -11 4.53 1.11
4 5 -11 2.64 1.07
4 5 -11 2 0.89
-4 -5 11 1.15 0.71
-4 5 11 3.69 1.09
-4 -5 11 4.11 1.09
-4 5 11 2.03 1.05
-4 -5 11 3.87 1.13
-4 -5 11 4.39 1.09
-4 -5 11 2.72 0.96
4 5 -10 1.29 0.67
-4 5 10 0.97 0.77
4 5 -10 1.59 0.83
4 5 -10 0.59 0.89
4 -5 -10 -0.15 0.76
-4 5 10 0.12 0.6
-4 -5 10 0.15 0.81
-4 5 10 2.44 0.95
-4 -5 10 1.74 0.81
-4 -5 10 0.9 0.8
-4 -5 10 0.52 0.96
-4 -5 9 320.97 10.78
-4 -5 9 358.69 10.98
-4 5 9 373.55 10.9
4 5 -9 346.76 9.83
4 5 -9 366.28 11.73
4 5 -9 367.28 10.85
4 -5 -9 376.82 10.93
-4 5 9 335.92 10.47
-4 -5 9 354.27 10.98
-4 5 9 333.01 10.97
-4 -5 9 333.99 10.9
-4 5 9 332.43 11.53
-4 -5 9 361.75 11.51
-4 5 9 355.9 10.89
-4 -5 8 8.8 1.32
-4 -5 8 6.69 1.25
-4 5 8 8.6 1.24
-4 -5 8 7.43 1.29
4 5 -8 8.7 0.97
4 -5 -8 7.54 1.15
4 5 -8 7.44 1.18
4 5 -8 10.01 1.45
-4 5 8 7.57 1.12
-4 5 8 7.19 1.37
-4 -5 8 7.77 1.36
-4 -5 8 6.95 1.2
-4 5 8 8.33 1.26
-4 -5 7 2.37 0.86
-4 -5 7 3.04 0.87
-4 -5 7 0.92 0.71
-4 5 7 1.51 0.68
4 5 -7 2.49 0.62
4 -5 -7 3.02 0.79
4 5 -7 2.46 0.96
4 5 -7 2.39 0.8
-4 5 7 2.26 0.89
-4 -5 7 2.29 0.89
-4 5 7 1.09 0.8
-4 5 7 0.92 0.76
-4 5 7 2.75 0.79
-4 -5 7 2.37 0.86
-4 -5 7 0.76 0.7
4 -5 -6 4.96 0.76
4 5 -6 5.12 0.82
4 5 -6 2.47 0.96
-4 -5 6 3.12 0.93
-4 -5 6 4.19 1
-4 5 6 4.31 1.04
-4 -5 6 2.84 0.89
-4 -5 6 2.57 0.73
-4 -5 6 3.27 0.83
-4 5 5 47.38 2.84
-4 -5 5 44.46 2.7
-4 -5 5 40.78 2.72
-4 5 4 55.06 2.9
-4 -5 4 54.65 2.85
4 -5 -4 49.84 2.4
4 5 -3 202.61 6.64
4 5 -3 207.86 6.08
4 -5 -3 208.23 6.02
-4 5 3 202.58 6.66
-4 -5 3 204.34 6.64
4 -5 -3 190.24 6.4
4 5 -2 862.29 22.57
4 5 -2 892.38 21.96
4 -5 -2 905.45 21.89
-4 5 2 878.25 22.47
-4 -5 2 861.82 22.43
4 -5 -2 836.06 22.62
4 -5 -1 273.95 8.58
4 5 -1 277.18 8.29
4 5 -1 293.66 7.85
4 -5 -1 286.75 7.75
4 5 -1 260.28 7.6
4 -5 0 23.26 1.84
4 5 0 28.48 1.78
4 5 0 25.86 1.54
4 -5 1 34.97 2.3
4 -5 1 29.98 1.86
4 5 1 34.87 2.01
4 5 1 29.96 1.83
-4 -5 -2 738.42 18.66
4 -5 2 755.68 20.08
4 -5 2 739 19.54
4 5 2 728.19 19.34
4 5 2 734.03 19.42
4 5 3 74.43 3.54
-4 5 -3 81.36 3.02
-4 -5 -3 78.22 2.97
4 -5 3 76.04 3.84
4 5 4 0.52 0.78
-4 5 -4 0.07 0.48
-4 -5 -4 1.89 0.56
-4 5 -5 84.32 3.21
-4 -5 -5 77.73 3.15
4 -5 5 73.93 3.97
4 -5 5 76.55 3.68
4 5 5 75.82 3.59
4 5 5 79.06 3.93
4 -5 5 70.05 3.59
4 -5 6 192.08 7.25
4 5 6 203.9 6.82
4 5 6 192.53 7.41
-4 5 -6 208.16 6.47
-4 -5 -6 207.32 6.48
4 -5 6 209.68 7.66
4 -5 6 197.74 7.19
4 -5 6 198.89 7.17
-4 5 -6 194.14 6.66
4 5 7 98.7 4.87
4 -5 7 90.27 4.03
4 5 7 99.06 4.28
4 -5 7 92.49 4.09
4 -5 7 93.66 4.63
4 -5 7 103.09 5.36
-4 5 -7 101.85 3.98
-4 -5 -7 98.54 3.98
4 -5 7 94.38 4.76
4 -5 7 85.49 4.33
4 -5 7 84.54 4.22
4 5 7 104.46 4.01
-4 5 -7 97.4 4.12
4 -5 8 3.18 1.26
4 5 8 0.6 0.91
4 -5 8 1.16 0.83
4 -5 8 1.37 0.86
4 5 8 1.85 0.82
4 -5 8 0.81 0.69
4 -5 8 2.03 1.02
4 5 8 1.08 0.78
4 5 8 0.84 0.86
4 -5 8 -0.2 0.85
4 -5 8 0.37 0.78
-4 5 -8 1.98 0.72
-4 -5 -8 1.2 0.76
-4 5 -8 0.87 0.72
-4 5 -9 1403.37 34.98
-4 -5 -9 1428.35 35.14
4 -5 9 1338.9 36.08
4 -5 9 1284.68 35.31
4 -5 9 1333.82 35.22
4 5 9 1351.64 35.43
4 -5 9 1529.49 34.84
4 5 9 1420.8 34.78
4 5 9 1327.32 36.12
4 -5 9 1336.44 35.76
4 5 9 1301.05 36.66
4 -5 9 1341.66 36.48
4 -5 9 1289.3 37.27
4 -5 9 1347.57 37.48
4 5 9 1345.03 36.62
-4 5 -9 1401.08 34.99
-4 5 -10 3.99 1.04
-4 -5 -10 1.16 0.82
4 -5 10 0.96 0.8
4 -5 10 0.15 0.71
4 5 10 3.78 1.04
4 5 10 1.36 0.96
4 5 10 1.1 0.93
4 -5 10 0.71 0.64
4 -5 10 1.31 0.84
4 -5 10 0.18 0.87
4 5 10 2.64 1.16
4 -5 10 1.34 0.76
4 -5 10 1.41 1.31
4 -5 10 1.1 1.12
-4 5 -10 0.13 0.65
-4 5 -11 7.69 1.26
-4 -5 -11 7.95 1.29
4 -5 11 7.52 1.72
4 5 11 3.97 1.35
4 -5 11 6.72 1.51
4 -5 11 6.34 1.4
4 5 11 4.46 1.07
4 5 11 7.9 1.3
4 -5 11 8.59 1.25
4 5 11 5.91 1.25
4 -5 11 5.81 1.16
4 -5 11 4.39 1.38
4 -5 11 5.96 1.11
-4 5 -11 4.09 0.94
4 5 11 6.58 1.53
4 -5 11 7.65 1.67
4 5 12 0.25 0.72
4 -5 12 1.57 0.79
4 -5 12 1.54 0.95
4 -5 12 0.33 0.74
4 5 12 0.31 0.78
4 -5 12 1.43 0.79
4 5 13 31.92 2.37
4 -5 13 35.25 2.36
4 -5 13 30.9 2.15
4 5 13 34.18 2.17
4 -5 13 37.68 2.85
4 5 14 4.02 0.92
4 -5 14 5 0.94
4 -5 14 3.78 1.01
4 -5 14 3.55 0.88
4 -5 15 7.94 0.96
4 5 15 9.85 1.08
4 -5 15 7.01 1.02
4 -5 15 7.31 0.95
-4 5 -15 6.96 0.91
4 5 16 14.03 1.04
-4 5 -16 12 0.94
-4 5 -16 13.9 1
4 -5 16 13.81 1.06
-4 -6 17 0.28 0.39
-4 6 17 0.18 0.36
-4 -6 16 12.13 1.21
-4 6 16 13.1 1.29
4 6 -15 1.16 0.57
-4 6 15 2.38 0.67
-4 -6 15 0.94 0.51
-4 6 15 1.16 0.76
-4 -6 15 2.22 0.84
4 6 -14 20.43 1.75
-4 -6 14 26.21 1.89
-4 6 14 20.13 2
-4 6 14 22.46 1.76
-4 -6 14 22.38 1.73
-4 6 13 0.67 0.69
-4 -6 13 0.64 0.68
-4 -6 13 1.1 0.86
4 6 -13 0.84 0.6
4 6 -13 0.44 0.79
-4 -6 13 0.15 0.71
-4 -6 12 3.06 0.95
-4 6 12 4.62 1.06
-4 -6 12 3.93 1
-4 -6 12 5.1 1.27
-4 -6 12 4.1 1.1
4 6 -12 4.38 0.86
4 6 -12 3.47 1.16
-4 -6 12 3.62 1.15
4 6 -11 14.62 1.37
4 6 -11 8.27 1.3
4 6 -11 13.21 1.92
-4 -6 11 15.81 1.79
-4 6 11 11.56 1.52
-4 -6 11 10.24 1.46
-4 -6 11 11.58 1.62
-4 -6 11 13.89 1.79
4 6 -10 105 4.1
4 6 -10 116.72 5.64
4 -6 -10 116.47 4.82
4 6 -10 111.61 4.73
-4 6 10 113.39 4.59
-4 -6 10 115.24 5.07
-4 6 10 104.12 5.4
-4 6 10 99.69 4.72
-4 -6 10 106.55 4.76
-4 -6 10 110.28 5.05
-4 -6 10 116.29 5.09
-4 6 10 110.47 4.94
-4 -6 9 1067.45 27.98
-4 -6 9 1090.5 28.01
-4 -6 9 1036.44 28.16
4 6 -9 1074.93 26.65
4 6 -9 1101.4 28.84
4 -6 -9 1115.61 27.5
4 6 -9 1083.73 27.37
-4 6 9 1068.04 27.4
-4 -6 9 1079.63 28.03
-4 -6 9 992.77 27.45
-4 6 9 1009.4 28.49
-4 6 9 1015 28.47
-4 6 9 971.52 27.49
-4 -6 9 1023.58 28.82
-4 6 9 1046.32 27.84
-4 -6 8 214.22 7.62
-4 -6 8 205.75 7.56
-4 6 8 226.83 7.58
-4 -6 8 208.74 7.73
4 6 -8 233.86 6.8
4 6 -8 231.03 8.3
4 -6 -8 223.2 7.23
4 6 -8 230.91 7.24
-4 6 8 218.96 7.35
-4 -6 8 217.99 7.77
-4 6 8 201.51 8.01
-4 6 8 202.24 7.33
-4 6 8 213.3 8.04
-4 -6 8 208.74 8.43
-4 6 8 209.54 7.58
-4 6 7 897.03 22.66
-4 -6 7 854.08 22.87
4 6 -7 849.31 21.6
4 6 -7 872.8 23.35
-4 6 7 825.77 22.39
-4 -6 7 856.2 22.92
-4 6 7 809.57 23.22
-4 6 7 861 23.19
-4 -6 7 871.59 22.74
-4 6 7 845.13 22.76
-4 -6 7 781.18 23.66
-4 -6 6 271.16 8.64
4 6 -6 277.31 7.76
-4 6 6 267.93 8.65
-4 6 6 264.65 8.42
-4 -6 6 270.26 8.8
-4 -6 6 257.04 9.39
-4 -6 6 260.78 8.6
-4 -6 6 258.38 8.45
-4 6 6 269.35 9.03
-4 -6 6 257.35 8.87
-4 -6 5 1223.48 30.39
-4 -6 5 1197.75 30.52
-4 6 5 1178.82 30.32
-4 6 5 1235.09 30.38
-4 -6 5 1184.1 30.39
-4 -6 5 1118.89 31.32
-4 6 5 1196.73 30.84
-4 -6 5 1181.57 30.74
-4 6 4 384.73 11.12
-4 -6 4 367.81 10.96
4 6 -4 386.14 10.28
4 -6 -4 383.01 10.17
4 6 -4 374.92 11.19
-4 6 4 372.37 10.85
4 -6 -4 340.83 10.37
-4 -6 4 375.5 11.15
-4 -6 4 372.99 10.94
-4 6 4 399.62 10.96
-4 6 3 61.95 2.99
-4 -6 3 65.72 3.02
4 6 -3 66.81 3.2
4 6 -3 68.21 2.64
4 -6 -3 73.01 2.63
4 -6 -3 60.21 2.95
-4 6 2 367.03 10.48
-4 -6 2 365.9 10.44
4 6 -2 384.19 10.86
4 6 -2 376.88 10.04
4 -6 -2 382.25 9.95
4 -6 -2 350.73 10.83
4 6 -1 416.5 11.58
-4 6 1 408.62 11.12
-4 -6 1 411.71 11.12
4 -6 -1 400.69 11.91
4 -6 -1 412.99 11.01
4 6 -1 391.67 10.84
4 -6 0 45.35 2.78
4 -6 0 52.21 2.49
4 6 0 50.25 2.57
4 6 0 50.88 2.41
4 -6 1 0.31 0.5
4 -6 1 1.26 0.8
4 6 1 0.8 0.56
4 6 1 1.05 0.58
4 -6 2 450.53 13.64
4 -6 2 465.7 13.22
4 6 2 455.22 12.8
4 6 2 463.33 13
4 6 3 1080.03 28.23
-4 6 -3 1091.41 27.06
-4 -6 -3 1089.12 27.04
4 -6 3 1125.35 28.98
4 -6 3 1083.68 28.51
4 6 4 498.41 14.44
4 6 4 532.22 14.86
-4 6 -4 513.74 13.48
-4 -6 -4 509.51 13.46
4 -6 4 507.24 15.21
4 -6 4 495.28 14.93
4 -6 4 515.73 14.43
-4 6 -5 456.49 12.35
-4 -6 -5 451.4 12.34
4 -6 5 451.3 13.4
4 6 5 461.67 13.77
-4 6 -5 468.09 13.04
4 -6 6 0.3 0.67
-4 6 -6 0.36 0.62
4 6 6 -0.11 0.5
4 -6 6 0.33 0.79
4 -6 6 0.56 0.72
-4 -6 -6 0.18 0.51
-4 6 -6 0.27 0.51
4 -6 6 0.45 0.73
4 6 6 0.35 0.63
4 -6 6 0.83 0.89
4 6 6 0.12 0.6
4 6 6 0.69 0.82
4 6 7 614.97 17.74
4 -6 7 604.25 17.29
4 -6 7 573.11 17.04
4 -6 7 590.16 17.17
4 -6 7 553.39 16.54
4 6 7 579.93 16.36
4 -6 7 586.62 17.5
4 -6 7 567.52 17.04
4 6 7 588.7 16.28
4 -6 7 592.65 18.25
4 6 7 597.29 17.45
-4 6 -7 610.63 16
-4 -6 -7 620.61 16.08
4 -6 7 609.12 17.87
4 6 7 585.44 16.42
-4 6 -7 617.45 16.65
4 6 8 0.41 0.92
4 -6 8 -0.26 1.09
4 -6 8 2.45 1.05
4 -6 8 0.43 0.74
4 -6 8 0.17 0.83
4 6 8 0.67 0.76
4 -6 8 1.75 0.75
4 -6 8 0.6 0.82
4 6 8 -0.55 1.07
4 -6 8 -0.5 1.05
4 6 8 0.79 0.85
4 -6 8 0.18 0.86
4 -6 8 0.61 0.83
-4 6 -8 -0.33 0.66
-4 -6 -8 0.46 0.77
4 6 8 0.26 0.77
-4 6 -8 -0.41 0.83
4 -6 9 413.11 14.49
4 6 9 388.92 12.24
4 6 9 418.41 13.75
4 -6 9 417.89 13.17
4 -6 9 396 12.32
4 -6 9 384.88 12.78
4 6 9 412.72 12.38
4 -6 9 401.32 12.19
4 -6 9 400.82 13.44
4 6 9 410.49 12.26
4 6 9 419 13.32
4 6 9 410.57 13.48
4 -6 9 394.16 13.04
-4 6 -9 440.9 12.1
-4 -6 -9 439.87 12.22
4 -6 9 387.6 13.27
-4 6 -9 419.09 12.37
4 -6 10 68.74 3.89
4 -6 10 62.69 4.66
4 6 10 71.77 3.65
4 6 10 75.17 3.73
4 -6 10 66.57 3.45
4 6 10 71.27 4.22
4 -6 10 65.68 4.03
4 6 10 73.25 4.43
4 -6 10 65.01 4.79
-4 6 -10 75.58 3.58
-4 -6 -10 73.48 3.63
4 -6 10 69.25 4.22
-4 6 -10 71.75 3.63
-4 6 -11 12.42 1.48
4 -6 11 12.12 2.2
4 6 11 13.85 1.95
4 -6 11 14.82 1.96
4 6 11 11.7 1.54
4 -6 11 10.62 1.34
4 6 11 16.29 1.99
4 6 11 12.88 1.55
4 -6 11 12.64 1.61
-4 6 -11 13.42 1.54
4 -6 11 13.09 1.83
4 6 11 14.16 2.06
4 -6 11 12.63 2.16
4 6 12 72.14 4.24
4 6 12 73.89 3.64
4 -6 12 73.94 3.5
4 -6 12 71.64 3.39
4 6 12 75.54 3.57
4 -6 12 76.27 4.32
4 -6 12 73.42 4.05
-4 6 -12 71.74 3.38
4 -6 13 5.11 1.28
4 6 13 6.36 1.05
4 -6 13 5.86 1.04
4 6 13 5.82 0.91
4 -6 13 6.49 0.93
4 6 13 5.35 1.28
4 -6 14 0.36 0.57
4 6 14 1.02 0.78
4 -6 14 0.33 0.47
4 6 14 0.85 0.57
4 -6 14 0.42 0.82
-4 6 -14 0.58 0.6
-4 6 -14 -0.22 0.72
4 -6 15 1.94 0.58
4 -6 15 2.8 0.82
-4 6 -15 1.75 0.58
-4 6 -15 1.51 0.57
4 6 15 2.17 0.79
-4 6 -16 1.66 0.44
-4 6 -16 1.15 0.43
4 -6 16 0.86 0.39
-4 -7 16 4.16 0.7
4 7 -16 4.11 0.55
-4 -7 15 1.14 0.69
4 7 -15 1.85 0.61
-4 -7 14 22.97 1.78
4 7 -14 21.54 1.81
-4 -7 13 12.19 1.52
-4 -7 13 9.35 1.42
4 7 -13 9.98 1.52
-4 7 13 9.34 1.18
-4 -7 12 3.83 1.21
-4 7 12 2.97 0.88
-4 7 12 5.14 1.36
-4 -7 12 2.4 0.98
4 7 -12 3.94 1.16
-4 -7 12 3.73 1.03
-4 -7 11 174.94 7
4 7 -11 181.54 5.79
4 7 -11 166.19 7.21
4 7 -11 157.39 6.65
-4 7 11 157.95 6.85
-4 7 11 153.81 5.93
-4 -7 11 168.71 6.56
-4 -7 11 163.79 6.63
-4 -7 11 162.42 6.53
4 7 -10 135.22 4.71
4 7 -10 118.02 5.87
-4 7 10 118.87 4.87
-4 -7 10 124.42 5.5
-4 7 10 120.61 5.73
-4 7 10 117.76 4.93
-4 -7 10 126.72 5.53
-4 -7 10 120.41 5.43
-4 7 10 125.69 5.45
-4 -7 9 90.23 4.46
-4 -7 9 93.4 4.55
-4 -7 9 91.14 4.62
4 7 -9 97.07 3.77
4 7 -9 91.32 4.89
-4 7 9 89.93 4.09
-4 -7 9 98.56 4.68
-4 7 9 87.1 4.7
-4 7 9 82.3 3.9
-4 7 9 85.13 4.66
-4 -7 9 74.96 4.83
-4 7 9 84.16 4.36
-4 -7 8 42.68 2.95
4 7 -8 47.86 2.41
-4 -7 8 44.13 2.9
-4 7 8 41.8 2.65
-4 -7 8 46.72 3.07
-4 7 8 44.38 3.14
-4 7 8 45.09 3.1
-4 7 8 36.54 2.74
-4 -7 8 36.1 3.23
-4 -7 7 1.38 0.99
-4 -7 7 2.22 1
-4 -7 7 1.98 0.81
-4 7 7 4.18 1.04
-4 -7 7 1.75 0.89
-4 7 7 1.22 0.9
-4 7 7 3.08 1.04
-4 -7 7 2.12 0.81
-4 7 7 2.27 0.83
-4 -7 6 55.4 3.85
4 7 -6 65.69 3.69
4 7 -6 63.23 2.79
-4 7 6 64.31 3.31
-4 7 6 64.6 3.54
-4 -7 6 68.48 3.43
-4 -7 6 70.28 3.56
-4 -7 6 67.11 3.49
-4 -7 5 261.15 8.35
-4 7 5 263.13 8.37
4 7 -5 246.87 8.54
4 7 -5 262.78 7.48
-4 7 5 244.74 8.2
-4 -7 5 250.19 8.18
-4 -7 5 256.64 8.42
-4 -7 5 266.4 9.49
-4 -7 5 248.24 8.55
-4 7 5 257.1 8.51
-4 -7 4 69.17 3.36
-4 7 4 72.1 3.35
4 7 -4 77.52 3.71
4 7 -4 76.25 2.87
-4 7 4 81.42 3.62
-4 -7 4 74.77 4.15
-4 -7 4 71.44 3.32
-4 -7 4 82.2 3.65
-4 -7 4 69.73 3.62
-4 7 4 75 3.64
4 7 -3 141.81 5.36
4 7 -3 143.55 4.47
-4 -7 3 134.71 5.38
4 -7 -3 133.24 5.08
-4 -7 3 145.85 5.23
-4 7 3 141.05 4.94
4 7 -2 4.2 0.89
-4 7 2 3.54 0.87
4 7 -2 3.46 0.65
4 -7 -2 2.46 0.75
-4 -7 2 3.12 0.8
-4 7 2 2.5 0.59
-4 7 1 3.28 0.56
4 -7 -1 1.9 0.77
4 7 -1 1.41 0.67
-4 7 1 2.38 0.77
4 7 0 47 2.55
4 7 0 49.88 2.48
-4 7 0 47.35 2.16
4 -7 0 49.88 3.01
4 -7 0 44.6 2.47
4 7 1 70.18 3.22
4 7 1 67.69 3.08
4 7 1 68.05 3.22
4 -7 1 69.56 3.76
4 -7 1 68.96 3.35
4 7 2 309.37 9.51
4 -7 2 334.34 10.74
4 -7 2 316.83 10.12
4 7 2 324.2 9.88
4 7 2 329.63 9.65
4 7 3 56.67 3.01
4 7 3 66 3.12
4 -7 3 56.78 3.04
4 7 3 67.77 3.35
4 -7 3 59.32 3.66
4 -7 3 64.65 3.53
-4 7 -3 57.28 2.97
4 7 3 68.3 3.44
4 7 4 468.7 13.51
4 -7 4 439.5 13.02
4 7 4 448.12 13.18
4 7 4 444.33 12.91
4 -7 4 457.49 14.1
4 -7 4 460.46 13.83
-4 7 -4 456.79 12.91
4 7 4 414.28 12.82
-4 7 -5 49.39 2.16
4 -7 5 44.32 2.98
-4 7 -5 47.15 2.22
4 -7 5 49.35 2.97
4 -7 5 48.42 3.37
4 7 5 43.19 2.67
-4 7 -5 47.66 2.77
4 -7 5 44.94 2.9
4 7 5 48.2 3.14
4 7 6 28.61 2.14
4 -7 6 29.33 2.36
4 7 6 27.33 2.44
4 7 6 25.77 2.12
4 -7 6 30.77 2.77
4 7 6 25.85 2.24
-4 7 -6 29.11 2.19
-4 7 -6 25.5 1.65
4 -7 6 24.04 2.48
4 -7 7 76.47 4.07
4 7 7 83.86 4.62
4 7 7 79.31 3.85
4 -7 7 81.59 4.4
4 -7 7 78.33 4.29
4 7 7 81.96 4.2
4 -7 7 84.22 4.98
-4 7 -7 79.99 3.38
4 -7 7 82.02 4.73
-4 7 -7 98.1 4.26
-4 7 -8 45.52 2.43
4 -7 8 44.4 3.45
4 -7 8 41.47 2.89
4 -7 8 43.48 3.18
4 7 8 40.47 2.52
4 7 8 46.81 2.85
4 7 8 48.23 3.26
4 -7 8 39.46 3
4 7 8 41.94 3
4 -7 8 48.97 3.85
-4 7 -8 44.03 2.88
4 -7 8 45.45 3.86
4 7 8 42.55 3.36
4 -7 9 468.99 14.44
4 -7 9 465.91 14.97
4 -7 9 492.76 16.59
4 7 9 468.61 15.46
4 7 9 471.08 14.41
4 7 9 503.83 14.25
4 7 9 455.82 13.69
4 7 9 515.59 15.21
4 -7 9 486.71 15.12
4 7 9 489.84 15.01
4 -7 9 524.48 16.64
-4 7 -9 510.43 14.45
4 7 9 511.88 14.37
4 -7 9 482.1 15.53
4 -7 10 148.98 7.61
4 7 10 139.43 6.87
4 7 10 151.98 5.95
4 7 10 153.44 5.75
4 7 10 170.38 6.89
4 -7 10 157.94 6.15
4 -7 10 153.93 6.59
4 -7 10 172.43 7.03
-4 7 -10 166.46 6.23
4 7 10 167.06 6.1
4 -7 10 157.11 7.03
4 7 11 0.56 0.86
4 7 11 0.12 0.65
4 -7 11 0.19 1.02
4 -7 11 1.18 0.88
-4 7 -11 0.13 0.78
4 7 11 0.26 0.79
4 7 12 49.21 2.62
4 7 12 56.79 3.44
4 -7 12 47.4 2.59
4 7 12 51.79 2.78
-4 7 -12 53.89 2.65
4 -7 12 48.02 3.37
4 -7 12 49.46 3.28
-4 7 -12 49.37 2.73
4 -7 13 3.21 0.76
4 7 13 4.35 0.82
-4 7 -13 2.78 0.7
-4 7 -13 4.95 0.9
4 -7 13 3.85 1.1
4 7 13 3.65 1.06
4 -7 14 0.07 0.49
4 7 14 -0.37 0.73
4 -7 14 0.13 0.72
-4 7 -14 0.07 0.55
-4 7 -14 -0.4 0.6
4 -7 15 2.22 0.5
4 7 15 3.14 0.69
-4 7 -15 1.97 0.52
-4 7 -15 2.07 0.6
-4 7 -16 5.48 0.53
-4 7 -16 4.45 0.51
4 8 -16 16.81 0.95
-4 -8 16 19.75 1.11
-4 8 15 6.11 0.97
-4 -8 15 4.24 0.77
4 8 -15 4.42 0.75
-4 -8 14 -0.11 0.59
-4 8 14 -0.12 0.73
-4 -8 14 0.1 0.6
4 8 -14 0.65 0.67
-4 8 13 26.92 2.22
-4 -8 13 26.26 2.1
4 8 -13 30.47 2.28
-4 -8 13 28.37 2.15
-4 -8 12 29.59 2.27
-4 8 12 29.64 2.46
-4 -8 12 30.05 2.47
4 8 -12 27.56 2.39
-4 -8 12 32.01 2.47
-4 -8 12 29.54 2.35
-4 -8 11 161.61 6.49
-4 8 11 153.57 6.53
-4 -8 11 163.05 6.81
4 8 -11 161.29 6.59
-4 -8 11 168.23 6.56
-4 -8 11 163.79 6.5
-4 -8 10 165.34 6.52
-4 -8 10 160.71 6.49
-4 -8 10 169.17 6.83
-4 8 10 162.85 6.55
4 8 -10 152.33 6.88
-4 8 10 159.3 5.87
-4 8 10 151.99 6.53
-4 -8 10 151.18 6.43
4 8 -10 155.7 6.56
-4 8 9 126.61 5.67
-4 -8 9 128.8 5.55
-4 8 9 129.67 5.21
-4 -8 9 112.63 6.29
-4 8 9 128.3 5.73
-4 8 9 122.51 5.63
-4 -8 9 124.34 5.63
-4 -8 9 137.33 5.87
-4 -8 8 357.15 11.59
-4 8 8 354.12 11.53
4 8 -8 376.08 12.12
-4 8 8 369.99 11.03
-4 8 8 358.88 11.06
-4 -8 8 325.16 12.65
-4 8 8 345.71 11.67
-4 8 8 355.63 11.56
-4 -8 8 377.03 11.78
-4 -8 8 351.82 11.31
-4 -8 8 357.24 11.45
-4 -8 7 110.63 5.01
-4 -8 7 102.59 5.84
4 8 -7 113.21 5.3
-4 8 7 103.4 4.67
-4 8 7 110.13 5.18
-4 8 7 106.68 4.96
-4 -8 7 112.31 5.18
-4 -8 7 115.95 5.04
-4 -8 7 108.44 4.82
-4 -8 6 406.87 12.05
-4 -8 6 406.45 12.26
4 8 -6 414.34 12.66
-4 8 6 394.9 11.98
-4 -8 6 387.62 13.55
-4 8 6 397.58 12.21
-4 -8 6 381.87 12.09
-4 8 5 4.36 1.06
-4 8 5 0.83 0.6
4 8 -5 2.76 0.94
-4 8 5 2.29 0.82
-4 -8 5 1.89 0.88
-4 -8 5 2.43 1.05
-4 -8 5 3.8 1
-4 -8 5 0.76 0.67
-4 -8 5 1.49 0.74
-4 8 4 438.74 12.75
4 8 -4 406.81 12.52
-4 8 4 407.43 12.36
-4 -8 4 414.82 12.71
-4 -8 4 419.05 13.69
-4 -8 4 421.99 12.11
-4 -8 4 428.41 12.44
-4 -8 4 422.52 12.3
4 8 -3 8.56 1.19
4 8 -3 8.77 1.24
-4 -8 3 10.64 1.15
-4 -8 3 11.24 1.34
4 -8 -3 7.62 1.11
-4 -8 3 9.09 1.34
-4 8 3 12.18 1.45
4 8 -2 423.09 12.18
4 8 -2 428.77 11.75
4 8 -2 419.45 12.22
-4 8 2 421.41 12.29
-4 -8 2 411.29 11.92
4 -8 -2 385.02 12.26
-4 -8 2 427.72 12.47
-4 8 2 425.89 12.34
4 8 -1 55.95 2.67
4 8 -1 53.05 2.82
-4 8 1 50.28 2.84
-4 -8 1 46.14 2.49
4 -8 -1 51.71 3.12
4 8 -1 52.41 2.9
-4 -8 1 50.5 2.88
4 8 0 30.62 1.98
4 8 0 29.91 1.94
4 8 0 29.38 1.99
-4 8 0 26.34 2
4 8 0 23.88 1.94
-4 8 0 29.82 2.03
4 -8 0 28.77 2.38
4 -8 0 26.98 1.97
-4 -8 0 27.53 1.99
4 8 0 27.1 1.92
4 8 1 42.59 2.52
4 8 1 37.4 2.31
4 8 1 39.46 2.35
-4 8 -1 42.21 2.53
4 -8 1 43.14 2.45
4 -8 1 42.65 3.04
4 -8 1 43.55 2.71
-4 8 -1 39.35 2.39
4 8 1 42.01 2.46
-4 8 -2 820.03 21.84
4 8 2 806.78 21.87
4 8 2 839.26 21.81
-4 8 -2 826.41 21.82
4 -8 2 843.05 23.26
4 -8 2 826.73 22.53
4 8 2 840.06 22.22
4 -8 2 810.71 21.79
4 8 3 26.16 2.08
4 8 3 29.06 2.13
-4 8 -3 28.44 2.02
4 8 3 32.15 2.36
4 8 3 31.16 2.35
4 -8 3 31.67 2.75
4 -8 3 30.95 2.47
4 -8 3 28.7 2.14
4 -8 4 755.98 20.96
4 -8 4 747.77 21.86
4 -8 4 809.91 22.45
4 -8 4 795.9 22.02
4 8 4 793.1 21.52
-4 8 -4 776.53 20.83
4 8 4 724 20.89
4 -8 4 809.97 21.5
-4 8 -5 14.3 1.63
4 -8 5 17.27 1.92
-4 8 -5 13.63 1.12
4 8 5 12.43 1.46
4 -8 5 12.37 1.79
4 -8 5 14.42 2.01
4 -8 5 13.98 1.94
4 8 5 18.68 2
4 -8 5 14.13 1.7
4 -8 5 9.86 1.44
4 -8 6 9.87 1.54
-4 8 -6 11.86 1.51
-4 8 -6 11.02 1.09
4 -8 6 11.77 1.75
4 -8 6 11.31 1.81
4 8 6 15.41 1.84
4 8 6 12.5 1.52
4 8 6 11.81 1.72
4 8 7 20.25 2.31
4 -8 7 26.07 2.47
4 -8 7 22.8 2.23
-4 8 -7 23.23 1.6
4 -8 7 21.37 2.32
4 8 7 24.95 2.2
4 -8 7 20 2.47
4 8 7 26.4 2.42
4 -8 7 20.12 2.45
4 8 7 23.03 2.03
-4 8 -7 27.02 2.23
-4 8 -8 58.25 3.37
4 8 8 50.26 3.17
4 -8 8 54.52 3.68
4 -8 8 47.5 3.27
-4 8 -8 55.84 2.65
4 -8 8 55.4 3.91
4 8 8 52.24 3.12
4 8 8 54.97 3.44
4 -8 8 61.59 4.33
4 8 8 54.29 3.46
4 -8 8 49.12 4.13
4 8 8 61.16 3.99
4 -8 8 52.3 3.88
4 -8 9 5.37 1.38
4 -8 9 5.51 1.22
4 -8 9 7.91 1.56
-4 8 -9 7.48 1.08
4 8 9 8.28 1.38
4 8 9 8.96 1.39
4 8 9 5.82 1.25
4 -8 9 7.46 1.61
4 -8 9 7 1.69
-4 8 -9 11.59 1.61
4 8 9 6.44 1.34
4 8 9 9.47 1.81
4 -8 9 6.66 1.68
4 -8 10 619.47 18.95
-4 8 -10 638.96 16.73
4 -8 10 674.68 18.66
4 8 10 644.13 17.46
4 8 10 628.98 18.12
4 -8 10 611.67 17.74
4 -8 10 585.73 18.23
4 -8 10 644.68 18.7
-4 8 -10 660.21 17.81
4 8 10 614.73 17.34
4 -8 10 562.26 19.45
4 8 10 605.9 17.58
4 8 10 627.08 19.06
4 -8 11 75.04 3.27
4 8 11 80.02 3.7
4 8 11 86.61 4.28
-4 8 -11 78.18 3.36
4 -8 11 70.55 4.19
4 -8 11 74.32 3.7
4 -8 11 71.03 4.01
4 -8 11 85.69 4.49
-4 8 -11 79.72 3.85
4 8 12 76.62 3.84
4 -8 12 66.08 2.97
4 8 12 70.5 3.22
-4 8 -12 72.72 3.1
4 -8 12 73.66 3.98
-4 8 -12 73.32 3.41
4 -8 13 11.18 1.05
4 8 13 11.96 1.44
-4 8 -13 13.85 1.42
-4 8 -13 11.26 1.11
-4 8 -13 12.59 1.19
4 -8 14 6.11 0.72
4 -8 14 6.47 0.94
4 8 14 6.98 1.03
-4 8 -14 7.38 0.98
4 -8 14 6.85 1.11
-4 8 -14 7.24 0.82
4 8 15 -0.13 0.41
-4 8 -15 0.17 0.33
-4 8 -15 -0.24 0.4
-4 -9 15 7.3 0.72
-4 9 15 7.88 0.86
4 9 -15 8.19 0.85
-4 9 14 67.64 2.98
-4 -9 14 66.43 2.91
-4 -9 14 56.87 2.62
4 9 -14 60.98 2.89
-4 -9 13 29.9 2.12
-4 9 13 25.83 2.01
4 9 -13 30.76 2.17
-4 -9 13 27.04 2.01
-4 -9 12 1.4 0.86
-4 9 12 0.42 0.76
-4 -9 12 0.81 0.78
4 9 -12 0.58 0.89
-4 -9 12 1.83 0.93
-4 -9 11 3.38 1.13
-4 -9 11 1.71 1.03
-4 -9 11 2.37 1.08
-4 9 11 1.72 0.98
4 9 -11 1.13 1.01
-4 -9 11 1.07 0.94
-4 -9 10 0.9 0.91
-4 9 10 0.61 0.61
-4 -9 10 0.52 0.94
-4 9 10 0.33 0.88
-4 -9 10 0.48 0.94
-4 9 10 0.51 0.97
-4 -9 9 0.36 0.93
-4 9 9 1.42 0.93
4 9 -9 1.02 0.95
-4 9 9 0.41 0.72
-4 -9 9 0.36 0.91
-4 9 9 0.17 0.73
-4 9 9 1.33 0.87
-4 -9 9 0.82 0.86
-4 -9 9 0.32 0.86
-4 -9 9 0.85 1.09
-4 -9 8 175.41 6.74
-4 -9 8 170.55 6.83
-4 -9 8 180.98 7.03
-4 9 8 162.15 6.83
-4 9 8 179.07 6.49
4 9 -8 178.88 7.27
-4 9 8 174.06 6.53
-4 -9 8 171.4 7.01
-4 9 8 168.07 6.81
-4 9 8 168.48 6.69
4 9 -8 173.28 6.84
-4 -9 8 165.25 8.04
-4 -9 7 209.93 9.2
4 9 -7 213.07 8.07
-4 9 7 202.81 7.42
-4 9 7 205.17 7.47
-4 9 7 214.33 7.88
-4 9 7 207.86 7.62
-4 -9 7 212.35 7.58
-4 -9 7 206.96 7.72
-4 -9 7 213.4 7.83
-4 -9 6 139.54 5.8
-4 9 6 140.6 6.01
4 9 -6 139.3 6.02
-4 9 6 141.61 5.73
-4 -9 6 139.46 6.06
-4 9 6 151.45 6.14
-4 9 6 132.9 5.62
-4 -9 6 139.07 6.98
-4 -9 6 150.32 5.75
-4 -9 6 134.13 5.76
-4 -9 5 16.97 1.8
-4 9 5 15.55 1.86
4 9 -5 14.72 1.75
-4 9 5 15.88 1.76
-4 -9 5 17.76 2.01
-4 9 5 14.26 1.6
-4 -9 5 16.84 1.68
-4 -9 5 16.37 1.8
-4 -9 5 14.43 2.13
-4 -9 4 7.45 1.16
-4 -9 4 6.72 1.33
-4 9 4 6.22 1.23
4 9 -4 7 1.15
-4 9 4 8.28 1.39
-4 9 4 8.94 1.23
4 9 -4 9.01 1.34
-4 -9 4 6.21 1.04
-4 -9 4 5.76 1.18
-4 -9 3 134.64 5.27
4 9 -3 137.29 4.97
4 9 -3 133.01 5.39
4 9 -3 128.66 5.2
-4 9 3 132.75 5.52
-4 -9 3 129.17 5.57
-4 -9 2 54.2 3
4 9 -2 70.05 3.17
4 9 -2 67.92 3.38
-4 9 2 62.88 3.39
-4 9 2 68.2 3.28
4 9 -2 60.42 3.31
4 -9 -2 58.57 3.38
-4 9 2 64.19 3.44
-4 -9 2 64.19 3.51
-4 -9 1 71.02 3.23
-4 9 1 72.88 3.46
4 9 -1 68.27 3.62
4 9 -1 75.62 3.42
4 9 -1 73.41 3.5
-4 9 1 70.95 3.65
4 -9 -1 74.35 3.99
-4 9 1 76.48 3.66
-4 -9 1 64.26 3.52
-4 9 0 35.55 2.32
4 9 0 35.08 2.49
4 9 0 35.12 2.25
4 9 0 34.96 2.24
-4 9 0 37.92 2.52
4 -9 0 35.15 2.75
4 -9 0 35 2.48
-4 9 0 30.84 2.19
-4 -9 0 33.42 2.34
4 9 1 50.09 2.92
4 9 1 49 3.03
-4 9 -1 49.19 2.81
4 9 1 44.93 2.72
4 9 1 49.31 2.65
-4 9 -1 53.21 3
4 -9 1 46.99 3.37
4 -9 1 52.26 3.13
4 -9 1 54.12 3.24
4 9 1 49.71 2.85
4 -9 1 50.59 2.77
-4 9 -2 27.44 2.08
4 9 2 26.45 2.24
4 9 2 25.93 2.08
4 9 2 27.38 2.12
-4 9 -2 27.69 2.15
4 -9 2 24.81 2.3
4 9 2 28.93 2.29
4 -9 2 32.36 2.82
4 -9 2 26.61 2.32
4 -9 2 27.54 2.08
4 -9 3 0.74 0.69
-4 9 -3 1.21 0.72
4 9 3 0.73 0.75
4 9 3 0.13 0.74
4 -9 3 1.51 0.79
4 -9 3 0.22 0.82
4 -9 3 0.38 0.65
4 9 3 0.32 0.83
4 9 3 0.64 0.71
4 -9 4 1.58 0.78
4 9 4 1.72 0.89
4 9 4 1.85 0.87
4 -9 4 0.84 0.73
-4 9 -4 2.7 0.88
4 -9 4 2.67 0.95
4 -9 4 3.23 1.21
4 -9 4 1.83 0.97
4 9 4 2.2 1.02
4 -9 4 2.2 0.9
4 -9 5 4 1.09
-4 9 -5 5.41 0.76
4 -9 5 7.04 1.37
-4 9 -5 6.24 1.07
4 -9 5 5.25 1.38
4 9 5 6.03 1.3
4 -9 5 5.76 1.32
4 -9 5 5.5 1.47
4 9 5 5.58 1.28
4 9 5 5.56 1.21
4 9 5 6.59 1.28
4 -9 6 0.53 0.76
-4 9 -6 0.92 0.81
-4 9 -6 1.2 0.53
4 -9 6 2.62 1.09
4 9 6 2.83 0.92
4 -9 6 0.93 0.83
4 9 6 0.74 0.78
4 9 6 1.99 0.93
4 9 6 0.98 0.88
4 9 6 0.2 0.76
4 9 7 87 4.82
4 -9 7 92.21 4.88
4 -9 7 76.08 4.27
4 -9 7 80.18 4.42
-4 9 -7 80.6 3.33
4 -9 7 88.35 4.86
4 9 7 86.96 4.24
4 -9 7 71.47 4.75
4 9 7 85.04 4.58
4 -9 7 73.85 4.84
4 9 7 82.82 4.07
-4 9 -7 89.4 4.34
4 9 7 87.68 4.34
-4 9 -8 3.35 1.18
4 -9 8 3.36 1.13
4 -9 8 2.5 1.13
-4 9 -8 1.72 0.68
4 -9 8 0.89 1.1
4 9 8 2 1
4 9 8 2.52 0.99
4 9 8 2.71 0.95
4 -9 8 1.79 1.13
4 -9 8 1.23 0.95
4 9 8 2.14 0.95
4 9 8 1.95 0.98
4 -9 8 0.87 1
-4 9 -9 45.93 2.41
4 -9 9 50.03 3.36
4 9 9 48.07 2.93
4 9 9 46.39 3
4 -9 9 42.51 3.06
4 -9 9 51.51 3.6
-4 9 -9 55.45 3.26
4 9 9 49.23 3.03
4 -9 9 39.39 3.7
4 9 9 51.25 3.71
4 9 9 44.48 3.08
4 -9 9 42.98 3.55
-4 9 -10 89.05 3.62
4 -9 10 91.63 4.69
4 9 10 96.5 4.19
4 9 10 88.37 4.31
4 -9 10 91.66 4.45
4 -9 10 89.5 4.77
4 -9 10 92.89 4.84
-4 9 -10 94.15 4.39
4 9 10 94.53 4.16
4 9 10 85.54 4.24
4 -9 11 1.22 1.08
4 9 11 0.33 0.65
4 9 11 0.7 0.76
-4 9 -11 1.29 0.87
-4 9 -11 0.85 0.68
4 -9 11 0.5 1.03
4 -9 11 1.16 0.82
4 -9 11 0.51 0.6
-4 9 -11 1.04 0.73
4 9 12 62.57 3.17
-4 9 -12 55.99 2.92
-4 9 -12 64.81 2.69
4 -9 12 62.42 3.45
4 -9 12 60.33 3.47
4 9 13 0.29 0.51
-4 9 -13 -0.08 0.5
-4 9 -13 0.06 0.46
4 -9 13 -0.21 0.61
-4 9 -14 2.3 0.59
4 9 14 4.04 0.67
4 -9 14 2.39 0.61
-4 9 -14 3.6 0.57
-4 9 -15 1.23 0.37
4 10 -15 1.81 0.41
4 10 -14 0.85 0.55
-4 10 14 0.97 0.47
-4 -10 14 1.03 0.36
-4 -10 14 0.59 0.52
4 10 -14 1.26 0.35
-4 10 13 0.62 0.53
-4 -10 13 1.07 0.55
4 10 -13 1.47 0.76
-4 -10 13 0.92 0.68
-4 -10 12 44.51 2.73
-4 10 12 47.4 2.6
-4 -10 12 47.84 2.73
-4 -10 12 43.74 2.73
4 10 -12 43.74 2.76
-4 10 11 0.13 0.66
-4 -10 11 1.81 0.95
-4 -10 11 0.82 0.86
-4 -10 11 1.33 0.94
-4 10 10 101.79 4.84
-4 10 10 95.81 4.41
-4 -10 10 99.08 4.59
-4 -10 10 97.56 4.68
-4 -10 10 99.93 4.83
-4 -10 9 35.84 2.76
-4 10 9 37.23 2.84
-4 -10 9 36.7 2.68
-4 -10 9 39.22 2.84
-4 10 9 36.7 2.51
-4 10 9 32.59 2.27
-4 10 9 35.67 2.57
4 10 -9 40.06 2.87
-4 -10 9 36.26 2.83
-4 -10 8 180.93 7.06
4 10 -8 173.91 7.26
-4 10 8 189.04 6.7
-4 10 8 178.85 6.67
-4 10 8 178.37 6.74
-4 10 8 173.38 6.63
-4 -10 8 165.96 8.21
4 10 -8 175.5 6.9
-4 -10 8 176.17 6.98
-4 -10 8 182.47 6.85
-4 -10 7 170.09 6.73
-4 10 7 165.69 6.54
-4 10 7 165.21 6.34
-4 10 7 168.95 6.55
4 10 -7 173.47 7.03
-4 10 7 166.58 6.54
-4 -10 7 168.95 6.49
-4 -10 7 170.63 6.74
4 10 -7 164.87 6.53
-4 -10 6 30.29 2.34
-4 -10 6 32.2 2.52
-4 -10 6 27.97 2.35
-4 10 6 35.13 2.77
4 10 -6 30.99 2.59
-4 10 6 35.04 2.59
-4 10 6 32.61 2.5
-4 -10 6 22.95 2.85
-4 10 6 29.28 2.43
-4 10 6 29.97 2.29
-4 -10 6 30.36 2.66
4 10 -6 34.68 2.56
-4 -10 5 73.75 3.68
-4 -10 5 72.66 3.89
-4 -10 5 74.41 3.85
-4 10 5 69.98 4.03
4 10 -5 71.57 3.96
-4 10 5 74.75 4
-4 10 5 70.75 3.87
-4 -10 5 81.37 5.09
-4 10 5 73.15 3.6
-4 -10 5 73.72 4.18
4 10 -5 76.53 3.82
-4 -10 4 712.66 18.38
-4 -10 4 675.65 18.81
-4 -10 4 654.7 18.55
4 10 -4 690.31 18.23
4 10 -4 666.3 18.9
-4 10 4 662.97 18.91
-4 -10 4 698.75 20.72
4 10 -4 648.97 18.47
4 10 -4 639.92 18.34
-4 10 4 683.33 19.2
-4 -10 4 678.51 19.29
4 10 -3 -0.12 0.58
4 10 -3 0.29 0.86
4 10 -3 0.83 0.74
4 10 -3 0.29 0.63
-4 -10 3 0.54 0.75
-4 -10 3 0.23 0.84
-4 -10 3 1.52 1.06
-4 10 3 0.32 0.91
4 10 -2 545.95 15.98
-4 10 2 555.84 15.55
4 10 -2 576.45 15.58
4 10 -2 551.43 15.75
-4 10 2 565.67 16.15
-4 -10 2 558.73 15.55
4 -10 -2 531.35 15.97
-4 -10 2 558.69 16.27
-4 10 2 561.88 16.12
4 10 -1 51.2 2.88
4 10 -1 48.06 2.78
-4 10 1 49.44 3.11
-4 10 1 54.53 2.97
4 10 -1 48.81 3.08
4 -10 -1 51.96 3.37
-4 10 1 46.13 2.91
-4 -10 1 50.81 3.1
-4 10 0 6.94 1.17
4 10 0 4.25 1.13
-4 10 0 4.71 1.16
-4 10 0 5.93 1.08
-4 -10 0 4.69 1.04
4 10 0 5.55 1.06
4 -10 0 6.74 1.35
4 -10 1 15.71 2.08
-4 10 -1 16.69 1.67
4 10 1 17.02 1.86
4 10 1 18.83 1.8
4 10 2 250.85 8.7
-4 10 -2 272.59 9.02
4 -10 2 280.72 10.19
4 -10 2 267.86 9.46
4 -10 2 238.55 8.66
4 -10 2 268.04 9.37
4 -10 2 262.63 8.56
-4 10 -2 262.58 8.67
4 10 2 258.85 9.01
4 -10 3 58.44 3.75
-4 10 -3 56.24 3.23
4 10 3 55.82 3.35
-4 10 -3 59.54 3.38
4 -10 3 55.26 4.01
4 -10 3 65.64 4.01
4 -10 3 56.51 3.35
4 10 3 58.02 3.28
4 10 3 54.26 3.45
4 -10 4 369.68 11.91
-4 10 -4 396.27 11.83
4 -10 4 391.36 12.3
-4 10 -4 388.46 11.71
4 -10 4 401.66 13.5
4 -10 4 384.43 12.9
4 -10 4 362.22 12.55
-4 10 -4 356.74 10.72
4 10 4 371.37 12.23
4 -10 5 13.85 1.77
4 10 5 14.78 1.93
4 -10 5 17.06 2
-4 10 -5 14.09 1.59
4 10 5 16.63 1.63
4 -10 5 15.83 2.13
4 -10 5 16.07 2.24
4 -10 5 13.88 1.99
4 10 5 17 2.02
-4 10 -5 13.41 1.38
4 10 5 18.34 1.92
4 10 5 12.27 1.8
4 10 6 32.96 2.85
4 10 6 33.28 2.78
4 -10 6 33.81 3.05
4 -10 6 32.59 2.64
4 -10 6 32.52 2.83
4 -10 6 33.88 2.78
-4 10 -6 33.86 1.92
4 -10 6 39.79 3.08
4 10 6 30.05 2.24
4 10 6 36.8 2.59
4 10 6 33.07 2.64
-4 10 -6 33.43 2.59
4 10 7 142.8 6.27
4 10 7 139.18 6.48
-4 10 -7 146.87 5.5
4 -10 7 141.3 6.86
4 10 7 141.42 6.32
4 -10 7 153.05 6.68
4 -10 7 135.09 6.08
4 -10 7 141.71 6.3
-4 10 -7 144.9 4.89
-4 10 -7 143.07 6.58
4 -10 7 158.73 6.8
4 10 7 141.34 5.6
4 -10 7 146.1 7.11
4 10 7 136.23 5.68
-4 10 -7 143.72 5.98
4 10 7 138.25 5.92
4 10 8 104.09 5.47
4 -10 8 101.87 6.11
4 10 8 114.79 5.31
4 -10 8 102.73 5.19
4 -10 8 112.32 5.35
4 -10 8 110.6 5.55
-4 10 -8 109.97 4.03
4 -10 8 107.95 5.07
4 -10 8 109.52 5.56
4 10 8 99.03 4.55
-4 10 -8 118.68 5.15
4 10 8 110.68 4.97
4 -10 8 101.88 5.77
-4 10 -8 107.33 4.57
4 10 8 110.65 4.79
-4 10 -9 9.54 1.09
4 -10 9 9.74 1.55
4 10 9 10.76 1.46
4 10 9 10.17 1.37
-4 10 -9 12.17 1.64
4 10 9 9.02 1.38
-4 10 -9 7.43 1.26
4 -10 9 8.03 1.44
4 -10 9 9.92 1.73
4 10 9 9.65 1.54
4 10 10 172.62 6.49
4 10 10 176.16 6.26
-4 10 -10 178.65 6.57
4 10 10 175.42 6.21
-4 10 -10 178.72 6.3
4 -10 10 170.36 6.6
4 -10 10 183.13 7.19
-4 10 -10 173.33 5.61
4 -10 10 178.6 6.85
4 -10 11 1.16 0.81
-4 10 -11 1.84 0.62
4 10 11 0.86 0.6
4 -10 11 1.24 0.87
-4 10 -11 0.9 0.74
4 -10 11 0.15 0.7
4 -10 11 2.57 0.76
-4 10 -11 1.45 0.81
-4 10 -12 35.33 2.12
4 10 12 34.54 1.98
-4 10 -12 35.45 2.11
-4 10 -12 38.43 1.82
4 -10 12 33.98 2.33
-4 10 -13 2.92 0.69
4 -10 13 3.2 0.79
-4 10 -13 1.81 0.54
4 -10 13 2.6 0.73
4 -10 13 2.44 0.73
4 -10 14 7.63 0.77
4 11 -14 6.15 0.72
-4 -11 14 6.13 0.69
4 11 -13 8.16 0.78
4 11 -13 8.98 1.05
-4 -11 13 8.75 1.02
-4 11 12 6.23 0.83
4 11 -12 6.13 0.82
-4 -11 12 3.3 0.83
-4 -11 12 4.26 0.91
-4 11 11 13.09 1.29
-4 -11 11 11.69 1.55
-4 -11 11 13.65 1.58
-4 -11 11 10.74 1.47
-4 -11 10 12.24 1.72
-4 11 10 15.02 1.45
-4 11 10 15.24 1.77
4 11 -10 14.21 1.67
-4 -11 10 17.46 1.69
-4 -11 10 14.41 1.66
-4 -11 9 5.77 1.23
-4 -11 9 4.01 1.18
-4 11 9 5.22 1.32
-4 -11 9 4.39 1.23
-4 11 9 4.24 0.97
-4 -11 9 3.49 1.05
4 11 -9 5.23 1.23
-4 -11 8 44.27 2.98
-4 11 8 47.65 2.86
-4 11 8 40.83 2.53
4 11 -8 48.28 3.03
-4 -11 8 44.06 2.83
-4 -11 8 47.67 3.08
-4 -11 7 5.32 1.18
-4 -11 7 6.24 1.44
-4 11 7 7.08 1.53
-4 11 7 3.97 1.12
-4 11 7 4 1.12
-4 -11 7 5 1.4
-4 11 7 3.62 0.85
4 11 -7 4.99 1.23
-4 -11 7 5.36 1.26
-4 -11 6 1.15 1.03
-4 -11 6 2.08 0.93
-4 -11 6 2.12 1.07
-4 -11 6 3.17 0.98
4 11 -6 3.67 0.93
4 11 -6 4.16 1.05
-4 11 6 2.4 0.99
-4 11 6 2.29 1.04
-4 -11 6 2.62 1.19
-4 11 6 2.04 0.82
-4 11 6 3.1 1.14
4 11 -6 1.61 0.91
-4 -11 5 11.89 2.1
-4 -11 5 13.83 1.67
4 11 -5 16.32 1.65
4 11 -5 14.51 1.75
-4 11 5 15.07 1.85
-4 11 5 13.91 1.8
-4 -11 5 16.47 1.69
-4 -11 5 15.17 1.8
-4 -11 5 16.41 2.04
-4 11 5 13.67 1.86
4 11 -5 18.13 1.8
-4 -11 4 12.93 2.14
-4 -11 4 15.07 1.68
4 11 -4 18.62 1.73
4 11 -4 14.27 1.64
-4 11 4 16.06 1.92
-4 11 4 14.49 1.83
-4 -11 4 13.72 1.94
-4 -11 4 13.66 1.68
4 11 -4 15.32 1.59
-4 11 4 18.37 2.02
-4 -11 3 138.75 5.56
4 11 -3 139.95 5.47
4 11 -3 139.91 5.64
4 11 -3 135.35 5.21
4 11 -3 136.44 5.74
-4 -11 3 145.7 6.15
-4 -11 3 129.8 6.73
-4 11 3 159.45 6.21
-4 11 2 16.19 1.86
-4 11 2 10.94 1.68
-4 11 2 12.28 1.8
-4 -11 2 11.34 1.68
4 11 -2 14.39 1.64
-4 11 2 12.88 1.48
4 11 -2 11.95 1.72
-4 -11 2 12.95 1.46
4 -11 -1 55.46 3.15
-4 11 1 60.84 3.61
4 11 -1 53.54 3.41
-4 11 1 61.78 3.25
-4 -11 1 57.64 3.43
4 11 -1 56.87 3.18
4 -11 -1 53.94 3.58
-4 11 1 60.26 3.39
4 -11 0 216.87 7.58
-4 11 0 220.75 8.01
-4 11 0 208.98 7.38
4 11 0 213.98 7.95
-4 -11 0 214.78 7.57
4 -11 0 218.59 8.5
-4 11 0 211.27 7.45
4 11 0 212.12 7.58
-4 11 -1 38.42 2.63
4 11 1 44.99 3.04
4 11 1 38.85 2.68
4 -11 1 38.26 2.68
4 -11 1 39.07 3.28
-4 11 -1 41.66 2.92
-4 11 -2 45.78 2.86
4 11 2 39.79 2.98
4 11 2 41.5 2.84
4 -11 2 39.51 2.76
4 -11 2 43.16 3.53
-4 11 -2 42.36 2.96
-4 11 -3 16.59 1.75
-4 11 -3 14.86 1.77
4 -11 3 15.62 1.81
4 11 3 14.59 1.75
4 -11 3 13.29 1.69
4 -11 3 14.87 1.99
4 -11 3 16.98 2.34
4 -11 4 2.71 1.05
4 -11 4 4.43 1.39
4 -11 4 3.44 1.08
-4 11 -4 3.04 0.92
4 -11 4 3 1.12
-4 11 -4 3.38 1.02
4 11 4 2.99 1.11
4 11 5 20.01 2.24
-4 11 -5 19 1.84
4 -11 5 24.28 2.34
-4 11 -5 20.2 1.61
4 11 5 20.01 2.19
4 -11 5 17.39 2.18
4 -11 5 19.25 2
4 -11 5 23.71 2.73
4 11 5 24.32 2.29
4 -11 6 8.73 1.55
4 11 6 10.18 1.69
4 11 6 9.82 1.7
4 -11 6 10.12 1.69
-4 11 -6 8.17 1.12
4 -11 6 9.32 1.67
4 11 6 7.08 1.51
4 11 6 9.22 1.53
4 -11 6 8.04 1.49
4 -11 6 10.98 1.97
4 -11 7 32.28 2.73
4 -11 7 33.68 2.94
4 -11 7 35.8 2.61
4 -11 7 36.52 2.99
4 -11 7 36.05 2.83
-4 11 -7 32.69 2.17
4 11 7 37.84 2.89
-4 11 -7 34.91 2.6
4 11 7 36.06 2.7
4 -11 8 29.67 2.58
4 -11 8 31.46 2.79
4 -11 8 31.92 2.48
4 -11 8 27.51 2.58
4 11 8 27.11 1.91
-4 11 -8 27.14 2
4 11 8 30.58 2.54
-4 11 -8 32.17 2.47
4 11 8 26.07 2.24
4 -11 8 30.79 2.58
4 -11 9 36.01 2.57
4 -11 9 39.66 2.89
-4 11 -9 37.5 2.29
4 11 9 41.28 2.76
4 -11 9 33.14 2.56
4 -11 9 34.53 2.78
-4 11 -9 36.97 2.57
4 11 9 36.07 2.46
-4 11 -10 21.99 1.87
4 11 10 24.42 1.76
4 11 10 23.39 1.9
-4 11 -10 22.28 1.71
4 -11 10 20.77 1.86
4 -11 10 21.84 2.12
4 -11 10 20.05 1.86
-4 11 -11 2.73 0.75
-4 11 -11 1.7 0.76
4 -11 11 1.94 0.78
4 -11 11 2.26 0.8
-4 11 -12 23.71 1.51
4 -11 12 21.82 1.68
-4 11 -12 21.1 1.53
4 -11 12 23.84 1.71
-4 11 -13 4.03 0.61
4 -11 13 2.91 0.64
4 -11 13 2.98 0.62
4 -11 13 3.26 0.67
-4 11 -13 3.2 0.52
-4 -12 13 5.33 0.68
-4 -12 12 11.82 1.1
4 12 -12 12.12 0.98
-4 -12 11 39.11 2.4
-4 -12 11 43.6 2.48
-4 -12 11 45.34 2.5
4 12 -11 43.61 2.43
4 12 -11 41.92 2.11
-4 -12 10 26.04 1.99
4 12 -10 26.24 1.97
4 12 -10 27.42 1.79
-4 -12 9 48.07 2.94
-4 -12 9 54.29 2.88
-4 -12 9 49.85 2.97
-4 -12 9 42.9 2.93
4 12 -9 55.36 3.01
4 12 -9 52.6 2.67
-4 -12 8 26.91 2.21
-4 12 8 33.69 2.28
-4 -12 8 30.33 2.37
-4 -12 8 28.67 2.14
4 12 -8 27.26 2.15
4 12 -8 31.18 2.1
4 12 -7 132.73 5.04
-4 12 7 138.34 5.87
-4 12 7 127.09 5.36
-4 -12 7 140.45 5.27
-4 -12 7 126.81 5.39
-4 -12 7 114.06 5.53
4 12 -7 123.25 5.14
-4 -12 7 124.99 5.34
4 12 -6 13.75 1.47
-4 12 6 10.96 1.73
-4 12 6 8.49 1.45
-4 -12 6 9.25 1.66
-4 -12 6 9.64 1.43
4 12 -6 8.12 1.28
-4 -12 6 9.97 1.33
-4 -12 6 11.44 1.63
-4 -12 5 88.35 5.52
-4 -12 5 83.74 4.09
4 12 -5 87.25 4.02
-4 12 5 90.56 4.52
-4 -12 5 88.68 4.28
-4 -12 5 87.39 4.61
-4 12 5 83.36 4.49
4 12 -5 87.07 3.98
-4 -12 4 13.63 1.57
4 12 -4 14.74 1.6
-4 12 4 14.49 1.89
-4 12 4 13.99 1.86
4 12 -4 13.04 1.43
-4 -12 4 14.09 1.87
-4 -12 4 12.45 1.59
-4 -12 4 14.85 2.26
-4 -12 3 16.09 1.95
4 12 -3 15.46 1.68
-4 -12 3 14.55 1.63
-4 12 3 16.43 1.95
4 12 -2 84.23 4.33
4 12 -2 78.25 3.97
-4 -12 2 86.22 4.4
-4 12 2 87.86 4.36
-4 12 2 81.87 4.44
-4 12 1 501.16 15.19
4 12 -1 481.15 14.97
-4 12 1 508.59 14.28
-4 -12 1 508.74 14.9
4 12 -1 512.93 14.69
-4 -12 1 461.91 16
-4 12 1 507.66 14.73
4 -12 0 23.94 2.1
4 12 0 26.68 2.25
-4 12 0 30.37 2.6
4 12 0 27.17 2.46
-4 12 0 27.35 2.14
-4 -12 0 25.93 2.2
4 -12 0 24.01 2.47
-4 12 0 27.68 2.19
-4 12 -1 2.61 1.1
-4 12 -1 2.65 0.93
4 12 1 2.86 1.23
4 -12 1 1.61 0.94
4 -12 1 2.1 0.9
4 12 1 3.34 1.07
4 -12 2 76.8 4.07
4 12 2 78.29 4.14
-4 12 -2 81.39 3.96
4 12 2 82.71 4.39
4 -12 2 71.48 4.69
-4 12 -2 78.33 4.17
4 -12 2 71.71 3.87
4 -12 3 309.72 10.04
-4 12 -3 305.09 9.9
-4 12 -3 295.52 9.58
4 12 3 269.04 9.87
4 -12 3 303.22 11.3
4 -12 3 272.76 9.55
4 -12 4 32.84 2.67
4 12 4 30.42 2.69
-4 12 -4 35.57 2.54
-4 12 -4 30.94 2.45
4 12 4 32.57 2.71
4 -12 4 27.89 2.38
4 -12 4 27.34 2.97
-4 12 -5 296.01 9.56
4 12 5 284.84 9.82
4 -12 5 278.02 9.2
4 -12 5 284.33 9.94
-4 12 -5 282.49 9.16
4 -12 5 300.51 10.22
4 -12 5 268.96 9.49
4 12 5 283.18 9.98
4 -12 5 296.49 11.17
4 -12 6 27.41 2.42
4 -12 6 30.58 2.32
4 -12 6 34.24 2.7
-4 12 -6 28.42 1.84
4 12 6 29.81 2.59
4 -12 6 30.94 2.66
4 12 6 33.07 2.59
4 12 6 36.09 2.83
4 -12 7 33.54 2.71
4 -12 7 33.51 2.73
4 -12 7 33.41 2.61
4 12 7 39.19 2.85
-4 12 -7 34.44 2.05
4 12 7 33.46 2.55
4 -12 7 36.49 2.46
4 -12 8 5.43 1.11
4 -12 8 4.97 1.22
-4 12 -8 5.64 0.9
4 12 8 5.9 1.27
4 -12 8 3.88 1.13
4 -12 8 3.84 1.22
-4 12 -8 4.82 1.11
4 12 8 5.11 1.1
4 -12 9 34.29 2.29
4 -12 9 35.88 2.53
-4 12 -9 35.35 2.03
4 12 9 37.44 2.49
4 -12 9 32.7 2.39
4 -12 9 39.54 2.74
-4 12 -9 33.53 2.37
4 12 9 33.49 2.19
4 -12 10 28.05 1.98
4 -12 10 30.2 2.18
-4 12 -10 32.52 1.8
4 12 10 26.51 1.93
-4 12 -10 33.46 2.17
4 -12 10 30.43 2.06
4 -12 10 35.49 2.4
-4 12 -11 16.55 1.21
4 -12 11 14.69 1.39
-4 12 -11 15.05 1.33
4 -12 11 14.88 1.31
-4 12 -12 -0.15 0.34
-4 12 -12 1.07 0.52
4 -12 12 0.07 0.41
4 -12 12 0.07 0.43
4 13 -12 2.97 0.54
4 13 -12 3.46 0.48
-4 -13 12 3.3 0.59
-4 -13 11 44.76 2.22
-4 -13 11 43.73 2.22
-4 -13 11 43.05 2.18
4 13 -11 44.19 2.15
4 13 -11 44.57 2
-4 -13 10 5.58 1.05
4 13 -10 6.61 0.97
4 13 -10 5.7 0.86
-4 -13 10 7.13 1.09
4 13 -9 17.84 1.56
4 13 -9 18.17 1.47
-4 -13 9 18.83 1.66
4 13 -8 55.51 2.78
-4 -13 8 52.89 2.97
-4 -13 8 54.47 3.19
-4 13 8 54.34 3.21
-4 -13 8 57.89 3
4 13 -8 56.27 2.87
4 13 -7 6.86 1.05
-4 13 7 7.3 1.38
-4 -13 7 8.52 1.36
-4 -13 7 9.75 1.55
4 13 -7 6.94 1.12
-4 -13 7 7.32 1.18
4 13 -6 47.04 2.74
-4 13 6 46.52 3.12
-4 13 6 50.88 3.07
-4 -13 6 52.78 3
-4 -13 6 46.6 3.15
4 13 -6 47.92 2.65
-4 -13 6 43.56 2.71
4 13 -5 98.57 4.41
-4 13 5 107.88 4.99
-4 13 5 97.27 4.76
-4 -13 5 108.79 4.62
-4 -13 5 112.92 5.15
4 13 -5 100.24 4.14
-4 -13 5 105.68 4.48
4 13 -4 199.14 7.06
4 13 -4 192.56 6.48
-4 -13 4 203.55 7.7
-4 -13 4 216.89 7.2
-4 13 4 216.32 7.72
-4 13 4 199.32 7.62
-4 13 3 61.78 3.5
4 13 -3 51.84 3.07
-4 -13 3 57.15 3.5
4 13 -3 54.83 3.15
-4 -13 3 57.02 3
-4 13 2 15.83 1.89
-4 -13 2 15.4 1.83
-4 13 2 13.4 1.68
-4 -13 2 16.06 2.26
4 13 -2 17.11 1.76
4 13 -1 30.6 2.55
-4 13 1 30.13 2.54
-4 13 1 31.47 2.37
-4 -13 1 25.68 2.22
-4 -13 1 26.86 2.86
4 13 -1 29.29 2.3
4 13 0 4.74 1.09
-4 13 0 2.59 0.85
-4 13 0 1.92 1.07
4 13 0 2.62 1.17
-4 13 0 3.09 0.87
-4 -13 0 1.08 0.69
-4 -13 0 4.69 1.34
4 13 1 26.4 2.33
4 -13 1 35.99 2.54
-4 13 -1 31.78 2.61
4 -13 1 31.48 2.3
4 13 1 30.28 2.6
-4 13 -1 32.06 2.3
4 13 1 36.7 2.8
-4 -13 -1 27.51 2.86
-4 13 -2 4.12 1.19
-4 13 -2 2.7 0.92
4 13 2 3.52 1.17
4 -13 2 3.65 0.99
4 13 2 2.86 1.24
4 -13 2 2.94 1
4 -13 3 0.96 0.76
-4 13 -3 1.56 0.86
-4 13 -3 0.42 0.81
4 13 3 0.17 0.96
4 -13 3 -0.15 0.76
4 13 3 0.53 1.01
4 13 3 -0.18 1.02
4 13 4 1.78 1.08
4 -13 4 2.92 1.03
-4 13 -4 2.97 0.92
4 -13 4 2.14 0.93
4 -13 4 2.98 1.13
-4 13 -4 4.47 1.11
4 13 4 3.85 1.25
4 -13 5 2.11 0.95
4 -13 5 0.91 0.72
4 -13 5 2.88 1.11
4 -13 5 2.44 1.13
-4 13 -5 0.69 0.79
4 13 5 1.29 1.07
4 -13 5 2.13 0.73
4 13 5 2.21 1.01
4 -13 6 2.69 1.04
4 -13 6 2.07 0.9
4 -13 6 2.8 0.84
4 -13 6 4.93 1.22
4 -13 6 3.4 1.2
-4 13 -6 3.1 1.13
4 13 6 5.39 1.24
4 13 6 3.05 1.02
4 -13 7 28.03 2.32
4 -13 7 28.62 2.22
4 13 7 28.89 2.37
4 -13 7 30.94 2.06
4 13 7 25.58 2.12
4 -13 8 5.69 1.14
4 13 8 4.65 1.09
4 -13 8 2.48 0.76
4 -13 8 4.2 1.03
4 -13 9 34.23 2.19
4 -13 9 33.11 2.31
4 -13 9 33.12 2.2
-4 13 -9 31.25 2.08
4 13 9 36.98 2.23
4 -13 9 30.57 1.93
-4 13 -10 29.46 1.81
4 13 10 24.76 1.6
4 -13 10 29.78 1.7
4 -13 10 25.01 1.61
4 -13 10 25.92 1.86
-4 13 -11 7.58 0.85
4 -13 11 6.36 0.83
-4 -14 11 16.13 1.06
-4 -14 11 17.62 1.08
4 14 -11 16.8 0.97
4 14 -11 15.59 0.95
-4 -14 10 -0.22 0.51
-4 -14 10 0.56 0.48
-4 -14 10 0.24 0.51
4 14 -10 -0.06 0.41
4 14 -10 0.54 0.44
-4 -14 9 85.78 3.43
4 14 -9 83.94 3.26
4 14 -9 87.76 3.23
4 14 -8 4.66 0.77
-4 14 8 3.65 0.99
-4 -14 8 3.4 0.87
-4 -14 8 3.75 1.01
4 14 -8 4.27 0.83
4 14 -7 105.47 4.1
-4 -14 7 96.81 3.95
-4 -14 7 105.15 4.2
-4 14 7 115.98 4.69
-4 -14 7 101.37 4.5
4 14 -7 103.96 3.83
4 14 -6 3.58 0.89
-4 14 6 3.18 1.06
-4 -14 6 0.71 0.61
-4 -14 6 4.01 0.91
-4 -14 6 1.85 0.94
4 14 -6 1.88 0.59
-4 14 5 110.19 4.85
-4 14 5 115.48 4.96
-4 -14 5 117.33 4.54
-4 -14 5 114.96 5.03
4 14 -5 112.65 4.57
-4 14 4 30.64 2.42
-4 14 4 27.87 2.27
-4 -14 4 27.44 2.27
4 14 -4 27.22 2.07
-4 -14 4 28.94 1.97
-4 -14 3 62.94 3.53
4 14 -3 64.71 3.34
4 14 -3 61.32 3.11
-4 14 3 65.54 3.49
-4 -14 2 4.79 1.13
-4 14 2 4.39 1.24
4 14 -2 4.77 1.07
-4 14 2 5.42 1.13
4 14 -2 5.42 1.13
4 -14 -1 9.67 1.23
-4 14 1 9 1.53
-4 -14 1 9.16 1.33
4 14 -1 10.95 1.47
-4 14 1 9.52 1.32
4 14 -1 8.94 1.37
-4 14 0 46.77 3.12
4 14 0 48.93 3.13
4 -14 0 40.99 2.64
4 14 0 44.16 2.89
-4 14 -1 0.94 0.88
-4 14 -1 -0.33 0.65
4 14 1 0.32 0.83
4 -14 1 0.81 0.63
-4 14 -2 4.34 1.12
4 14 2 4.19 1.23
4 14 2 7.95 1.54
-4 14 -2 4.54 0.93
4 -14 2 4.02 1
4 -14 2 3.89 0.93
4 14 3 89.4 4.36
4 14 3 83.27 4.28
-4 14 -3 81.66 3.73
4 14 3 81.05 4.22
4 -14 3 82.84 4.21
4 -14 3 84.26 3.91
4 -14 3 82.69 3.98
4 -14 4 1.66 0.79
4 14 4 1.7 0.93
4 14 4 1.58 0.97
4 -14 4 2.8 0.99
-4 14 -4 1.07 0.74
4 -14 4 1.95 0.8
4 -14 5 144.76 5.78
4 14 5 160.68 6.09
4 -14 5 156.36 6.13
4 -14 5 152.34 6.11
-4 14 -5 161.53 5.71
4 14 5 151.11 6.11
4 -14 5 151.95 5.74
-4 14 -6 2.01 0.81
4 -14 6 1.24 0.8
4 -14 6 2.85 1
4 -14 6 3.37 0.87
4 -14 7 121.76 4.93
4 -14 7 123.59 5.03
-4 14 -7 127.09 4.72
4 -14 7 117.97 4.7
4 14 7 129.44 5.06
4 -14 8 0.1 0.55
4 14 8 0.11 0.66
4 -14 8 0.6 0.42
4 -14 8 0.69 0.6
4 14 9 74.71 3.04
4 -14 9 71.19 3.06
4 -14 9 73.65 2.99
4 -14 9 72.3 3.17
-4 14 -10 8.35 0.85
4 -14 10 9.94 0.9
4 -14 10 9.8 0.93
-4 -15 9 54.78 2.3
4 15 -9 52.46 2.14
-4 -15 9 54.33 2.35
-4 -15 9 54.63 2.13
4 15 -8 0.41 0.41
-4 -15 8 -0.09 0.57
-4 -15 8 0.32 0.48
4 15 -7 0.4 0.52
-4 -15 7 0.2 0.63
-4 -15 7 0.43 0.52
-4 -15 6 0.22 0.66
4 15 -6 0.9 0.63
-4 15 6 0.22 0.66
-4 -15 6 0.08 0.49
-4 -15 5 32.51 2.22
-4 15 5 26.97 2.03
4 15 -5 33.09 2.03
-4 -15 4 -0.62 0.74
-4 15 4 -0.23 0.65
4 15 -4 -0.11 0.66
-4 -15 3 94.12 4.08
-4 15 3 89.8 3.93
4 15 -3 92.26 3.96
-4 -15 2 12.06 1.4
4 15 -2 13.74 1.47
4 -15 -2 11.33 1.24
4 15 -2 11.39 1.26
-4 15 2 12.78 1.35
4 15 -1 47.4 2.95
4 -15 -1 48.48 2.58
-4 -15 1 48.61 2.55
4 15 -1 47.97 2.7
4 -15 0 -0.22 0.56
4 15 0 -0.63 0.73
4 -15 1 1.08 0.85
4 15 1 2.9 0.91
4 -15 1 1.89 0.69
4 15 2 10.78 1.4
4 -15 2 6.36 1.02
4 -15 2 9.59 1.38
4 15 2 8.86 1.32
-4 15 -2 7.28 0.96
4 15 3 -0.13 0.68
4 -15 3 0.22 0.54
4 -15 3 -0.53 0.8
-4 15 -3 0.36 0.5
4 15 3 0.67 0.77
4 15 4 2.06 0.89
4 15 4 2.49 0.84
4 -15 4 1.02 0.77
-4 15 -4 1.46 0.64
4 -15 4 2.31 0.72
4 -15 4 2.19 0.71
4 15 5 3.86 1.02
-4 15 -5 3.11 0.76
4 -15 5 3.01 0.92
4 -15 5 1.78 0.76
4 -15 5 4.52 0.83
-4 15 -6 6.4 0.91
4 -15 6 4.51 0.92
4 -15 6 4.91 0.97
4 -15 6 5.48 0.84
4 15 7 7.64 1.07
-4 15 -7 6.87 0.87
4 -15 7 7.04 0.99
4 -15 7 6.14 0.97
4 -15 7 5.25 0.84
4 15 8 0.29 0.44
4 -15 8 0.16 0.48
4 -15 8 -0.21 0.4
4 -15 8 -0.2 0.42
4 -15 8 -0.12 0.38
-4 15 -8 -0.06 0.41
4 -15 9 22.92 1.25
-4 15 -9 23.74 1.25
-4 -16 7 4.91 0.71
4 16 -7 5.49 0.66
4 16 -7 4.95 0.65
-4 -16 6 87.96 3.3
4 16 -6 83.55 3.2
4 16 -6 80.17 3.08
-4 -16 5 31.85 1.87
4 16 -5 30.71 1.85
4 16 -5 29.99 1.75
-4 -16 4 22.21 1.59
4 16 -4 24.61 1.71
4 16 -4 23.34 1.59
4 16 -3 36.51 2.18
-4 -16 3 33.32 1.94
4 16 -2 5.09 1.01
4 -16 -2 4.22 0.81
4 16 -1 11.7 1.31
4 -16 -1 11.89 1.21
4 16 -1 12.26 1.13
4 16 0 0.45 0.57
4 -16 0 0.82 0.65
4 16 1 12.21 1.31
4 -16 1 15.32 1.49
4 -16 1 15.91 1.47
4 16 2 10.01 1.19
4 -16 2 10.9 1.25
4 -16 2 10.79 1.28
4 16 2 12.24 1.29
4 16 3 1.39 0.69
4 -16 3 1.03 0.65
4 -16 3 1.61 0.64
4 16 3 0.99 0.6
4 16 4 19.48 1.53
4 -16 4 16.04 1.43
4 16 5 41.14 2.21
4 -16 5 45.95 2.29
4 16 6 23.54 1.52
4 -16 6 25.61 1.53
4 -16 6 25.43 1.56
4 16 7 16.44 1.11
4 -16 7 14.62 1.01
4 -16 7 14.7 1.07
4 17 -5 4.51 0.57
4 17 -5 4.8 0.57
4 17 -4 12.34 1
4 17 -3 48.38 2.2
4 -17 -3 47.73 2.15
4 17 -2 9.29 0.98
4 -17 -2 10.16 1
4 -17 -1 8.69 0.98
4 17 0 5.7 0.62
4 -17 0 7.81 0.93
4 -17 0 6.16 0.7
4 17 1 0.75 0.46
4 17 1 0.63 0.41
4 -17 1 0.25 0.37
4 -17 1 0.31 0.49
4 17 2 24.14 1.45
4 -17 2 24.24 1.52
4 -17 2 20.06 1.31
4 17 2 24.29 1.39
4 -17 3 4.36 0.69
4 -17 3 3.85 0.59
4 17 3 2.72 0.57
4 17 4 2.29 0.5
4 17 5 0.8 0.35
-5 0 17 0.19 0.43
-5 0 17 0.1 0.57
-5 0 16 -0.27 0.73
-5 0 16 -0.2 0.55
-5 0 16 -0.08 0.48
-5 0 15 0.34 0.87
-5 0 15 0.47 0.67
-5 0 15 -0.26 0.77
-5 0 14 32.2 2.4
-5 0 14 30.03 2.72
-5 0 14 30.16 2.2
-5 0 13 -0.51 1.02
-5 0 13 0.22 0.99
-5 0 13 0.44 0.82
5 0 -12 247.22 8.69
-5 0 12 215.01 8.9
-5 0 12 224.26 8.41
-5 0 12 225.88 8.07
5 0 -11 0.9 0.94
-5 0 11 -0.22 1.04
-5 0 11 -0.18 0.91
-5 0 11 0.16 0.84
-5 0 10 487.24 15.41
-5 0 10 509.74 14.28
-5 0 10 507.3 15.06
5 0 -10 526.96 15
-5 0 9 -0.21 0.53
-5 0 9 1.42 1.22
5 0 -9 1.22 0.71
5 0 -9 0.54 0.57
-5 0 9 1.7 0.83
-5 0 9 0.11 0.5
-5 0 9 0.78 1
-5 0 9 -0.17 0.81
-5 0 8 35.31 2.36
5 0 -8 40.11 2.54
5 0 -8 33.51 2.28
-5 0 8 30.82 2.42
-5 0 8 32.46 2.06
-5 0 8 30.94 2.58
-5 0 8 33.59 3.15
-5 0 8 33.7 2.1
-5 0 7 0.38 0.5
-5 0 7 -0.22 0.94
5 0 -7 1.32 0.68
5 0 -7 0.23 0.53
-5 0 7 0.32 0.69
5 0 -6 227.94 7.14
5 0 -6 226.07 7.14
5 0 -5 1.38 0.62
-5 0 5 -0.68 0.76
5 0 -4 131.17 4.7
-5 0 4 126.67 5.35
5 0 -3 0.16 0.55
5 0 -3 0.27 0.55
5 0 -2 1028 25.78
5 0 -2 1085.45 26.35
5 0 -2 1023.43 26.43
5 0 -2 1067.98 27.02
5 0 -1 0.2 0.39
5 0 -1 -0.09 0.51
5 0 -1 0.55 0.52
5 0 -1 -0.11 0.58
5 0 0 1453.37 37
5 0 0 1534.87 37.14
5 0 0 1528.45 37.75
5 0 1 0.09 0.47
5 0 1 -0.11 0.63
5 0 2 1074.31 27.69
-5 0 -2 1085.02 27.1
5 0 3 0.5 0.67
5 0 3 1.06 0.73
5 0 4 1167.21 30.95
5 0 4 1216.81 30.7
-5 0 -4 1196.79 29.99
5 0 5 1.75 0.89
5 0 5 1.02 0.63
-5 0 -5 -0.1 0.56
5 0 6 1561.63 40.37
5 0 6 1543.75 39.45
-5 0 -6 1569.93 38.99
5 0 7 0.83 0.6
-5 0 -7 0.49 0.72
5 0 7 -0.17 0.72
5 0 7 0.38 0.55
5 0 7 -0.26 0.57
5 0 7 -0.2 0.82
-5 0 -8 119.96 4.86
5 0 8 103.5 4.64
5 0 8 104.18 4.24
5 0 8 107.51 5.17
5 0 8 107.85 4.44
5 0 8 104.17 5.49
5 0 8 112.32 4.76
5 0 9 0.53 0.72
5 0 9 2.21 0.8
5 0 9 0.23 0.8
5 0 9 0.48 0.6
-5 0 -9 1.07 0.64
5 0 9 0.59 0.79
5 0 10 89.88 4.92
5 0 10 82.73 4.5
5 0 10 83.33 3.88
5 0 10 85.38 5.67
5 0 10 82.17 4.9
-5 0 -10 88.87 4.38
5 0 10 90.94 5.34
5 0 11 0.44 0.84
5 0 11 -0.26 0.82
-5 0 -11 -0.34 0.74
5 0 11 0.19 0.79
5 0 11 -0.39 0.7
5 0 11 -0.32 1.01
-5 0 -12 229.03 8
5 0 12 200.49 8.12
5 0 12 203.31 7.93
5 0 12 206.83 7.21
5 0 12 200.93 8.85
5 0 13 0.25 0.81
5 0 13 -0.17 0.93
5 0 13 -0.19 0.98
5 0 14 127.86 4.82
5 0 14 128.25 5.25
5 0 15 -0.09 0.62
5 0 15 -0.27 0.79
5 0 15 0.45 0.63
5 0 16 13.46 1.34
5 0 17 0.29 0.33
-5 -1 17 0.66 0.51
-5 -1 17 0.09 0.55
-5 1 17 0.05 0.37
-5 -1 16 18.23 1.61
-5 1 16 17.86 1.43
-5 -1 16 18.27 1.79
-5 1 16 18.89 1.52
-5 -1 15 0.55 0.73
-5 -1 15 -0.34 0.78
-5 -1 15 -0.09 0.51
-5 1 15 0.13 0.75
-5 1 15 0.12 0.61
-5 -1 14 1.98 1.09
-5 1 14 2.33 0.83
-5 -1 14 1.5 0.73
-5 1 14 2.92 1.09
-5 1 14 2.12 0.82
-5 -1 14 0.91 0.67
-5 -1 13 6.6 1.28
-5 -1 13 10.94 1.96
-5 1 13 11.9 1.79
-5 -1 13 9.17 1.43
-5 1 13 11.39 1.5
5 -1 -12 210.09 7.83
-5 -1 12 212.98 7.54
-5 1 12 210.44 7.43
-5 -1 12 183.13 8.07
-5 -1 12 178.86 7.2
-5 1 12 198.38 7.89
-5 -1 11 -0.33 0.94
-5 -1 11 -0.22 0.97
-5 1 11 -0.4 0.94
-5 -1 11 0.69 0.66
5 -1 -11 0.18 0.89
5 1 -11 -0.16 0.59
-5 -1 11 -0.16 0.78
-5 1 11 -0.46 0.9
-5 -1 10 7.02 1.08
-5 -1 10 3.76 1.08
-5 1 10 9.06 1.62
-5 -1 10 5.79 1.04
-5 1 10 5.95 1.16
-5 -1 10 5.28 1.17
5 -1 -10 5.88 1.37
5 1 -10 6.59 1.2
-5 -1 9 40.08 2.69
-5 1 9 42.2 2.69
5 -1 -9 40.47 2.75
5 1 -9 43.76 2.79
5 -1 -9 41.25 2.49
-5 -1 9 38.57 2.38
-5 1 9 42.15 3.04
-5 1 9 37.9 2.93
-5 -1 9 38.49 2.73
-5 -1 9 39.79 3.63
-5 -1 9 38.48 3
-5 -1 9 37.87 2.35
-5 -1 8 19.08 1.8
-5 1 8 20.44 1.79
5 -1 -8 24.45 1.99
5 1 -8 20.02 1.87
5 -1 -8 19.81 1.66
-5 1 8 20.73 1.59
-5 -1 8 17.55 1.58
-5 1 8 20.63 2.03
-5 -1 8 15.51 1.73
-5 -1 8 18.75 2.42
-5 -1 8 19.23 2.07
-5 -1 8 18.51 1.61
-5 1 8 21.54 1.58
5 -1 -7 56.17 2.98
5 1 -7 58.72 3.08
5 -1 -7 58.13 2.86
-5 -1 7 49.13 2.68
-5 1 7 57.42 3.28
-5 -1 7 53.04 2.71
-5 -1 7 54.79 3.8
-5 -1 7 54.37 3.29
5 -1 -6 723.36 19.13
5 1 -6 730.78 19.33
5 -1 -6 739.68 19.02
-5 -1 6 697.36 20.6
-5 -1 6 698.01 19.12
-5 1 6 717.89 19.08
5 1 -5 80.75 3.5
5 -1 -5 80.23 3.33
-5 -1 4 789.48 21.92
5 1 -4 827.85 21.08
5 -1 -4 822.59 20.87
-5 -1 4 796.42 20.01
5 -1 -3 34.73 2.28
5 -1 -3 38 2.07
5 1 -3 35.13 2.13
5 -1 -3 35.11 2.04
5 -1 -2 1085.16 27.17
5 -1 -2 1035.29 26.55
5 1 -2 1055.82 26.72
5 1 -2 1013.81 25.71
5 -1 -1 1196.57 30.81
5 1 -1 1202.98 30.44
5 1 -1 1156.99 29.77
5 -1 0 75.96 3.49
5 1 0 78.41 3.57
5 1 0 76.17 3.28
5 -1 0 75.49 3.13
5 1 0 73.49 3.01
5 -1 1 11.56 1.31
5 1 1 15.22 1.3
-5 -1 -2 1434.62 35.17
5 1 2 1440.65 35.9
5 1 2 1393.53 35.64
5 -1 2 1416.95 35.83
5 -1 3 125.27 4.96
-5 -1 -3 126.13 4.44
5 1 3 130.27 4.96
5 1 3 120.83 4.9
5 -1 3 123.68 5.03
5 -1 4 1015.47 26.79
-5 -1 -4 1022.51 26.06
5 1 4 1050.47 26.74
5 1 4 1033.62 27.06
5 -1 4 1021.46 27.16
5 -1 5 28.89 2.13
-5 -1 -5 28.33 1.89
5 1 5 27.99 2.08
5 1 5 30.81 2.4
5 -1 5 27.09 2.29
5 -1 6 197.13 7.1
-5 -1 -6 208.79 6.78
5 1 6 205.41 7.02
5 1 6 186.62 7.49
5 -1 6 197.7 7.74
5 -1 7 6.27 1.16
5 1 7 6.34 0.97
5 -1 7 3.57 0.78
5 1 7 3.28 0.81
5 -1 7 4.23 0.99
-5 -1 -7 4.32 0.97
5 -1 7 2.74 0.86
5 1 7 3.33 1.21
5 -1 7 4.32 1.26
5 -1 8 96.85 4.88
5 1 8 100.58 4.12
5 -1 8 100.86 4.09
5 -1 8 100.1 4.62
5 -1 8 101.17 4.62
-5 -1 -8 109.33 4.62
5 1 8 104.19 4.41
5 1 8 99.59 4.22
5 -1 8 93.63 4.56
5 1 8 106.47 5.44
5 1 9 0.93 0.74
5 -1 9 1.15 0.62
5 1 9 0.76 0.86
5 -1 9 1.29 0.73
5 -1 9 1.18 0.8
5 -1 9 1.35 0.67
-5 -1 -9 1.22 0.64
5 -1 9 1.97 0.75
5 1 9 1.01 0.77
5 -1 9 1.23 0.91
5 -1 10 3.54 1.17
5 1 10 0.2 0.88
5 -1 10 1.35 0.82
5 1 10 0.63 0.66
5 -1 10 0.86 0.65
-5 -1 -10 0.66 0.76
5 -1 10 0.25 0.9
5 -1 10 1.55 1.19
5 -1 10 0.52 0.81
5 -1 11 11.2 1.76
5 -1 11 6.16 1.18
5 -1 11 10.48 1.55
5 1 11 10.15 1.67
5 1 11 11.81 1.45
5 -1 11 8.77 1.31
-5 -1 -11 10.4 1.52
5 -1 11 11.22 1.86
5 -1 11 11.13 2.19
5 1 11 8.24 1.76
5 -1 11 6.68 1.69
5 -1 12 146.19 5.7
5 1 12 141.31 7.06
5 -1 12 133.08 6.96
5 1 12 152.84 5.68
5 -1 12 153.21 5.68
-5 1 -12 141.71 6.04
-5 -1 -12 143.43 6.1
5 -1 12 149.74 6.14
5 -1 12 145.41 6.49
5 1 12 140.56 6.39
5 1 13 2.73 1.15
5 -1 13 1.36 0.83
5 -1 13 0.56 1.03
5 1 13 0.86 0.84
5 -1 13 1.94 0.9
5 1 14 79.28 4.01
5 -1 14 67.99 3.48
5 -1 14 72.83 4.01
5 -1 14 74.37 3.43
5 1 14 76.99 3.47
5 -1 15 3.39 0.95
5 1 15 5.3 1.05
5 -1 15 4.49 0.87
5 1 15 5.47 0.96
5 -1 15 4.28 0.89
5 1 16 29.03 1.8
5 -1 16 24.83 1.73
5 -1 17 10.61 0.88
-5 2 17 1.04 0.59
-5 -2 17 0.87 0.6
-5 2 17 0.55 0.44
-5 -2 17 0.39 0.45
-5 2 16 -0.37 0.74
-5 -2 16 0.5 0.66
-5 2 16 -0.83 0.64
-5 -2 16 -0.91 0.7
-5 2 15 1.9 0.93
-5 -2 15 0.79 0.82
-5 2 15 0.98 0.73
-5 2 15 1.39 0.62
-5 -2 15 1.57 0.89
5 2 -15 1.02 0.48
-5 2 14 34.36 2.32
-5 2 14 38.79 2.43
-5 -2 14 38.84 2.51
-5 2 14 41.6 2.97
-5 2 14 38.79 3.05
-5 -2 14 42.28 3.09
-5 -2 13 60.96 3.48
-5 2 13 67.82 3.47
-5 2 13 50.49 3.59
-5 2 13 54.38 3.77
-5 -2 13 62.96 3.99
-5 -2 12 179.9 6.24
-5 -2 12 178.94 6.88
-5 2 12 172.74 6.63
5 -2 -12 187.24 7.18
5 2 -12 182.41 7.1
-5 2 12 168.27 7.39
-5 -2 12 177.98 7.58
-5 -2 12 166.83 6.37
-5 2 12 160.05 7.22
-5 -2 11 211.94 7.17
-5 -2 11 212.95 7.77
-5 2 11 213.33 7.59
5 -2 -11 228.99 8.1
5 2 -11 219.27 7.94
5 2 -11 215.82 7.91
-5 2 11 199.88 8.26
-5 -2 11 190.61 8.14
-5 -2 11 194.52 7.28
-5 2 11 197.83 8.2
-5 -2 10 664.81 19.27
-5 2 10 663.34 20.29
-5 -2 10 684.32 18.99
-5 -2 10 703.28 19.07
-5 -2 10 692.86 19.66
-5 2 10 702.26 19.49
5 -2 -10 746.31 19.99
5 2 -10 736.14 19.92
5 2 -10 749.35 20.09
-5 -2 9 82.49 4.14
-5 2 9 88.77 4.12
5 -2 -9 88.17 4.24
5 2 -9 96 4.35
5 2 -9 88.32 4.34
-5 2 9 88.83 4.67
-5 -2 9 75.14 3.88
-5 2 9 80.14 4.5
-5 2 9 81.86 5.28
-5 -2 9 90.7 5.48
-5 -2 9 80.88 3.79
-5 2 9 82.49 4.57
-5 -2 9 81.99 4.53
-5 -2 9 85.69 3.87
-5 -2 8 629.74 18.08
-5 2 8 648.93 17.98
5 -2 -8 695.34 18.22
5 2 -8 671.73 18.12
5 2 -8 681.78 18.47
5 -2 -8 668.43 17.54
-5 -2 8 623.58 17.91
-5 2 8 672.01 18.84
-5 2 8 623.91 19.99
-5 -2 8 677.71 20.22
-5 -2 8 660.05 17.75
-5 2 8 628.75 18.73
-5 -2 8 639.07 18.74
-5 -2 8 633.04 17.71
5 2 -7 2.51 0.81
5 -2 -7 1.2 0.73
5 -2 -7 0.59 0.48
-5 2 7 0.77 0.75
-5 -2 7 0.11 0.57
-5 2 7 0.48 0.77
-5 -2 7 0.16 0.66
-5 -2 7 0.77 0.55
-5 2 7 0.88 0.82
-5 -2 7 0.44 0.72
-5 -2 6 61.58 2.95
-5 2 6 56.15 2.93
-5 -2 6 63.69 3.18
5 -2 -6 62.19 3.03
5 2 -6 65.71 3.09
5 2 -6 67.71 3.32
5 -2 -6 64.49 2.89
-5 2 6 60.92 3.8
-5 -2 6 59.59 3.79
-5 -2 5 37.44 1.89
5 2 -5 38.8 2.35
5 -2 -5 38.6 2.11
-5 2 5 35.55 2.73
-5 -2 5 41.37 2.87
5 -2 -4 18.96 1.55
5 2 -4 18.38 1.57
5 -2 -4 20.63 1.46
-5 2 4 16.84 1.77
-5 -2 4 18.25 1.82
5 -2 -3 517.77 14.53
5 2 -3 527.83 14.09
5 -2 -3 530.16 14.08
5 2 -3 547.05 14.47
5 -2 -3 512.34 14.06
-5 2 3 523.41 14.91
-5 -2 3 531.9 14.93
5 2 -2 499.24 13.1
5 -2 -2 504.73 13.08
5 2 -2 466.56 13.32
5 -2 -2 467.57 13.6
5 2 -1 3.58 0.7
5 -2 -1 3.6 0.65
5 2 -1 3.47 0.72
5 -2 -1 3.57 0.86
5 2 -1 2.43 0.48
5 2 0 16.25 1.3
5 -2 0 15.6 1.29
5 2 0 15.61 1.2
5 -2 0 16.97 1.55
5 2 1 388.85 11.15
5 -2 1 414.62 11.77
5 2 2 411.27 12.03
-5 2 -2 431.54 11.7
-5 -2 -2 439.4 11.7
5 -2 2 418.8 12.38
5 2 3 107.15 4.46
-5 2 -3 106.73 3.99
-5 -2 -3 110.33 4.01
5 2 3 107.06 4.44
5 2 4 7.4 1.2
5 -2 4 7.17 1.28
-5 -2 -4 8.51 1.04
-5 2 -4 6.45 0.96
5 -2 4 8.04 1.21
5 2 4 9.22 1.21
5 2 5 242.52 8.35
5 -2 5 246.11 8.64
5 -2 5 235.18 8.09
-5 2 -5 235.9 7.45
-5 -2 -5 235.17 7.41
5 2 5 232.98 7.83
5 2 6 1.4 0.93
5 -2 6 0.38 0.83
5 -2 6 0.15 0.62
-5 2 -6 0.77 0.66
-5 -2 -6 0.11 0.58
5 -2 6 0.85 0.68
5 -2 7 205.58 7.49
5 2 7 201.92 6.83
5 2 7 204.92 8.01
5 -2 7 218.78 8.44
5 2 7 202.28 7.55
5 -2 7 218.67 7.71
5 -2 7 206.72 7.08
5 -2 7 200.55 7.44
-5 2 -7 205.94 7.01
-5 -2 -7 214.75 7.1
5 2 7 204.57 6.65
5 -2 7 183.71 6.35
5 -2 7 202.73 7.13
5 -2 8 3.05 0.87
5 2 8 3.59 1.11
5 -2 8 3.36 1.12
5 -2 8 2.99 0.77
5 2 8 3.81 0.82
5 -2 8 2.18 0.75
5 -2 8 1.45 0.72
-5 2 -8 2.86 1
-5 -2 -8 3.42 0.89
5 2 8 2.48 0.74
5 -2 8 3.52 0.98
5 2 8 2.79 1.16
5 -2 9 17.51 1.73
5 -2 9 17.29 1.87
-5 2 -9 22.42 1.98
-5 -2 -9 21.85 1.98
5 -2 9 20.32 1.86
5 2 9 16.91 2.08
5 2 9 16.39 1.58
5 -2 9 17.94 1.63
5 2 9 22.32 2.24
5 -2 9 20.82 2.19
5 2 9 20.21 2.63
5 -2 9 23.3 2.74
5 -2 9 19.28 2.46
5 2 9 24.54 2.62
5 -2 9 18.82 2.5
-5 2 -10 12.81 1.63
-5 -2 -10 15.06 1.76
5 -2 10 11.94 1.53
5 2 10 15.55 2.07
5 2 10 12.07 1.44
5 -2 10 11.9 1.38
5 2 10 12.53 1.82
5 -2 10 10.71 1.73
5 -2 10 11.14 2.01
5 2 10 10.39 2
5 -2 10 12.92 2.22
5 -2 10 12.31 2.12
-5 2 -11 10.79 1.56
-5 -2 -11 13.95 1.71
5 2 11 7.66 1.53
5 -2 11 11.69 1.48
5 2 11 11.24 1.42
5 -2 11 9.54 1.33
5 -2 11 15.39 2.01
5 2 11 11.62 1.77
5 -2 11 11.77 1.65
5 -2 11 8.95 1.8
5 2 11 9.38 2.02
5 -2 11 10.09 2.07
5 2 11 10.92 1.9
5 -2 11 9.28 1.85
5 -2 12 57.51 3.38
5 2 12 62.84 3.23
5 -2 12 57.62 3.08
-5 2 -12 51.69 3.29
-5 -2 -12 58.43 3.47
5 -2 12 57.15 4.27
5 2 12 56.08 4.13
5 2 12 50.9 3.58
5 -2 12 55.58 3.64
5 2 12 54.06 3.69
5 -2 12 56.29 3.24
5 -2 13 69.78 3.59
5 -2 13 81.51 3.75
5 -2 13 74.61 4.18
5 2 13 74.26 4.25
5 2 13 66.59 4.03
5 -2 13 78.81 3.61
5 2 13 75.09 3.6
5 -2 14 59.5 2.88
5 2 14 46.47 3.1
5 -2 14 49.18 3.14
5 2 14 55.21 3.38
5 -2 14 57.67 2.85
5 2 14 49.6 2.69
5 2 14 58.4 2.92
5 2 15 37.16 2.41
5 2 15 33.36 2.29
5 -2 15 33.29 1.97
5 -2 16 21.85 1.35
5 2 16 22.22 1.6
5 -2 16 23.82 1.57
-5 3 17 0.58 0.49
-5 -3 17 0.95 0.51
-5 3 17 0.97 0.45
-5 -3 17 0.76 0.52
-5 3 16 18.55 1.59
-5 3 16 15.8 1.52
-5 -3 16 18.71 1.64
-5 3 15 2.16 0.99
-5 -3 15 2.29 0.91
-5 3 15 3.19 0.99
5 3 -15 1.61 0.59
5 3 -14 34.24 2.25
-5 3 14 37.67 2.24
-5 -3 14 44.3 2.7
-5 3 14 38.7 2.92
-5 3 14 43.88 3.06
-5 -3 14 43.08 3
-5 -3 13 113.8 4.54
-5 3 13 101.7 4.39
-5 3 13 126.77 5.01
-5 -3 13 125.46 5.24
-5 3 13 100.89 5.35
-5 3 13 122.14 5.66
-5 -3 13 106.43 5.36
-5 -3 12 35.03 2.95
-5 3 12 30.07 2.86
-5 3 12 34.9 2.94
-5 -3 12 32.49 2.31
-5 -3 12 31.66 2.58
-5 3 12 32.7 2.44
5 -3 -12 35.94 2.75
5 3 -12 31.17 2.58
5 3 -12 26.72 2.49
-5 3 11 172.26 7.35
-5 -3 11 175.35 7.38
-5 3 11 162.13 7.34
-5 -3 11 174.01 6.37
-5 -3 11 179.02 6.54
-5 -3 11 173.77 6.95
-5 3 11 184.47 6.82
5 -3 -11 183.93 7.05
5 3 -11 182.5 7.03
5 3 -11 182.55 7.24
-5 3 10 1.26 1.14
-5 -3 10 0.94 0.73
-5 -3 10 3.01 0.94
-5 -3 10 0.17 0.96
-5 3 10 0.15 0.95
5 -3 -10 0.98 0.95
5 3 -10 2.56 0.95
5 3 -10 0.18 0.83
5 -3 -9 54.04 3.15
5 3 -9 44.3 2.86
5 3 -9 48.76 3.18
-5 3 9 42.42 3.25
-5 -3 9 43.75 2.76
-5 -3 9 48.98 2.85
-5 3 9 50.82 3.99
-5 -3 9 44.48 3.77
-5 -3 9 44.09 2.98
-5 3 9 47.35 2.9
-5 3 8 49.31 3.75
-5 -3 8 49.68 3.74
-5 -3 8 41.97 2.81
-5 3 8 44.7 2.76
-5 -3 8 45.91 2.76
-5 3 8 41.3 2.98
-5 -3 8 43.28 2.99
-5 -3 8 50.28 2.81
5 -3 -8 50.06 2.88
5 3 -8 45.17 2.76
5 3 -8 48.18 3.06
5 -3 -7 46.78 2.72
5 3 -7 51.37 2.8
5 3 -7 50.81 3.03
-5 3 7 46.37 3.01
-5 -3 7 51.87 3.13
-5 -3 7 49.06 2.78
-5 3 7 49.65 3.6
-5 -3 7 51.98 3.65
-5 -3 7 46.58 2.71
5 3 -6 875.57 22.62
5 -3 -6 870.6 21.63
-5 -3 6 831.64 21.83
-5 3 6 801.48 23.42
-5 -3 6 845.01 23.58
-5 -3 6 831.56 22.16
-5 -3 6 823.96 22.02
-5 3 6 836.1 22.06
-5 3 5 867.95 23.92
-5 -3 5 888.18 23.97
-5 -3 5 836.94 22.5
5 -3 -5 875.83 22.28
5 3 -5 911.11 23.17
-5 3 4 868.92 24.03
-5 -3 4 925.77 24.14
5 -3 -4 878.61 23.16
5 3 -4 914.25 23.46
-5 3 3 801.49 21.81
-5 -3 3 828.8 21.85
5 -3 -3 801.88 21.46
5 3 -3 836.6 20.99
5 -3 -3 827.07 20.93
5 3 -3 800.76 21.39
5 -3 -2 245.77 7.9
5 3 -2 256.07 7.39
5 -3 -2 250.76 7.32
5 3 -2 228.79 7.58
5 3 -1 10.94 1.08
5 -3 -1 13.17 1.16
5 3 -1 12.12 0.93
5 3 0 447.7 12.78
5 -3 0 475.33 13.24
5 3 0 454.27 12.25
5 3 1 206.67 6.77
5 3 1 198.38 6.37
5 -3 1 200.82 6.98
5 3 2 414.76 12.14
-5 3 -2 447.86 11.84
-5 -3 -2 430.64 11.79
5 -3 2 425.36 12.68
5 3 3 96.77 4.22
-5 3 -3 102.39 3.83
-5 -3 -3 99.16 3.78
5 3 4 1.38 0.81
-5 3 -4 1.19 0.67
-5 -3 -4 3.15 0.74
5 -3 4 0.58 0.64
5 3 5 15.89 1.74
5 -3 5 16.67 2
-5 3 -5 17.46 1.46
-5 -3 -5 17.91 1.48
5 -3 5 16.39 1.77
5 -3 5 17.53 1.72
5 3 6 53.39 2.59
5 -3 6 45.63 2.79
5 -3 6 55.7 3.2
-5 3 -6 52.11 2.74
-5 -3 -6 49.99 2.69
5 -3 6 51.33 3.22
5 3 6 48.72 3.26
5 -3 6 53.49 3.6
5 -3 7 78.34 4.19
-5 3 -7 78.55 3.69
-5 -3 -7 82.92 3.75
-5 3 -7 83.87 3.52
5 3 7 79.5 4.12
5 -3 7 74.03 3.95
5 -3 7 73.15 3.84
5 -3 7 78.56 3.98
5 3 7 84.01 4.54
5 3 7 84.73 3.73
5 -3 7 73.14 3.24
5 3 7 79.63 3.49
5 -3 7 84.31 4.24
5 -3 8 417.11 13.31
5 3 8 417.14 12.29
5 3 8 418.09 13.23
5 -3 8 445.52 13.34
5 -3 8 423.77 12.97
5 3 8 409.28 13.78
5 -3 8 429.02 13.31
-5 3 -8 447.11 12.71
-5 -3 -8 426.62 12.62
5 -3 8 415 12.86
5 -3 8 401.6 11.92
5 3 8 457.35 12.37
5 -3 9 64.18 3.65
5 3 9 74.4 3.51
5 -3 9 68.52 3.33
5 3 9 66.26 4.19
5 -3 9 67.48 3.44
5 -3 9 74.5 4.16
5 3 9 72.08 4.15
5 -3 9 70.34 3.99
-5 3 -9 79.41 3.87
-5 -3 -9 70.55 3.71
5 3 9 80.69 5.17
5 -3 9 72.38 4.87
5 -3 9 81.15 5.13
5 3 9 76.61 4.64
5 -3 9 81.25 5.04
5 -3 10 90.14 4.48
5 -3 10 98.37 4.18
5 3 10 108.55 4.43
5 3 10 96.57 5.21
5 -3 10 87.02 4.15
5 3 10 98.91 5.06
5 -3 10 105.7 5.15
-5 3 -10 96.36 4.56
-5 -3 -10 103.13 4.7
5 -3 10 95.36 5.82
5 3 10 93.07 5.84
5 -3 10 93.25 5.78
5 -3 10 95.77 5.79
5 -3 11 -0.14 0.53
-5 3 -11 1.6 0.88
-5 -3 -11 -0.16 0.72
5 3 11 -1.01 0.89
5 -3 11 0.59 0.89
5 -3 11 -0.19 0.79
5 3 11 1.29 0.85
5 -3 11 0.74 0.76
5 -3 11 -0.29 1.06
5 3 11 0.6 0.88
5 -3 11 -0.29 0.95
5 3 11 -0.22 0.89
5 -3 11 -0.13 0.63
5 3 11 0.25 0.92
5 -3 11 1.39 1.06
5 -3 12 44.98 2.62
5 3 12 43.09 3.12
5 -3 12 45.15 3.11
5 3 12 39.97 3.2
5 -3 12 44.28 2.62
5 3 12 45.35 2.74
5 -3 12 37.83 2.88
5 3 13 5.97 1.44
5 3 13 6.1 1.34
5 -3 13 6.38 1.3
5 3 13 4.59 1.06
5 -3 13 5.85 1.05
5 -3 13 4.43 1.08
5 3 14 2.46 1.09
5 3 14 3.59 1.03
5 -3 14 4.28 1.1
5 3 14 3.07 0.82
5 -3 14 4.1 0.91
5 -3 14 1.45 0.6
5 3 15 0.67 0.63
5 -3 15 0.53 0.63
5 3 15 0.13 0.67
5 -3 15 1.3 0.61
5 3 16 4.57 0.73
5 -3 16 5.63 0.75
5 3 16 5.51 0.89
-5 3 -16 2.67 0.45
5 -3 16 5.56 0.72
-5 4 17 1.57 0.51
-5 4 16 4.3 0.81
-5 -4 16 5.25 0.88
-5 4 16 3.42 0.81
-5 -4 16 3.08 0.85
-5 4 15 28.4 2.2
-5 4 15 29.42 2.12
-5 -4 15 28.03 2.06
5 4 -15 21.44 1.55
-5 4 14 0.17 0.91
-5 4 14 0.62 0.81
-5 -4 14 0.91 0.8
-5 -4 14 2.2 0.77
5 4 -14 0.82 0.64
-5 4 13 19.72 2.31
-5 4 13 23.29 2.28
-5 -4 13 26.74 2.39
-5 -4 13 25.5 1.98
-5 -4 13 28.22 2.31
-5 -4 12 3.27 1.12
-5 -4 12 3.24 0.92
-5 4 12 2.69 0.77
-5 4 12 2.28 1.21
-5 -4 12 3.56 1.19
-5 4 12 2.14 1.18
-5 -4 12 2.64 0.95
-5 4 12 3.65 1.09
5 -4 -11 458.84 13.61
5 4 -11 439.28 13.43
5 4 -11 447.24 14.09
-5 4 11 436.76 12.82
-5 -4 11 449.89 13.23
-5 4 11 460.24 13.39
-5 -4 11 451.36 13.82
-5 -4 11 447.24 13.1
-5 4 11 432.1 13.94
-5 4 11 400.19 14.1
-5 -4 11 425.61 13.86
-5 4 10 12.56 1.94
-5 4 10 11.4 1.83
-5 -4 10 18.85 2.07
-5 4 10 11.35 1.53
-5 -4 10 12.9 1.68
-5 -4 10 12.36 1.59
5 4 -10 13.74 1.7
5 4 -10 17.62 2.06
5 -4 -10 11.51 1.64
5 -4 -9 417.01 12.25
5 4 -9 393.82 12.06
5 4 -9 414.45 12.92
-5 4 9 372.18 12.97
-5 4 9 385.77 12.97
-5 4 9 403.87 12.14
-5 -4 9 410.45 12.6
-5 -4 9 400.28 12.11
-5 -4 9 392.09 12.09
-5 -4 9 397.07 13.89
-5 -4 8 13.62 1.56
-5 4 8 11.32 1.9
-5 -4 8 8.07 1.66
5 -4 -8 10.4 1.3
5 4 -8 13.92 1.45
5 4 -8 12.13 1.71
-5 4 8 12.29 1.75
-5 4 8 10.12 1.38
-5 -4 8 10.62 1.44
-5 4 8 8.75 1.4
-5 -4 8 9.85 1.49
-5 4 8 12.56 1.82
-5 4 7 69.13 4.36
-5 -4 7 76.08 4.46
5 4 -7 74.46 3.92
-5 4 7 69.36 4.01
-5 -4 7 70.7 3.6
-5 4 7 76.16 3.91
-5 -4 7 73.83 3.8
-5 -4 7 80.02 3.73
-5 -4 7 74.78 3.61
5 4 -6 5.01 1.1
-5 -4 6 5.22 0.97
-5 4 6 4.36 1.21
-5 -4 6 6.74 1.34
-5 -4 6 3.94 0.97
-5 4 6 5.9 1.03
-5 -4 6 5.91 1.01
5 4 -5 19.01 1.78
-5 -4 5 17.42 1.63
5 -4 -5 15.24 1.32
-5 4 5 15.13 1.78
-5 -4 5 15.97 1.81
-5 -4 5 17.44 1.61
-5 4 5 17.67 1.57
5 4 -4 137.85 4.84
5 -4 -4 135.73 4.73
5 4 -4 144.79 5.36
-5 4 4 141.69 5.67
-5 -4 4 144.72 5.69
5 -4 -4 129.36 4.94
5 4 -3 259.15 7.64
5 -4 -3 257.14 7.56
-5 4 3 257.58 8.37
-5 -4 3 254.01 8.34
5 -4 -3 246.1 8.04
5 4 -2 47.25 2.3
5 -4 -2 46.82 2.24
5 -4 -2 43.75 2.6
-5 4 2 47.55 2.62
-5 -4 2 44.71 2.54
5 4 -1 118.28 3.91
5 4 -1 129.11 4.4
5 -4 -1 122.34 4.27
5 4 -1 119.07 4.64
5 -4 -1 123.22 4.93
5 4 0 64.34 2.71
5 4 0 61.36 3.05
5 -4 0 63.06 3.31
5 4 1 443 12.59
5 4 1 481.39 13.13
5 -4 1 455.44 13.42
5 -4 2 26.19 2.16
5 4 2 31.49 2.03
-5 4 -3 582.31 15.35
-5 -4 -3 583.98 15.34
5 -4 3 590.84 16.54
5 4 3 549.09 15.94
-5 4 -4 125.05 4.57
-5 -4 -4 129.9 4.61
5 4 4 123.15 4.83
5 4 4 135.91 5.38
5 4 5 469.02 13.89
-5 4 -5 484.28 12.86
-5 -4 -5 475.39 12.82
5 -4 5 447.9 13.93
5 4 6 227.53 7.75
5 -4 6 225.06 7.65
5 -4 6 208.08 7.67
5 -4 6 225.28 7.98
5 4 6 209.4 7.27
5 4 6 217.67 8.19
5 -4 6 221.07 8.69
-5 4 -6 226.76 7.24
-5 -4 -6 218.16 7.14
5 -4 6 223.5 8.21
-5 4 -6 228.02 7.25
-5 4 -7 236.87 7.6
-5 -4 -7 231.59 7.58
5 -4 7 224.96 8.47
-5 4 -7 227.3 7.46
5 4 7 232.16 8.12
5 -4 7 231.63 8.02
5 -4 7 211.68 8.04
5 -4 7 225.34 8.32
5 4 7 227.55 7.62
5 -4 7 222.96 8.11
5 -4 7 216.17 7
5 4 7 242.01 7.47
5 4 7 246.34 8.86
-5 4 -8 6.94 1.1
-5 -4 -8 9.71 1.32
5 -4 8 10.96 1.71
5 -4 8 5.77 1.25
-5 4 -8 8.18 1.2
5 4 8 9.78 1.47
5 -4 8 11.65 1.53
5 -4 8 9.66 1.49
5 4 8 9.22 1.25
5 -4 8 9.23 1.18
5 4 8 7.47 1.19
5 -4 8 8.11 1.75
5 4 8 10.98 1.83
5 -4 8 7.69 1.68
5 -4 8 12.38 1.74
5 4 9 38.26 3.46
5 -4 9 32.75 3.18
5 -4 9 37.3 3.54
5 4 9 40.98 2.99
5 -4 9 42.39 2.94
5 -4 9 37.98 2.34
5 4 9 38.62 2.5
5 4 9 41.99 3.26
-5 4 -9 39.2 2.45
5 -4 9 35.62 2.88
-5 4 -9 39.88 2.65
-5 -4 -9 34.34 2.53
5 -4 9 39.19 2.85
5 -4 9 41.62 3.68
5 4 9 38.44 3.29
5 -4 10 74.31 4.13
5 -4 10 80.72 3.67
5 4 10 80.74 4.71
5 4 10 82.9 4.45
5 -4 10 86.93 4.47
5 -4 10 81.74 4.43
-5 4 -10 80.78 4.03
-5 -4 -10 82.64 4.09
5 4 10 79.15 5.18
5 -4 10 81.16 5.15
5 -4 10 81.86 5.38
5 -4 10 79.22 5.2
5 4 10 66.7 4.58
5 -4 11 123.91 5.55
5 -4 11 133.9 5.16
5 4 11 134 6.35
5 -4 11 134.89 6.14
5 4 11 136.34 6.05
5 -4 11 137.16 6.04
-5 4 -11 138.69 5.62
-5 -4 -11 148.19 5.83
5 4 11 126.49 6.86
5 -4 11 136.12 6.91
5 -4 11 135.58 7.2
5 -4 11 124.33 6.91
5 4 12 0.41 0.88
5 -4 12 0.7 0.77
5 -4 12 0.36 0.85
5 -4 12 0.14 0.59
5 4 12 0.21 0.93
5 -4 12 -0.16 0.77
5 4 12 0.17 0.77
5 4 13 115.98 5.21
5 -4 13 135.95 5.43
5 4 13 129.04 5.87
5 -4 13 129.52 4.82
5 4 13 129.1 4.98
5 -4 13 120.39 5.33
5 4 14 0.32 0.81
5 4 14 1.14 0.75
5 -4 14 -0.35 0.71
5 4 14 0.54 0.57
5 -4 14 0.18 0.57
5 -4 14 0.72 0.59
5 4 15 39.98 2.54
5 4 15 45.26 2.38
5 -4 15 43.68 2.27
5 -4 15 46.18 2.15
5 4 16 6.11 0.71
5 4 16 8.4 0.98
5 -4 16 7.88 0.74
-5 4 -16 6.92 0.67
-5 4 -16 4.98 0.58
5 -4 16 8.1 0.75
-5 -5 17 1.15 0.45
-5 5 17 0.61 0.37
5 5 -16 2.65 0.47
-5 5 16 2.86 0.6
-5 -5 16 3.61 0.65
-5 5 16 3.88 0.8
-5 -5 16 3.92 0.83
5 5 -15 6.26 0.89
-5 5 15 7.81 1.07
-5 -5 15 5.55 0.94
-5 5 15 7.9 1.25
-5 -5 14 0.1 0.54
5 5 -14 0.24 0.62
-5 -5 14 0.25 0.64
-5 5 14 -0.33 0.84
-5 5 14 0.13 0.65
-5 -5 14 0.76 0.65
-5 -5 13 1.28 0.77
-5 5 13 1.84 0.87
-5 -5 13 0.75 0.78
-5 5 13 2.48 1.16
5 5 -13 2.76 1.02
-5 -5 13 1.7 0.88
-5 -5 12 36.52 2.46
-5 5 12 33.1 2.96
-5 5 12 34.15 2.66
-5 -5 12 37.53 2.74
-5 -5 12 35.43 2.53
-5 -5 12 40.65 2.93
-5 5 11 10.26 1.5
5 5 -11 8.39 1.53
-5 5 11 11 1.36
-5 -5 11 10.59 1.47
-5 5 11 9.55 1.53
-5 5 11 10.35 1.88
-5 -5 11 11.19 1.6
-5 -5 11 10.75 1.54
-5 -5 11 9.55 1.67
-5 5 10 9.22 1.45
5 5 -10 9.52 1.66
-5 5 10 6.63 1.23
-5 -5 10 6.7 1.3
-5 5 10 6.66 1.36
-5 -5 10 9.39 1.49
-5 5 10 8.55 1.68
-5 5 10 6.2 1.64
-5 -5 10 9.93 1.69
-5 -5 10 7.3 1.38
5 5 -9 286.89 10.04
-5 5 9 264.24 8.93
-5 -5 9 288.16 9.45
-5 -5 9 277.14 9.28
-5 5 9 287.17 9.28
-5 -5 9 281.97 9.7
-5 5 9 255.81 9.99
-5 -5 9 280.33 9.37
5 5 -8 82.04 4.35
-5 5 8 68.24 4.2
-5 5 8 75.32 3.75
-5 -5 8 85.89 4.04
-5 -5 8 74.11 3.81
-5 5 8 63.57 4.35
-5 -5 8 74.83 4.56
-5 -5 8 71.99 3.82
-5 -5 7 72.86 3.65
-5 5 7 68.71 3.7
-5 5 7 69.31 4.27
-5 -5 7 68.95 4.17
5 5 -7 73.69 3.97
-5 5 7 71.24 4.1
-5 -5 7 61.24 3.47
-5 -5 7 70.56 3.85
-5 5 7 68.15 3.6
-5 -5 7 70.65 3.57
-5 -5 6 145.28 5.53
-5 -5 6 147.62 5.61
-5 5 6 142.46 6.26
-5 -5 6 147.44 6.28
5 5 -6 152.33 5.99
-5 -5 6 134.78 5.82
-5 5 6 146.71 5.49
-5 -5 6 146.9 5.73
-5 5 6 140.1 5.61
-5 5 6 147.65 5.67
5 5 -5 1275.11 32.6
5 -5 -5 1312.67 32.56
5 5 -5 1224.77 33.4
-5 -5 5 1169.96 33.47
-5 5 5 1282.98 34.01
-5 -5 5 1346.57 34.05
-5 -5 5 1399.43 33.15
-5 -5 5 1315.86 33.18
-5 -5 5 1329.91 32.9
-5 5 5 1337.87 33.05
5 5 -4 39.04 2.16
5 -5 -4 42.85 2.16
5 -5 -4 37.95 2.28
-5 5 4 40.02 2.68
-5 -5 4 38.74 2.61
-5 -5 4 41.6 2.57
-5 -5 4 38.54 2.35
-5 5 4 43.36 2.43
-5 -5 3 1833.05 45.56
-5 5 3 1861.1 45.89
-5 -5 3 1850.62 45.82
5 5 -3 1886.44 44.91
5 -5 -3 1886.64 44.81
5 5 -3 1735.14 45.54
5 -5 -3 1737.51 45.44
-5 5 2 12.35 1.34
-5 -5 2 10.76 1.24
5 -5 -2 13.02 1.45
5 5 -2 10.42 1.06
5 -5 -2 12.36 1.09
5 5 -2 13.85 1.41
5 -5 -1 16.41 1.65
5 5 -1 18.12 1.63
5 -5 0 47.44 2.92
5 5 0 52.29 2.41
5 5 0 49.37 2.73
5 -5 1 168.96 6.58
5 5 1 173.95 5.9
5 5 1 181.89 6.28
5 -5 2 0.94 0.86
5 5 2 1.48 0.69
5 5 3 14.72 1.44
5 -5 3 17.93 1.6
-5 5 -3 16.67 1.34
-5 -5 -3 15.89 1.3
5 -5 3 14.63 1.77
5 5 3 16.19 1.66
5 5 4 18.92 1.71
-5 5 -4 17.83 1.44
-5 -5 -4 20.44 1.51
5 5 4 22.17 2
5 5 5 34.38 2.58
-5 5 -5 30.36 1.92
-5 -5 -5 31.12 1.95
5 -5 5 29.08 2.54
5 -5 5 27.12 2.24
5 5 5 29.12 2.12
5 5 5 25.64 2.11
-5 5 -5 27.37 1.99
5 -5 5 32.13 2.36
-5 5 -6 158.51 5.52
-5 -5 -6 147.86 5.4
5 -5 6 144.58 6.47
5 -5 6 141.81 6.09
5 5 6 150.57 5.84
5 -5 6 155.16 5.8
5 5 6 159.15 5.83
-5 5 -6 162.97 5.78
5 5 6 155.44 6.53
-5 5 -7 270.81 8.6
5 5 7 270.69 8.92
5 -5 7 255.03 8.68
5 -5 7 261.94 9.33
-5 5 -7 263.17 8.35
-5 -5 -7 265.08 8.38
5 -5 7 280.05 9.81
5 5 7 257.24 8.52
5 5 7 268.24 9.7
5 -5 7 270.57 9.27
5 -5 7 241.92 8.65
5 -5 8 72.01 4.87
5 5 8 77.05 4.54
5 -5 8 70.3 4.04
5 -5 8 68.62 3.7
5 -5 8 73.56 3.78
5 5 8 73.54 3.89
5 -5 8 69.25 4.14
5 -5 8 62.2 3.04
5 -5 8 75.07 4.33
5 5 8 71.11 4.54
5 -5 8 65.7 4.3
5 5 8 66.97 3.44
-5 5 -8 70.29 3.55
-5 5 -8 76.71 3.6
-5 -5 -8 74.03 3.56
5 -5 8 66.43 4.15
-5 5 -9 295.19 9.36
5 -5 9 283.85 10.35
-5 -5 -9 308.27 9.53
5 5 9 299.15 9.97
5 -5 9 282.37 9.7
5 -5 9 285.03 8.86
5 -5 9 268.66 9.88
5 5 9 291.52 11.06
5 -5 9 289.53 10.82
5 -5 9 296.75 11.63
5 -5 9 291.99 9.52
-5 5 -9 300.92 9.36
5 -5 9 284.6 11.46
5 5 9 300.5 10.91
5 5 10 60.06 4.34
5 -5 10 60.79 4.24
5 -5 10 67.77 4.87
-5 5 -10 68.63 3.38
5 5 10 60.53 3.64
5 -5 10 67.49 3.73
5 -5 10 60.01 3.07
5 5 10 59.68 3.43
5 -5 10 58.57 3.85
-5 5 -10 70.85 3.56
-5 -5 -10 63.78 3.47
5 -5 10 62.08 3.81
5 -5 10 75.2 5.06
5 5 10 61.55 4.31
5 -5 11 41.28 3.22
5 5 11 44.96 2.98
5 -5 11 45.27 2.88
5 -5 11 38.81 2.4
5 5 11 46.46 2.9
-5 5 -11 42.64 2.78
-5 -5 -11 46.72 2.94
5 -5 11 45.03 3.07
5 -5 11 40.01 3.68
5 5 12 0.9 0.66
5 -5 12 1.39 0.62
5 -5 12 0.45 0.66
5 5 12 -0.13 0.79
5 -5 12 0.11 0.63
5 -5 12 1.29 1
5 -5 13 1.32 0.71
5 5 13 1.06 0.97
5 5 13 0.52 0.68
5 5 13 0.88 0.68
5 -5 13 1.94 0.75
5 -5 13 0.47 0.75
5 5 14 1.14 0.63
5 5 14 0.29 0.75
5 -5 14 0.75 0.55
5 -5 14 0.49 0.6
5 -5 14 0.49 0.54
5 -5 15 1.74 0.5
5 5 15 1.67 0.57
5 -5 15 1.76 0.51
5 5 15 2.43 0.75
-5 5 -15 0.86 0.51
-5 5 -15 1.47 0.48
5 5 16 0.73 0.46
-5 5 -16 0.18 0.29
-5 5 -16 0.65 0.3
-5 -6 16 10.68 1.08
5 6 -16 9.15 0.73
5 6 -15 5.93 0.86
-5 -6 15 6.84 0.83
-5 6 15 4.69 0.98
-5 -6 15 5.94 1.03
-5 -6 14 26.05 1.82
5 6 -14 20.52 1.77
-5 -6 14 21.91 1.8
-5 6 14 23.59 2.11
-5 6 14 24.6 1.78
-5 -6 14 23.38 1.73
-5 -6 13 1.29 0.76
-5 6 13 0.88 0.71
-5 -6 13 1.58 0.72
-5 6 13 1.24 0.99
-5 -6 13 1.65 0.9
5 6 -13 2.3 0.94
-5 -6 12 0.17 0.91
-5 6 12 2.45 0.87
-5 -6 12 0.97 0.7
-5 -6 12 1.62 0.92
-5 -6 12 1.38 0.81
-5 -6 11 4.83 1.19
-5 6 11 5.9 1.15
-5 -6 11 5.24 1.07
-5 6 11 4.61 0.98
5 6 -11 5 1.36
-5 -6 11 4.57 1.23
-5 -6 11 4.3 1.34
-5 -6 10 8.22 1.46
-5 6 10 9.2 1.4
-5 -6 10 7.66 1.3
-5 6 10 7.87 1.66
-5 6 10 9.33 1.35
5 6 -10 11.27 1.78
-5 -6 10 9.72 1.54
-5 -6 10 10.68 1.76
5 6 -9 596.86 17.46
-5 6 9 601.79 16.35
-5 6 9 542.83 16.32
-5 -6 9 535.82 16.24
-5 6 9 520.21 17.25
-5 6 9 572.49 17.34
-5 -6 9 575.57 16.7
-5 -6 9 606.78 16.76
-5 -6 9 597.09 16.71
-5 6 8 76.95 3.77
-5 6 8 72.72 3.85
5 6 -8 67.76 4.05
-5 6 8 72.89 3.66
-5 -6 8 62.32 3.94
-5 6 8 60.07 3.99
-5 6 8 63.29 3.99
-5 -6 8 70.33 3.76
-5 -6 8 69.91 3.85
-5 -6 7 31.35 2.46
-5 6 7 21.71 2.38
-5 -6 7 30.69 2.35
-5 -6 7 33.09 2.45
-5 6 7 28.44 2.6
-5 -6 7 39.56 2.96
5 6 -7 32.93 2.65
-5 6 7 31.36 2.27
-5 -6 7 28.08 2.25
-5 6 7 28.74 2.26
-5 6 7 31.49 2.42
-5 -6 7 27.53 2.58
-5 6 6 33.61 2.32
-5 -6 6 33.73 2.31
-5 6 6 30.59 2.56
-5 -6 6 30.96 2.52
5 6 -6 37.39 2.14
5 -6 -6 31.87 2
-5 6 6 30.7 2.28
-5 -6 6 25.98 2.46
-5 -6 6 33.34 2.32
-5 -6 6 32.17 2.35
-5 6 6 30.96 2.28
-5 6 5 83.49 3.84
-5 -6 5 80.39 3.72
-5 6 5 88.63 4.36
-5 -6 5 80.69 4.13
5 6 -5 85.99 3.52
5 -6 -5 86.05 3.43
-5 6 5 84.64 3.92
-5 6 5 85.58 4.05
-5 -6 5 79.49 4.37
-5 -6 5 86.09 4.14
-5 -6 5 83.46 3.83
-5 -6 5 87.37 3.98
-5 -6 4 3.93 0.85
-5 -6 4 1.34 0.7
-5 6 4 2.52 0.8
5 6 -4 4.6 0.75
5 -6 -4 3.36 0.65
5 6 -4 2.39 0.85
-5 6 4 1.84 0.76
5 -6 -4 2.93 0.71
-5 -6 4 1.64 0.82
-5 6 4 2.3 0.81
-5 -6 4 2.95 0.93
5 6 -3 56.12 2.49
5 6 -3 61.03 2.66
5 6 -3 54.46 3.08
5 -6 -3 59.07 2.55
-5 6 3 52.48 2.85
-5 6 3 55.74 3.05
-5 -6 3 58.65 3.08
5 -6 -3 51.45 2.91
-5 -6 3 56.95 3.1
-5 -6 3 57.86 2.93
5 6 -2 195.6 6.09
5 6 -2 195.55 6.77
-5 6 2 190.63 6.53
-5 6 2 191.6 6.56
-5 -6 2 189.55 6.5
5 -6 -2 179.13 6.75
-5 -6 2 199.05 6.74
-5 -6 2 194.01 6.39
-5 6 1 29.17 1.9
-5 -6 1 27.3 1.84
5 -6 -1 26.53 2.15
-5 6 1 26.09 1.9
5 6 -1 28.76 2.05
-5 6 0 23.62 1.77
5 -6 0 22.63 2.06
5 6 0 24.04 1.6
5 6 0 24.28 1.89
5 6 1 4.8 0.93
5 -6 1 5.74 1.27
5 6 1 4.79 0.9
5 6 1 4.31 0.81
5 6 1 4.3 0.77
5 6 2 79.76 3.63
5 -6 2 78.06 4.13
5 -6 2 77.32 3.55
5 6 2 70 3.42
-5 6 -2 71.22 3.35
5 6 2 70.98 3.26
5 6 3 452.48 13.34
5 6 3 464.57 13.37
5 -6 3 516.79 14.93
5 -6 3 475.66 13.74
5 6 3 487.14 13.76
5 6 3 469.83 13.68
-5 6 -3 479.99 13.5
5 6 3 493.94 13.99
5 6 4 706.56 19.37
-5 6 -4 735.81 18.87
-5 -6 -4 716.81 18.81
5 -6 4 744.83 20.82
5 -6 4 757.91 19.97
5 6 4 712.26 19.59
5 6 4 717.18 19.76
-5 6 -4 709.28 19.38
5 6 4 718.64 20.11
5 6 5 88.09 4
5 -6 5 86.66 4.41
5 6 5 94.9 4.17
-5 6 -5 97.94 3.81
-5 -6 -5 93.95 3.77
5 -6 5 96.05 4.53
5 6 5 95.92 4.29
5 6 5 95.35 4.45
-5 6 -5 94.77 4.18
5 6 5 92.26 4.62
5 6 6 110.85 4.66
5 -6 6 107.73 5.2
5 6 6 108.73 5.28
-5 6 -6 109.59 4.3
-5 -6 -6 109.9 4.31
5 -6 6 108.88 5.51
5 -6 6 117.19 5.27
5 6 6 109.04 4.71
5 -6 6 110.52 5.12
-5 6 -6 109.14 4.66
5 -6 7 1.32 1.17
5 -6 7 0.54 0.95
5 -6 7 0.17 0.82
5 6 7 0.42 0.69
5 -6 7 0.65 0.6
5 -6 7 0.2 0.99
5 -6 7 1.29 0.98
-5 6 -7 1.02 0.65
-5 -6 -7 0.58 0.57
5 -6 7 2.59 1.2
5 6 7 1.66 0.84
5 -6 7 0.19 0.57
5 -6 7 0.51 1.03
5 6 7 0.69 0.85
5 6 7 0.7 0.79
-5 6 -7 0.41 0.78
5 -6 8 23.45 2.83
5 6 8 18.07 2.25
5 -6 8 21.69 2.29
5 -6 8 17.08 1.93
5 6 8 23.21 2.02
5 -6 8 18.56 1.76
5 -6 8 16.01 2.06
5 -6 8 16.3 2.45
5 6 8 20.01 2.35
5 -6 8 18.43 2.11
5 6 8 17.05 1.75
-5 6 -8 18.44 1.63
-5 -6 -8 20.75 1.78
5 -6 8 19.75 2.31
5 6 8 20.42 1.96
-5 6 -8 18.93 1.89
5 -6 9 384.94 14.06
5 6 9 388.84 13.21
5 -6 9 402.6 12.7
5 -6 9 353.97 11.9
5 6 9 388.49 11.93
5 -6 9 392.31 11.77
5 -6 9 376.71 12.84
5 -6 9 353.62 10.9
5 6 9 389.75 11.87
5 6 9 391.47 12.83
5 6 9 384.31 13.07
-5 6 -9 379.97 11.42
-5 -6 -9 413.52 11.69
5 -6 9 381.21 12.92
-5 6 -9 393.82 11.74
5 -6 10 41.68 2.82
5 -6 10 42.6 3.87
5 6 10 39.05 3.37
5 -6 10 39.57 2.38
5 6 10 50.2 3.02
5 6 10 46.49 2.89
5 -6 10 42.87 2.67
5 6 10 47.64 3.42
5 -6 10 37.09 3.02
-5 6 -10 43.11 2.73
5 6 10 40.96 3.37
5 -6 10 43.1 3.88
-5 6 -10 43.87 2.66
5 -6 10 43.38 3.33
5 6 11 89.05 4.14
5 -6 11 88.18 4
5 6 11 92.24 4.88
5 -6 11 86.12 3.7
5 6 11 95.37 4.28
5 -6 11 86.37 4.56
-5 6 -11 89.07 3.93
5 6 11 85.27 3.96
5 -6 11 90.68 4.85
5 -6 12 75.77 3.99
5 -6 12 82.11 4.41
5 6 12 79.59 3.72
5 -6 12 78.93 3.59
5 6 12 72.65 4.27
5 -6 12 86.59 3.5
5 6 12 83.04 3.79
-5 6 -13 77.26 3.15
5 -6 13 80.43 4.06
5 6 13 78.03 3.44
5 -6 13 76.69 3.26
5 -6 13 80.27 3.24
5 6 13 77.39 3.36
5 6 14 16.43 1.27
5 -6 14 17.03 1.2
-5 6 -14 16.83 1.21
5 -6 14 14.17 1.48
-5 6 -14 17.35 1.45
5 -6 14 16.08 1.19
-5 6 -15 14.45 0.96
-5 6 -15 14.45 1.12
5 -6 15 14 0.93
5 7 -16 0.33 0.25
-5 7 16 -0.06 0.46
-5 -7 16 0.06 0.37
5 7 -15 1.49 0.56
-5 -7 15 1.29 0.61
-5 -7 14 4.43 0.85
-5 -7 14 4.37 0.84
5 7 -14 4 0.9
-5 -7 13 2.54 0.84
5 7 -13 2.88 1.02
-5 -7 13 2.74 0.93
-5 -7 12 96.03 4.37
-5 -7 12 92.64 4.2
-5 7 12 81.65 4.51
-5 7 12 83.33 3.77
-5 -7 12 94.34 4.59
5 7 -12 90.02 4.46
-5 7 11 -0.12 0.61
-5 -7 11 -0.32 0.92
-5 7 11 0.13 0.6
-5 7 11 0.39 0.99
-5 -7 11 -0.19 0.94
-5 -7 11 -0.48 0.89
-5 -7 10 0.51 0.98
-5 7 10 0.94 0.7
-5 7 10 2.61 1.12
-5 7 10 1.05 1.01
-5 7 10 1.09 0.77
5 7 -10 1.05 0.96
-5 -7 10 0.78 1
-5 -7 10 1.98 0.99
5 7 -9 188.21 7.73
-5 7 9 188.6 6.89
-5 7 9 179.31 6.65
-5 7 9 171.27 7.59
-5 7 9 188.06 7.64
-5 -7 9 201.42 7.33
-5 -7 9 190.07 7.33
-5 -7 8 23.32 2.27
-5 7 8 15.56 2.1
-5 7 8 22.79 2.32
-5 -7 8 14.12 2.01
5 7 -8 18.85 1.61
-5 7 8 18.61 1.88
-5 -7 8 21.39 2.08
-5 7 8 22.84 2.18
-5 -7 7 539 15.63
5 7 -7 507.8 14.27
-5 7 7 534.04 15.18
-5 -7 7 525.35 15.22
-5 -7 7 469.48 16.12
-5 -7 7 556.79 15.35
-5 -7 7 542.9 15.44
-5 7 7 520.52 15.69
-5 7 7 491.8 15.87
-5 7 6 607.82 17.96
5 7 -6 656.44 18.3
5 7 -6 623.89 16.71
-5 7 6 606.48 17.52
-5 -7 6 586.38 18.69
-5 -7 6 650.03 17.61
-5 -7 6 656.17 17.87
-5 -7 6 636.62 17.55
-5 -7 5 141.47 5.45
-5 7 5 142.55 5.82
5 7 -5 155.97 6.14
5 7 -5 144.62 4.97
-5 7 5 145.42 5.7
-5 -7 5 154.31 5.65
-5 -7 5 138.35 5.63
-5 -7 5 141.47 6.48
-5 -7 5 139.7 5.88
-5 7 5 144.39 5.87
-5 7 4 462.74 13.62
5 7 -4 459.94 12.57
5 7 -4 449.22 13.66
5 7 -4 463.89 12.5
-5 -7 4 468.33 13.13
-5 -7 4 462.03 13.38
-5 7 4 439.68 13.35
-5 -7 4 464.67 13.73
-5 7 3 0.14 0.66
5 7 -3 0.35 0.44
5 7 -3 1.06 0.46
5 7 -3 0.42 0.59
-5 7 3 1.68 0.8
-5 -7 3 0.36 0.61
5 -7 -3 0.78 0.65
-5 7 3 1.6 0.61
-5 -7 3 -0.28 0.67
-5 -7 2 0.94 0.59
5 -7 -2 2.32 0.79
-5 7 2 0.95 0.63
5 7 -2 0.27 0.46
5 7 -2 0.41 0.63
-5 7 2 0.13 0.71
-5 -7 2 0.22 0.51
-5 7 2 0.33 0.4
-5 7 2 0.51 0.6
-5 -7 1 56.54 3.07
5 -7 -1 61.95 3.5
-5 -7 1 58.72 2.81
-5 7 1 56.33 2.99
5 7 -1 61.52 2.8
5 7 -1 59.07 3.17
-5 7 1 59.04 3.08
-5 7 1 56.83 2.79
-5 7 1 56.04 3
5 7 0 145.69 5.28
-5 7 0 156.82 5.66
5 7 0 154.39 5.43
5 7 0 154.98 5.84
-5 7 0 156.56 5.71
5 -7 0 154.39 6.39
5 7 0 158.6 5.94
5 7 0 149.5 5.46
-5 7 0 154.67 5.29
-5 -7 0 168.14 5.78
5 7 1 23.5 1.82
-5 7 -1 26.58 2.01
5 7 1 26.8 1.88
5 7 1 31.28 2.19
-5 7 -1 27.99 2.01
5 -7 1 27.68 2.44
5 7 1 27.45 2.14
-5 -7 -1 28.27 1.92
5 -7 1 25.22 1.94
5 7 1 24.86 1.88
5 7 2 12.95 1.37
5 7 2 13.37 1.42
-5 7 -2 12.06 1.32
5 -7 2 14.89 1.87
5 7 2 12.72 1.47
5 7 2 15.08 1.58
5 -7 2 12.75 1.44
-5 7 -3 17.13 1.67
5 7 3 18.57 1.69
5 7 3 14.21 1.55
-5 7 -3 18.11 1.59
5 7 3 22.42 1.98
5 7 3 18.35 1.82
5 -7 3 18.87 1.76
5 -7 3 21.86 2.28
5 7 3 20.7 1.9
5 7 4 127.53 5.06
5 -7 4 134.41 6.15
5 7 4 119.93 5.15
5 7 4 120.14 5.25
5 7 4 119.08 5.35
-5 7 -4 129.74 5.12
5 -7 4 120.45 5.2
5 -7 5 23.56 2.22
5 7 5 18.4 1.79
5 -7 5 22.18 2.09
5 7 5 21.57 1.97
5 7 5 18.5 1.95
-5 7 -5 19.13 1.84
5 7 5 20.21 2.08
5 7 6 298.93 10.22
-5 7 -6 287.55 8.56
5 -7 6 285 10.56
5 -7 6 301.1 9.94
5 7 6 278.49 9.7
5 7 6 288.15 9.36
5 -7 6 294.19 10.85
5 7 6 267.41 9.61
-5 7 -6 299.67 9.42
-5 7 -6 269.68 8.03
5 -7 6 281.66 10.04
5 7 7 197.29 7.9
5 -7 7 193.58 7.57
5 -7 7 179.6 7.36
5 -7 7 198.78 7.62
5 -7 7 177.88 6.87
5 7 7 180.33 6.57
5 -7 7 179.27 7.66
5 7 7 188.89 7.49
5 -7 7 184.76 8.3
-5 7 -7 202.18 6.42
5 -7 7 193.21 8.13
5 7 7 189.18 6.97
-5 7 -7 202.6 7.13
5 -7 8 20.23 2.65
5 7 8 24.25 2.55
5 -7 8 25.04 2.44
5 -7 8 19.8 1.9
5 -7 8 21.42 2.23
5 7 8 27.05 2.07
5 -7 8 19.48 2.3
5 7 8 19.44 2.23
5 7 8 25.5 2.42
5 -7 8 21.57 2.74
5 -7 8 19.8 2.39
-5 7 -8 23.59 2.13
5 7 8 20.76 2.02
5 -7 9 17.38 2.08
5 -7 9 13.43 1.79
5 7 9 14.24 1.71
5 -7 9 13.75 2.02
5 -7 9 17.63 2.27
5 7 9 15.75 1.57
5 7 9 15.33 1.98
-5 7 -9 14.76 1.75
5 -7 9 15.55 2.4
5 7 9 16.29 2.19
5 -7 9 16.94 2.57
5 7 9 13.36 1.65
5 7 10 88.8 4.19
5 7 10 75.86 3.7
5 7 10 87.1 4.66
5 -7 10 76.72 4.11
5 -7 10 92.14 4.79
-5 7 -10 91.41 4.17
5 7 10 89.23 4.19
5 -7 10 81.43 5.44
5 7 10 81.55 4.9
5 -7 11 13.15 1.3
5 7 11 18.21 1.77
5 7 11 15.46 1.49
5 7 11 13.97 1.87
-5 7 -11 15.43 1.35
5 -7 11 16.03 2.07
5 -7 11 18.56 1.75
5 -7 11 18.16 2.06
5 7 11 15.88 1.6
-5 7 -11 14.96 1.56
5 7 12 44.96 2.41
5 7 12 48.98 3.21
5 -7 12 48.49 2.35
5 7 12 49.61 2.69
-5 7 -12 48.76 2.35
5 -7 12 47.97 3.19
5 -7 12 47.03 3
-5 7 -12 44.24 2.41
-5 7 -13 0.91 0.53
5 -7 13 2.54 1.01
5 7 13 1.19 0.58
5 -7 13 1.9 0.61
5 7 13 1.23 0.88
5 -7 14 0.87 0.41
5 7 14 0.11 0.57
-5 7 -14 0.92 0.59
5 -7 14 0.74 0.68
-5 7 -14 0.59 0.43
5 7 15 -0.22 0.45
-5 7 -15 0.11 0.27
-5 7 -15 -0.06 0.38
5 8 -15 0.64 0.44
-5 8 15 0.92 0.55
-5 -8 15 0.68 0.47
-5 -8 14 3 0.76
5 8 -14 3.3 0.86
-5 8 14 1.73 0.8
-5 -8 13 0.58 0.74
-5 8 13 0.27 0.75
-5 -8 13 0.51 0.79
5 8 -13 -0.13 0.75
-5 -8 12 58.53 3.25
-5 -8 12 55.03 3.14
-5 8 12 58.38 3.41
-5 -8 12 58.12 3.41
5 8 -12 53.75 3.26
-5 -8 11 1.08 1.02
-5 8 11 0.79 0.67
-5 -8 11 2.19 0.99
-5 8 11 2.29 1.13
5 8 -11 1.66 1.16
-5 -8 11 2 1.24
-5 8 10 77.22 4.27
-5 8 10 71.51 3.64
-5 -8 10 76.04 4.14
-5 8 9 63.59 3.31
-5 8 9 60.95 3.44
-5 8 9 60.02 3.9
-5 8 9 65.17 3.93
-5 -8 9 71.81 3.82
-5 -8 9 69.36 3.95
-5 -8 8 92 4.49
-5 8 8 93.37 4.67
5 8 -8 95.47 4.94
-5 8 8 90.59 4.33
-5 -8 8 78.2 4.97
-5 8 8 85.18 4.74
-5 8 8 84.5 4.54
-5 -8 8 85.21 4.56
-5 -8 8 89.06 4.4
-5 -8 8 85.58 4.44
-5 -8 7 99.86 4.65
-5 -8 7 90.86 5.44
5 8 -7 95.93 4.98
-5 8 7 101.4 4.68
-5 -8 7 103.69 4.7
-5 -8 7 103.99 4.84
-5 8 7 95.83 5.06
-5 8 7 99.7 4.9
-5 -8 6 136.48 5.48
-5 8 6 129.03 5.71
5 8 -6 131.49 5.88
-5 8 6 130.12 5.5
-5 -8 6 126.71 6.49
-5 8 6 128.11 5.64
-5 -8 6 126.47 5.73
-5 -8 6 141.84 5.54
-5 -8 6 132.39 5.6
-5 8 5 215.16 7.84
5 8 -5 206.47 7.83
-5 8 5 214.29 7.62
-5 -8 5 206.21 7.82
-5 -8 5 214.29 8.71
-5 -8 5 218.28 7.41
-5 -8 5 219.76 7.68
-5 -8 5 207.79 7.33
5 8 -4 37.01 2.13
5 8 -4 35.61 2.61
-5 -8 4 32.07 2.21
-5 -8 4 33.28 2.41
-5 -8 4 30.91 2.83
-5 -8 4 29.91 2.49
-5 8 4 36.58 2.65
5 8 -3 25.14 1.99
5 8 -3 27.39 1.83
5 8 -3 25.97 2.16
-5 8 3 32.48 2.35
-5 -8 3 27.86 2.09
5 -8 -3 19.09 1.82
-5 -8 3 24.32 2.16
-5 8 3 29.49 2.29
-5 -8 2 9.37 1.39
5 -8 -2 5.73 1.11
-5 8 2 8.27 1.2
5 8 -2 8.86 1.1
5 8 -2 7.47 1.21
-5 8 2 9.15 1.32
-5 -8 2 7.64 1.12
5 8 -2 7.39 1.24
-5 8 2 10.51 1.38
-5 -8 1 3.83 0.95
5 -8 -1 3.08 0.74
5 -8 -1 4.29 1.06
-5 8 1 5.72 1.03
5 8 -1 4.56 0.88
5 8 -1 3.61 0.84
-5 8 1 3.26 0.96
-5 -8 1 3.04 0.75
5 8 -1 2.73 0.88
-5 8 1 3.41 0.83
-5 8 0 41.98 2.49
5 8 0 36.23 2.27
5 8 0 35.78 2.44
-5 8 0 41.8 2.6
-5 8 0 34.26 2.37
5 -8 0 35.73 2.84
5 -8 0 35.44 2.31
-5 -8 0 34.92 2.37
5 8 0 33.78 2.28
5 8 1 7.27 1.12
-5 8 -1 7.14 1.18
5 8 1 6.99 1.09
5 8 1 5.38 1
-5 8 -1 5.76 1.14
5 -8 1 4.77 1.21
-5 -8 -1 8.39 1.13
5 -8 1 8.08 1.14
5 8 1 7.53 1.19
5 8 2 78.72 3.81
5 8 2 80.78 3.84
-5 8 -2 84.12 3.89
5 -8 2 87.78 4.82
5 8 2 86.48 4.13
5 -8 2 79.35 3.85
5 8 2 86.24 4.04
5 8 3 31.79 2.33
5 8 3 35.21 2.38
-5 8 -3 30.8 2.17
5 8 3 33.03 2.49
5 -8 3 33.39 2.42
5 8 3 34.97 2.55
5 -8 3 34.12 2.96
5 8 4 172.53 6.93
5 8 4 172.51 6.47
5 -8 4 176.8 7.68
5 8 4 181.27 6.95
5 -8 4 174.24 6.75
-5 8 -4 181.13 6.62
5 8 5 141.78 6.19
5 -8 5 143.56 6.79
5 -8 5 132.77 6.49
5 8 5 138.24 5.95
5 -8 5 138.1 5.98
5 -8 5 137.78 5.92
-5 8 -5 143.14 5.74
5 8 6 111.28 5.47
5 -8 6 106.28 5.81
5 -8 6 114.38 5.29
-5 8 -6 104.38 4.84
5 -8 7 187.5 7.64
5 -8 7 190.13 7.24
-5 8 -7 188.77 5.97
5 8 7 196.75 7.17
5 -8 7 185.74 8.42
5 -8 7 189.18 8.28
5 8 7 206.33 8.14
-5 8 -7 204.89 7.36
5 -8 8 38.35 2.99
5 -8 8 31.66 2.46
5 -8 8 36.36 2.88
-5 8 -8 33.94 1.94
5 8 8 37.55 2.65
5 8 8 33.15 2.75
5 -8 8 34.43 3.33
5 -8 8 32.74 3.1
5 -8 8 33.15 3.48
5 8 8 33.89 2.99
-5 8 -8 32.33 2.55
5 8 8 36.86 2.73
5 8 9 1.35 0.97
5 8 9 1.74 0.89
5 -8 9 2.06 1.2
5 -8 9 0.98 0.72
5 -8 9 1.12 0.88
-5 8 -9 2.13 0.67
5 -8 9 3.33 1.39
5 8 9 1.28 0.94
-5 8 -9 1.06 0.88
5 -8 9 0.2 1.16
5 8 9 0.87 0.9
5 8 9 2.47 1.08
5 -8 9 1.88 1.06
5 -8 10 3.02 1.25
5 8 10 1.36 0.93
5 8 10 3.42 1.02
5 8 10 3.17 1.06
-5 8 -10 2.94 0.78
5 -8 10 1.68 1.16
5 -8 10 2.66 0.95
-5 8 -10 3.62 1.09
5 8 10 1.96 0.76
5 -8 11 13.99 1.57
-5 8 -11 12.85 1.21
5 8 11 14.64 1.56
5 8 11 15.27 1.49
-5 8 -11 13.23 1.49
5 -8 11 13.36 1.76
5 8 11 17.06 1.87
-5 8 -12 143.47 4.7
5 8 12 144.38 5.15
-5 8 -12 143.7 5.07
5 8 12 152.17 5.78
5 -8 12 146.66 5.78
-5 8 -13 14.06 1.07
5 -8 13 13.27 1.48
5 8 13 15.31 1.51
-5 8 -14 111.17 3.88
-5 8 -14 109.51 3.4
5 -8 14 114.09 4.21
5 8 14 116.76 4.07
-5 8 -15 1.6 0.39
-5 9 15 15 0.99
5 9 -15 13.06 0.95
-5 -9 14 21.4 1.45
5 9 -14 19.68 1.46
-5 -9 14 18.6 1.29
-5 9 14 17.66 1.39
5 9 -13 34.43 1.66
-5 9 13 35.49 2.24
-5 -9 13 37.43 2.27
5 9 -13 34.62 2.25
-5 -9 13 35.87 2.2
-5 -9 12 36.92 2.4
-5 9 12 28.37 2.23
-5 -9 12 36.27 2.54
5 9 -12 35.82 2.51
-5 -9 12 39 2.5
-5 -9 11 41.1 2.94
-5 9 11 38.28 2.68
5 9 -11 41.61 2.87
-5 -9 11 34.11 2.56
-5 9 10 280.88 9.48
-5 9 10 268.16 8.84
-5 -9 10 291.4 9.66
5 9 -9 18.32 2.03
-5 9 9 14.46 1.9
-5 9 9 16.17 1.62
-5 9 9 19.82 1.91
-5 9 9 19.43 2.02
-5 9 9 15.24 1.91
-5 -9 9 16.25 2
-5 -9 9 18.12 2.01
-5 -9 8 97.7 4.58
-5 -9 8 113.02 4.99
5 9 -8 95.15 5.02
-5 9 8 94.5 4.38
-5 9 8 97.7 4.56
-5 -9 8 76.51 5.12
-5 9 8 88.75 4.79
-5 9 8 88.83 4.59
-5 -9 8 95.65 4.61
-5 -9 8 94.32 4.87
-5 -9 7 86.71 4.31
-5 -9 7 87.77 5.39
5 9 -7 89.57 4.77
-5 9 7 91.11 4.41
-5 -9 7 90.73 4.32
-5 -9 7 87 4.44
-5 9 7 90.99 4.76
-5 9 7 81.33 4.34
-5 -9 6 349.88 10.93
-5 9 6 359.88 11.53
5 9 -6 328.76 11.38
-5 9 6 350.07 11.18
-5 -9 6 343.41 12.63
-5 9 6 345.54 11.13
-5 -9 6 342.64 10.85
-5 -9 6 346.03 11.18
-5 -9 6 356.11 11.59
-5 -9 5 38.29 2.52
-5 -9 5 38.35 2.73
-5 -9 5 33.91 2.42
5 9 -5 36.38 2.29
5 9 -5 35.74 2.8
-5 9 5 33.68 2.62
-5 9 5 39.41 2.7
-5 -9 5 41.45 3.52
-5 9 5 36.49 2.83
-5 -9 5 38.65 2.92
5 9 -4 911.26 24.89
5 9 -4 957.79 24.72
5 9 -4 946.19 25.75
-5 -9 4 956.52 25.39
-5 -9 4 952.74 27.1
-5 9 4 971.69 25.81
-5 -9 4 981.29 25.99
5 9 -3 14.35 1.61
5 9 -3 15.8 1.51
5 9 -3 15.08 1.7
-5 9 3 13.12 1.67
-5 -9 3 16.32 1.72
-5 -9 3 10.33 1.61
-5 9 3 17.52 1.87
-5 9 2 143 5.53
5 9 -2 144.45 5.7
5 9 -2 138.96 5.22
5 9 -2 145.15 5.76
-5 9 2 132.56 5.63
-5 -9 2 131.79 5.25
5 -9 -2 125.46 5.65
-5 -9 2 139.31 5.8
-5 9 2 146.72 5.8
-5 -9 1 6.04 1.18
5 -9 -1 6.6 1.27
-5 9 1 5.83 1.12
5 9 -1 5.7 1.03
5 9 -1 8.65 1.28
-5 9 1 5.24 1.2
-5 -9 1 7.84 1.09
5 9 -1 4.2 1.05
-5 9 1 7.76 1.26
5 9 0 67.1 3.45
5 9 0 75.1 3.71
-5 9 0 73.1 3.79
5 9 0 67.77 3.78
-5 9 0 77.19 3.77
5 -9 0 75.87 4.35
-5 9 0 74.59 3.62
5 -9 0 75.86 3.59
-5 -9 0 71.62 3.65
5 9 1 6.65 1.14
5 9 1 5.86 1.3
5 9 1 4.74 1.13
-5 9 -1 5.06 1.1
5 -9 1 5.38 1.35
5 -9 1 5.63 1.05
-5 9 -1 5.59 1.13
-5 9 -2 81.08 4.02
5 9 2 81.66 4.25
5 9 2 79.99 3.97
5 9 2 88.01 4.1
-5 9 -2 85.96 4.08
5 9 2 89.31 4.36
5 -9 2 81.46 3.99
5 -9 2 84.98 4.92
5 9 2 82.92 4.11
5 9 3 107.56 4.93
5 9 3 116.03 4.96
5 -9 3 118.14 6.06
5 -9 3 106.34 4.89
5 -9 3 112.79 5.65
5 9 3 124.89 5.38
5 9 3 115.46 5.19
5 9 3 116.94 5.26
-5 9 -4 262.16 8.95
5 -9 4 264.47 9.4
5 9 4 273.38 8.94
5 -9 4 271.92 10.4
5 -9 4 259.1 9.04
5 -9 4 267.17 9.97
5 9 4 272.46 9.39
5 9 4 271.97 9.43
5 -9 4 245.35 9.08
5 9 5 17.77 1.96
-5 9 -5 20.04 1.97
5 -9 5 19.62 2.22
-5 9 -5 21.1 1.88
5 -9 5 20.66 2.53
5 -9 5 18.56 2.02
5 -9 5 14.54 2.07
5 9 5 19.37 2.12
5 -9 5 15.24 1.86
5 -9 6 13.85 1.9
5 -9 6 11.99 1.66
5 9 6 12.98 1.8
5 -9 6 14.87 1.97
5 -9 6 12.57 2.01
5 9 6 14.18 1.92
-5 9 -6 15.66 1.84
5 9 7 0.42 0.86
5 -9 7 0.56 0.91
5 -9 7 1.6 1.1
5 -9 7 1.71 0.83
-5 9 -7 0.52 0.46
5 -9 7 0.44 1.12
5 9 7 1.68 0.88
-5 9 -7 1.12 0.95
5 -9 7 0.51 0.87
5 -9 7 1.52 1.09
5 9 7 0.15 0.98
5 9 7 0.17 0.91
-5 9 -8 24.74 1.57
5 9 8 21.83 2.1
5 9 8 20.4 2.08
5 -9 8 22.81 2.14
5 -9 8 25.8 2.52
-5 9 -8 26.15 2.27
5 9 8 25.06 2.3
5 9 8 28.34 2.43
5 -9 8 24.44 2.95
5 9 8 23.7 2.5
5 -9 8 23.66 2.64
5 -9 9 17.86 2.14
5 9 9 14.81 1.72
5 9 9 16.5 1.82
-5 9 -9 14.72 1.24
5 -9 9 16.46 2.06
5 -9 9 12.71 1.6
-5 9 -9 16.72 1.84
5 9 9 20.82 1.99
5 9 9 15.59 1.79
5 -9 10 1.77 1.09
-5 9 -10 0.59 0.55
5 -9 10 1.53 0.97
5 9 10 1.39 0.92
5 9 10 1.35 0.77
5 -9 10 1.46 0.91
-5 9 -10 1.08 0.83
5 9 10 0.38 0.72
5 9 10 1.14 0.68
5 -9 11 68.08 3.43
-5 9 -11 68.39 2.71
5 -9 11 71.74 3.77
5 9 11 66.48 3.44
5 9 11 67.76 3.22
5 -9 11 76.27 3.9
-5 9 -11 65.79 3.24
-5 9 -11 63.05 3.22
-5 9 -12 8.6 1.14
5 -9 12 7.88 1.22
-5 9 -12 6.71 0.96
-5 9 -12 9.25 0.88
5 -9 12 8.64 1.35
5 9 12 5.54 1
5 -9 13 0.24 0.48
5 -9 13 0.17 0.51
5 9 13 -0.24 0.46
-5 9 -13 0.05 0.37
5 -9 14 13.75 1.14
-5 10 14 17.03 1.07
5 10 -14 17.21 1.2
-5 -10 14 17.36 1.16
5 10 -13 -0.05 0.32
-5 -10 13 -0.17 0.55
-5 10 13 0.08 0.44
-5 -10 13 -0.06 0.47
-5 -10 13 0.17 0.48
5 10 -13 0.55 0.62
5 10 -12 44.94 2.08
-5 -10 12 46.06 2.6
-5 10 12 40.83 2.38
-5 -10 12 46.51 2.54
-5 -10 12 45.65 2.66
5 10 -12 45.93 2.66
-5 -10 11 30.07 2.24
-5 10 11 30.84 2.14
-5 -10 11 27.11 2.31
5 10 -11 29.85 1.79
-5 -10 10 65.18 3.55
-5 10 10 53.35 3.09
-5 -10 10 47.5 3.1
5 10 -10 59.49 3.4
5 10 -10 58.32 2.76
5 10 -9 90.9 3.71
-5 10 9 82.16 3.76
-5 10 9 85.76 4.03
-5 -10 9 87.48 4.35
-5 10 9 80.94 4.12
-5 10 9 80.35 4.03
5 10 -9 87.56 4.3
-5 -10 9 74.3 4.2
-5 10 8 1.35 0.85
-5 10 8 -0.15 0.76
-5 10 8 -0.15 0.82
-5 10 8 0.71 0.66
-5 -10 8 0.33 0.92
5 10 -8 0.64 0.79
5 10 -8 1.21 0.71
-5 -10 7 22.71 2.31
-5 10 7 26.38 2.38
-5 10 7 24.25 2.16
-5 -10 7 24.55 2.26
-5 -10 7 22.07 2.05
5 10 -7 28.15 1.97
5 10 -7 23.73 2.33
-5 10 7 25.66 2.25
-5 10 7 22.62 2.16
-5 10 7 25 2.44
5 10 -7 25.17 2.21
-5 -10 6 161.49 6.76
-5 10 6 167.63 6.77
-5 10 6 149.49 6.08
-5 -10 6 156.89 7.7
-5 -10 6 165.29 6.52
-5 -10 6 158.87 6.17
5 10 -6 175.48 5.94
-5 10 6 154.39 6.42
5 10 -6 159.09 6.7
-5 10 6 161.59 6.44
-5 10 6 154.03 6.59
5 10 -6 154.2 6.19
-5 -10 5 1.67 1.02
-5 10 5 1.7 0.78
-5 -10 5 1.59 1.08
-5 -10 5 1.11 0.86
-5 -10 5 0.97 0.68
5 10 -5 1.07 0.78
5 10 -5 2.29 0.99
-5 10 5 0.5 1.06
5 10 -5 1.14 0.75
-5 10 5 0.72 0.87
-5 -10 4 235.84 8.08
5 10 -4 212.03 7.7
5 10 -4 222.86 7.7
5 10 -4 235.94 7.66
5 10 -4 237.76 8.39
-5 -10 4 243.17 8.67
-5 10 4 220.4 7.69
-5 -10 4 227.48 9.41
-5 10 4 235.38 8.47
5 10 -3 29.81 2.37
5 10 -3 30.55 2.21
5 10 -3 33.05 2.27
5 10 -3 30.56 2.47
-5 10 3 33.3 2.64
-5 -10 3 33.41 2.4
-5 -10 3 32.42 3.07
-5 10 3 38.71 2.79
-5 -10 3 37.97 2.83
5 10 -2 241.93 8.54
5 10 -2 243.99 8.12
5 10 -2 249.96 8.52
-5 10 2 257.42 8.8
-5 -10 2 245.76 8.12
-5 -10 2 249.13 8.81
-5 10 2 246.47 8.63
-5 10 1 4.02 1.09
5 10 -1 3.88 0.93
5 10 -1 3.62 0.94
-5 10 1 2.91 1.13
-5 -10 1 3.57 1.03
5 -10 -1 3.82 1.15
-5 10 1 5.07 1.12
5 10 -1 2.59 1.12
-5 -10 0 289.66 9.37
5 -10 0 289.13 10.43
-5 10 0 283.26 9.61
5 10 0 285.7 9.31
-5 10 0 286.36 9.23
-5 10 0 293.49 9.42
5 10 0 276.07 9.66
5 10 1 18.52 1.82
5 10 1 13.43 1.84
-5 10 -1 16.11 1.84
-5 10 -1 15.43 1.69
5 -10 1 14.56 1.63
5 -10 1 16.89 2.22
5 -10 2 378.17 12.97
-5 10 -2 359.94 11.37
5 10 2 353.49 11.69
5 10 2 383.73 11.9
5 -10 2 365.95 11.31
5 10 2 354.37 11.39
5 -10 3 92.76 4.66
-5 10 -3 100.92 4.67
5 10 3 110.48 5.07
5 10 3 95.62 4.64
5 10 3 101.16 4.85
5 -10 3 96.93 5.58
5 -10 3 88.65 5.03
5 10 3 102.83 4.97
5 -10 3 100.6 4.64
5 10 3 97.67 4.57
5 10 4 0.91 0.88
5 -10 4 1.87 1.08
-5 10 -4 1.8 0.94
5 -10 4 1.4 0.85
5 -10 4 1.29 0.92
5 10 4 2.36 0.95
5 -10 4 1.79 0.89
5 10 4 2.23 0.97
-5 10 -5 0.96 0.88
5 10 5 0.53 0.81
5 -10 5 2.38 1.02
-5 10 -5 0.96 0.69
5 -10 5 1.43 0.93
5 -10 5 1.31 1.1
5 10 5 0.38 0.69
5 -10 5 0.23 0.77
5 -10 6 11.54 1.9
5 -10 6 14.05 1.85
5 10 6 12.62 1.7
5 -10 6 13.9 1.94
5 10 6 14.76 1.64
5 -10 6 14.26 1.78
5 -10 6 12.85 1.83
5 -10 6 11.71 2.07
-5 10 -6 16.63 1.9
5 10 6 15.92 1.95
5 10 6 16.37 2.05
5 -10 7 24.68 2.47
5 -10 7 25.91 2.36
5 -10 7 25.96 2.37
5 10 7 22.86 2.11
5 -10 7 24.49 2.47
5 10 7 26.24 2.14
5 -10 7 25.69 2.83
5 10 7 24.91 2.38
5 10 7 24.26 2.48
-5 10 -7 27.89 2.37
5 10 7 24.05 2.27
5 10 8 13.99 1.77
5 -10 8 12.26 1.6
5 -10 8 13.72 1.89
-5 10 -8 11.08 1.04
5 -10 8 14.92 2
5 10 8 11.94 1.51
-5 10 -8 13.02 1.69
-5 10 -8 12.78 1.43
5 10 8 12.49 1.7
5 10 8 11.3 1.55
5 -10 8 13.36 1.84
-5 10 -9 0.07 0.46
5 -10 9 -0.16 0.87
5 10 9 0.65 0.92
5 10 9 0.53 0.61
-5 10 -9 0.57 0.81
5 10 9 0.96 0.83
-5 10 -9 0.12 0.63
5 -10 9 -0.27 0.63
5 -10 9 0.17 0.79
5 10 9 1.18 0.8
5 -10 10 2.37 0.86
5 10 10 2.9 0.81
5 10 10 2.46 0.76
5 -10 10 1.58 0.99
-5 10 -10 2.28 0.83
-5 10 -10 2.63 0.95
5 10 10 2.12 0.76
5 -10 10 3.24 0.97
5 -10 11 1.55 0.83
5 10 11 1.36 0.61
5 -10 11 1.9 0.82
5 -10 11 1.71 0.69
-5 10 -11 1.15 0.68
-5 10 -11 1.03 0.68
5 -10 12 71.6 3.28
-5 10 -12 71.26 2.93
-5 10 -12 69.31 2.88
-5 10 -13 4.54 0.67
5 -10 13 5.34 0.7
5 -10 13 4.86 0.73
-5 10 -13 3.89 0.51
5 -10 13 5.25 0.83
5 11 -14 21.46 1.11
-5 -11 13 0.4 0.42
5 11 -13 0.35 0.46
-5 11 12 6.86 0.79
-5 -11 12 7.03 1.01
5 11 -12 6.84 0.74
-5 -11 12 7.95 1.02
5 11 -11 39.42 1.99
-5 -11 11 33.65 2.29
-5 11 11 35.91 2.04
-5 -11 11 39.17 2.37
5 11 -11 43.92 2.51
-5 -11 11 42.2 2.58
5 11 -10 133.23 4.61
-5 -11 10 131.39 5.34
-5 11 10 120.47 4.65
-5 -11 10 129.69 5.18
5 11 -10 125.96 5.08
-5 -11 10 127.74 5.44
-5 -11 9 5.43 1.23
-5 -11 9 6.77 1.36
-5 11 9 6.58 1.05
5 11 -9 6.49 1.23
5 11 -9 5.19 0.94
5 11 -8 28.6 2
-5 11 8 27.55 2.14
-5 11 8 35.2 2.45
-5 11 8 30.78 2.28
-5 11 8 25.87 2.02
-5 -11 8 26.85 2.33
5 11 -8 35.02 2.45
-5 -11 7 100.64 4.66
[truncated: 222,461 more chars]
